# Supplementary material for: Three transmission events of Vibrio cholerae O1 into Lusaka, Zambia
Source: BMC Infect Dis. 2021 Jun 14;21:570. doi: 10.1186/s12879-021-06259-5 (PMC8200794; doi:10.1186/s12879-021-06259-5)
Supplement: Supplementary file 2 — Additional file 2 Supplemental Table 1: DNA Sequences in This Study. [file 12879_2021_6259_MOESM2_ESM.xlsx]

## Sheet: Sheet1
Supplemental Table 1. Table of DNA Sequences in This Study
isolate name	Year-month	Place of isolation	MLVA Clonal complex	African T number	Database number	Source
5	2018-02	Lusaka, Zambia	3	13		This study
6	2018-02	Lusaka, Zambia	3	13		This study
7	2018-02	Lusaka, Zambia	3	13		This study
11	2018-02	Lusaka, Zambia	3	13		This study
9	2018-02	Lusaka, Zambia	3	13		This study
10	2018-02	Lusaka, Zambia	3	13		This study
0012	2016-04	Lusaka, Zambia	2	13		This study
1109	2016-05	Lusaka, Zambia	2	13		This study
1118	2016-05	Lusaka, Zambia	2	13		This study
1142	2016-05	Lusaka, Zambia	2	13		This study
1162	2016-05	Lusaka, Zambia	2	13		This study
38	2009	Lusaka, Zambia	1	10		This study
44	2009	Lusaka, Zambia	1	10		This study
59	2010	Lusaka, Zambia	1	10		This study
59	2010	Lusaka, Zambia	1	10		This study
1033	2016-04	Lusaka, Zambia	2	13		This study
Chiengi	2017	Chiengi, Zambia	3	13		This study
1034	2016-04	Lusaka, Zambia	2	13		This study
UG010 FP	2016-01	Mbale, Uganda	N.D.	13		this study
UG020 FP	2016-01	Mbale, Uganda	N.D.	13		this study
UG026 FP	2015-04	Kasese, Uganda	N.D.	13		this study
UG010	2016-01	Mbale, Uganda	N.D.	13	SAMN08744330	Bwire et al. 2018 PMID: 29864113
UG020	2016-01	Mbale, Uganda	N.D.	13	SAMN08744331	Bwire et al. 2018 PMID: 29864113
UG026	2015-04	Kasese, Uganda	N.D.	13	SAMN08744332	Bwire et al. 2018 PMID: 29864113
03S	2015-10	Singida, Tanzania	N.D.	13	SAMN06144943	Kachwamba et al., 2017 PMID: 28219321
7MO	2015-08	Morogoro, Tanzania	N.D.	13	SAMN06144944	Kachwamba et al., 2017 PMID: 28219321
1MO	2015-08	Morogoro, Tanzania	N.D.	13	SAMN06144937	Kachwamba et al., 2017 PMID: 28219321
47610	2015-08	Dar es Salaam, Tanzania	N.D.	13	SAMN06144947	Kachwamba et al., 2017 PMID: 28219321
OO4	2015-08	Dar es Salaam, Tanzania	N.D.	13	SAMN06144938	Kachwamba et al., 2017 PMID: 28219321
O5S	2015-10	Singida, Tanzania	N.D.	13	SAMN06144936	Kachwamba et al., 2017 PMID: 28219321
7714	2015-08	Dar es Salaam, Tanzania	N.D.	13	SAMN06144940	Kachwamba et al., 2017 PMID: 28219321
05Mu	2015-09	Mara, Tanzania	N.D.	13	SAMN06144941	Kachwamba et al., 2017 PMID: 28219321
03Mu	2015-09	Mara, Tanzania	N.D.	13	SAMN06144942	Kachwamba et al., 2017 PMID: 28219321
Dr1	2017-09	Dar es Salaam, Tanzania	N.D.	13	ERS3013707	Hounmanou et al., 2019 PMID: 31869327
Dr2	2017-09	Dar es Salaam, Tanzania	N.D.	13	ERS3013708	Hounmanou et al., 2019 PMID: 31869327
Kg1	2015-10	Kigoma, Tanzania	N.D.	13	ERS3013709	Hounmanou et al., 2019 PMID: 31869327
Kg2	2015-10	Kigoma, Tanzania	N.D.	13	ERS3013710	Hounmanou et al., 2019 PMID: 31869327
Mb1	2017-09	Mbeya, Tanzania	N.D.	13	ERS3013711	Hounmanou et al., 2019 PMID: 31869327
Mb2	2017-09	Mbeya, Tanzania	N.D.	13	ERS3013712	Hounmanou et al., 2019 PMID: 31869327
Mo1	2016-08	Morogoro, Tanzania	N.D.	13	ERS3013713	Hounmanou et al., 2019 PMID: 31869327
Mo2	2016-08	Morogoro, Tanzania	N.D.	13	ERS3013714	Hounmanou et al., 2019 PMID: 31869327
Mz1	2016-03	Mwanza, Tanzania	N.D.	13	ERS3013715	Hounmanou et al., 2019 PMID: 31869327
Mz2	2016-03	Mwanza, Tanzania	N.D.	13	ERS3013716	Hounmanou et al., 2019 PMID: 31869327
Rv1	2017-11	Ruvuma, Tanzania	N.D.	13	ERS3013717	Hounmanou et al., 2019 PMID: 31869327
Rv2	2017-11	Ruvuma, Tanzania	N.D.	13	ERS3013718	Hounmanou et al., 2019 PMID: 31869327
Sg1	2017-10	Songwe, Tanzania	N.D.	13	ERS3013719	Hounmanou et al., 2019 PMID: 31869327
Sg2	2017-10	Songwe, Tanzania	N.D.	13	ERS3013720	Hounmanou et al., 2019 PMID: 31869327
Tg1	2015-12	Tanga, Tanzania	N.D.	13	ERS3013721	Hounmanou et al., 2019 PMID: 31869327
Tg2	2015-12	Tanga, Tanzania	N.D.	13	ERS3013722	Hounmanou et al., 2019 PMID: 31869327
Zb1	2016-03	Zanzibar, Tanzania	N.D.	13	ERS3013723	Hounmanou et al., 2019 PMID: 31869327
Zb2	2016-04	Zanzibar, Tanzania	N.D.	13	ERS3013724	Hounmanou et al., 2019 PMID: 31869327
Zb3	2016-05	Zanzibar, Tanzania	N.D.	13	ERS3013725	Hounmanou et al., 2019 PMID: 31869327
Zb4	2017-05	Zanzibar, Tanzania	N.D.	13	ERS3013726	Hounmanou et al., 2019 PMID: 31869327
Zb5	2017-05	Zanzibar, Tanzania	N.D.	13	ERS3013727	Hounmanou et al., 2019 PMID: 31869327
Zb6	2017-05	Zanzibar, Tanzania	N.D.	13	ERS3013728	Hounmanou et al., 2019 PMID: 31869327
Fish1	2017	Lake Victoria, Tanzania	N.D.	13	ERS3013700	Hounmanou et al., 2019 PMID: 31114556
Fish2	2017	Lake Victoria, Tanzania	N.D.	13	ERS3013701	Hounmanou et al., 2019 PMID: 31114556
Fish3	2017	Lake Victoria, Tanzania	N.D.	13	ERS3013702	Hounmanou et al., 2019 PMID: 31114556
Fish4	2017	Lake Victoria, Tanzania	N.D.	13	ERS3013703	Hounmanou et al., 2019 PMID: 31114556
Plankton2	2017	Lake Victoria, Tanzania	N.D.	13	ERS3013705	Hounmanou et al., 2019 PMID: 31114556
Plankton3	2017	Lake Victoria, Tanzania	N.D.	13	ERS3013706	Hounmanou et al., 2019 PMID: 31114556
Water1	2017	Lake Victoria, Tanzania	N.D.	13	ERS3035913	Hounmanou et al., 2019 PMID: 31114556
Water2	2017	Lake Victoria, Tanzania	N.D.	13	ERS3035914	Hounmanou et al., 2019 PMID: 31114556
Water3	2017	Lake Victoria, Tanzania	N.D.	13	ERS3035915	Hounmanou et al., 2019 PMID: 31114556
UG040	2017-07	Arua, Uganda	N.D.	10	SAMN08744326	Bwire et al. 2018 PMID: 29864113
UG054	2017-09	Hoima, Uganda	N.D.	10	SAMN08744335	Bwire et al. 2018 PMID: 29864113
CAH182	unknown	Bangladesh	N.D.	N.A.		this study and Hauke & Taylor PMID: 28384206
CAH184	unknown	Bangladesh	N.D.	N.A.		this study and Hauke & Taylor PMID: 28384206
UG040-FP	2017-07	Arua, Uganda	N.D.	10		this study
UG060-FP	2014-05	Moyo, Uganda	N.D.	10		this study
UG071-FP	2014-04	Arua, Uganda	N.D.	10		this study
UG086-FP	2015-09	Hoima, Uganda	N.D.	10		this study
UG060	2014-05	Moyo, Uganda	N.D.	10	SAMN08744327	Bwire et al. 2018 PMID: 29864113
UG042-FP	2015-05	Kasese, Uganda	N.D.	10		this study
UG046-FP	2015-04	Kasese, Uganda	N.D.	10		this study
UG054-FP	2017-09	Hoima, Uganda	N.D.	10		this study
CAH182-FP	unknown	Bangladesh	N.D.	10		this study and Hauke & Taylor PMID: 28384206
CAH184-FP	unknown	Bangladesh	N.D.	N.A.		this study and Hauke & Taylor PMID: 28384206
UG071	2014-04	Arua, Uganda	N.D.	N.A.	SAMN08744328	Bwire et al. 2018 PMID: 29864113
UG086	2015-09	Hoima, Uganda	N.D.	10	SAMN08744329	Bwire et al. 2018 PMID: 29864113
UG042	2015-05	Kasese, Uganda	N.D.	10	SAMN08744333	Bwire et al. 2018 PMID: 29864113
UG046	2015-04	Kasese, Uganda	N.D.	10	SAMN08744334	Bwire et al. 2018 PMID: 29864113
1346	2005	Mozambique	N.D.	8	ERR025356	Mutreja et al. 2011 PMID: 21866102
1362	2005	Mozambique	N.D.	8	ERR025367	Mutreja et al. 2011 PMID: 21866102
1627	2005	Mozambique	N.D.	8	ERR025377	Mutreja et al. 2011 PMID: 21866102
100	2003	Manhica, Mozambique	N.D.	11	SAMN06263853	Garrine et al. 2017 PMID: 28622368
101	2003	Manhica, Mozambique	N.D.	11	SAMN06263856	Garrine et al. 2017 PMID: 28622368
153	2003	Manhica, Mozambique	N.D.	11	SAMN06263869	Garrine et al. 2017 PMID: 28622368
189	2003	Manhica, Mozambique	N.D.	11	SAMN06263874	Garrine et al. 2017 PMID: 28622368
196	2003	Manhica, Mozambique	N.D.	11	SAMN06263876	Garrine et al. 2017 PMID: 28622368
300215	2008	Manhica, Mozambique	N.D.	11	SAMN06263881	Garrine et al. 2017 PMID: 28622368
302015	2009	Manhica, Mozambique	N.D.	11	SAMN06263882	Garrine et al. 2017 PMID: 28622368
302029	2009	Manhica, Mozambique	N.D.	11	SAMN06263883	Garrine et al. 2017 PMID: 28622368
347	unknown	Manhica, Mozambique	N.D.	11	SAMN06263886	Garrine et al. 2017 PMID: 28622368
511	unknown	Manhica, Mozambique	N.D.	11	SAMN06263894	Garrine et al. 2017 PMID: 28622368
36KI	2015-01	Kigoma, Tanzania	N.D.	10	SAMN06126943	Kachwamba et al., 2017 PMID: 28219321
9MO	2015-08	Morogoro, Tanzania	N.D.	10	SAMN06144945	Kachwamba et al., 2017 PMID: 28219321
39Ki	2015-01	Kigoma, Tanzania	N.D.	10	SAMN06144946	Kachwamba et al., 2017 PMID: 28219321
43Ki	2015-01	Kigoma, Tanzania	N.D.	10	SAMN06144971	Kachwamba et al., 2017 PMID: 28219321
6193	2005	Kenya	N.D.	10	ERR019296	Mutreja et al. 2011 PMID: 21866102
6210	2007	Kenya	N.D.	10	ERR019290	Mutreja et al. 2011 PMID: 21866103
6215	2005	Kenya	N.D.	10	ERR019297	Mutreja et al. 2011 PMID: 21866104
KNC146	2010	Kenya	N.D.	10	ERR117591	Kiiru et al 2013 PMID: 24066154
KNC149	2009	Kenya	N.D.	10	ERR117582	Kiiru et al 2013 PMID: 24066154
KNC161	2009	Kenya	N.D.	10	ERR117590	Kiiru et al 2013 PMID: 24066154
KNC206	2009	Kenya	N.D.	10	ERR117604	Kiiru et al 2013 PMID: 24066154
KNC56	2010	Kenya	N.D.	10	ERR117577	Kiiru et al 2013 PMID: 24066154
KNC8675	2009	Kenya	N.D.	10	ERR117610	Kiiru et al 2013 PMID: 24066154
KNC8889	2010	Kenya	N.D.	10	ERR117581	Kiiru et al 2013 PMID: 24066154
KNE11B	2010	Kenya	N.D.	10	ERR117484	Kiiru et al 2013 PMID: 24066154
KNE134B	2009	Kenya	N.D.	10	ERR117482	Kiiru et al 2013 PMID: 24066154
KNE170	2009	Kenya	N.D.	10	ERR117485	Kiiru et al 2013 PMID: 24066154
KNEXC	2009	Kenya	N.D.	10	ERR117555	Kiiru et al 2013 PMID: 24066154
KNEXX	2009	Kenya	N.D.	10	ERR117544	Kiiru et al 2013 PMID: 24066154
KNEXXH	2009	Kenya	N.D.	10	ERR117556	Kiiru et al 2013 PMID: 24066154
VE2	2009	Kenya	N.D.	10	ERR037739	Kiiru et al 2013 PMID: 24066154
L211	2012	Kenya	N.D.	9	ERR386666	weill et al. 2017 PMID: 29123067
FP - isolate transferred to filter paper & dried before DNA extraction			N.D. = Not determined	N.A.= Not African
