# Supplementary material for: Three transmission events of Vibrio cholerae O1 into Lusaka, Zambia
Source: BMC Infect Dis. 2021 Jun 14;21:570. doi: 10.1186/s12879-021-06259-5 (PMC8200794; doi:10.1186/s12879-021-06259-5)
Supplement: Supplementary file 3 — Additional file 3 Supplemental Table 2: Number of Single Nucleotide Variants Between Pairs of Isolates. [file 12879_2021_6259_MOESM3_ESM.xlsx]

## Sheet: Sheet1
Supplemental Table 2. Table of Number of Single Nucleotide Variants Between Pairs of Isolates
T#	genome name	5_Lusaka_2018	11_Lusaka_2018	6_Lusaka_2018	7_Lusaka_2018	9_Lusaka_2018	10_Lusaka_2018	Mo1_Tanzania_2016	Mo2_Tanzania_2016	7714_Tanzania_2015	05Mu_Tanzania_2015	03Mu_Tanzania_2015	Kg1_Tanzania_2015	Fish2_Tanzania_2017	Fish4_Tanzania_2017	7MO_Tanzania_2015	OO4_Tanzania_2015	1033_Lusaka_2016	1034_Lusaka_2016	0012_Lusaka_2016	1109_Lusaka_2016	1118_Lusaka_2016	1142_Lusaka_2016	1162_Lusaka_2016	Zb2_Tanzania_2016	Zb3_Tanzania_2016	Zb1_Tanzania_2016	Zb4_Tanzania_2017	Chiengi_Zambia_2017	03S_Tanzania_2015	9MO_Tanzania_2015	47610_Tanzania_2015	1MO_Tanzania_2015	O5S_Tanzania_2015	UG010_Uganda_2016	UG010-FP_Uganda_2016	UG020_Uganda_2016	UG020-FP_Uganda_2016	UG026_Uganda_2015	9MO_Tanzania_2015	Dr1_Tanzania_2017	Dr2_Tanzania_2017	Mb1_Tanzania_2017	Mb2_Tanzania_2017	Plankton2_Tanzania_2017	Plankton3_Tanzania_2017	Rv1_Tanzania_2017	Sg2_Tanzania_2017	Tg1_Tanzania_2015
13	5_Lusaka_2018	0	0	0	0	0	0	1	1	2	2	2	2	2	2	3	3	5	5	4	5	6	5	5	6	7	9	10	4	5	4	4	3	4	8	7	7	8	8	7	13	3	5	5	5	6	3	8	7
13	11_Lusaka_2018	0	0	0	0	0	0	1	1	2	2	2	2	2	2	3	3	5	5	4	5	6	5	5	6	7	9	10	4	5	4	4	3	4	8	7	7	8	8	7	13	3	5	5	5	6	3	8	7
13	6_Lusaka_2018	0	0	0	0	0	0	1	1	2	2	2	2	2	2	3	3	5	5	4	5	6	5	5	6	7	9	10	4	5	4	4	3	4	8	7	7	8	8	7	13	3	5	5	5	6	3	8	7
13	7_Lusaka_2018	0	0	0	0	0	0	1	1	2	2	2	2	2	2	3	3	5	5	4	5	6	5	5	6	7	9	10	4	5	4	4	3	4	8	7	7	8	8	7	13	3	5	5	5	6	3	8	7
13	9_Lusaka_2018	0	0	0	0	0	0	1	1	2	2	2	2	2	2	3	3	5	5	4	5	6	5	5	6	7	9	10	4	5	4	4	3	4	8	7	7	8	8	7	13	3	5	5	5	6	3	8	7
13	10_Lusaka_2018	0	0	0	0	0	0	1	1	2	2	2	2	2	2	3	3	5	5	4	5	6	5	5	6	7	9	10	4	5	4	4	3	4	8	7	7	8	8	7	13	3	5	5	5	6	3	8	7
13	Mo1_Tanzania_2016	1	1	1	1	1	1	0	0	1	1	1	1	1	1	2	2	4	4	3	4	5	4	4	5	6	8	9	5	4	3	3	2	3	7	6	6	7	7	6	12	2	4	4	4	5	2	7	6
13	Mo2_Tanzania_2016	1	1	1	1	1	1	0	0	1	1	1	1	1	1	2	2	4	4	3	4	5	4	4	5	6	8	9	5	4	3	3	2	3	7	6	6	7	7	6	12	2	4	4	4	5	2	7	6
13	7714_Tanzania_2015	2	2	2	2	2	2	1	1	0	0	0	0	2	2	1	1	3	3	2	3	4	3	3	4	5	7	8	6	3	2	2	1	2	6	5	5	6	6	5	11	3	3	3	5	4	1	6	7
13	05Mu_Tanzania_2015	2	2	2	2	2	2	1	1	0	0	0	0	2	2	1	1	3	3	2	3	4	3	3	4	5	7	8	6	3	2	2	1	2	6	5	5	6	6	5	11	3	3	3	5	4	1	6	7
13	03Mu_Tanzania_2015	2	2	2	2	2	2	1	1	0	0	0	0	2	2	1	1	3	3	2	3	4	3	3	4	5	7	8	6	3	2	2	1	2	6	5	5	6	6	5	11	3	3	3	5	4	1	6	7
13	Kg1_Tanzania_2015	2	2	2	2	2	2	1	1	0	0	0	0	2	2	1	1	3	3	2	3	4	3	3	4	5	7	8	6	3	2	2	1	2	6	5	5	6	6	5	11	3	3	3	5	4	1	6	7
13	Fish2_Tanzania_2017	2	2	2	2	2	2	1	1	2	2	2	2	0	0	3	3	5	5	4	5	6	5	5	6	7	9	10	6	5	4	4	3	4	8	7	7	8	8	7	13	3	5	5	5	6	3	8	7
13	Fish4_Tanzania_2017	2	2	2	2	2	2	1	1	2	2	2	2	0	0	3	3	5	5	4	5	6	5	5	6	7	9	10	6	5	4	4	3	4	8	7	7	8	8	7	13	3	5	5	5	6	3	8	7
13	7MO_Tanzania_2015	3	3	3	3	3	3	2	2	1	1	1	1	3	3	0	0	2	2	1	2	3	2	2	3	4	8	9	7	2	1	1	0	1	5	4	4	5	5	4	12	4	4	4	6	5	2	5	8
13	1MO_Tanzania_2015	3	3	3	3	3	3	2	2	1	1	1	1	3	3	0	0	2	2	1	2	3	2	2	3	4	8	9	7	2	1	1	0	1	5	4	4	5	5	4	12	4	4	4	6	5	2	5	8
13	Rv1_Tanzania_2017	3	3	3	3	3	3	2	2	1	1	1	1	3	3	2	2	4	4	3	4	5	4	4	5	6	8	9	7	4	3	3	2	3	7	6	6	7	7	6	12	4	4	2	6	5	0	7	8
13	OO4_Tanzania_2015	3	3	3	3	3	3	2	2	1	1	1	1	3	3	0	0	2	2	1	2	3	2	2	3	4	8	9	7	2	1	1	0	1	5	4	4	5	5	4	12	4	4	4	6	5	2	5	8
13	Dr2_Tanzania_2017	3	3	3	3	3	3	2	2	3	3	3	3	3	3	4	4	6	6	5	6	7	6	6	7	8	10	11	7	6	5	5	4	5	9	8	8	9	9	8	14	0	6	6	6	7	4	9	8
13	9MO_Tanzania_2015	4	4	4	4	4	4	3	3	2	2	2	2	4	4	1	1	3	3	2	3	4	3	3	4	5	9	10	8	3	0	2	1	2	6	5	5	6	6	5	13	5	5	5	7	6	3	6	9
13	47610_Tanzania_2015	4	4	4	4	4	4	3	3	2	2	2	2	4	4	1	1	3	3	2	3	4	3	3	4	5	9	10	8	3	2	0	1	2	6	5	5	6	6	5	13	5	5	5	7	6	3	6	9
13	1118_Lusaka_2016	6	6	6	6	6	6	5	5	4	4	4	4	6	6	3	3	3	3	2	3	0	3	1	6	7	11	12	10	5	4	4	3	4	8	7	7	8	8	7	15	7	7	7	9	8	5	8	11
13	O5S_Tanzania_2015	4	4	4	4	4	4	3	3	2	2	2	2	4	4	1	1	3	3	2	3	4	3	3	4	5	9	10	8	3	2	2	1	0	6	5	5	6	6	5	13	5	5	5	7	6	3	6	9
13	0012_Lusaka_2016	4	4	4	4	4	4	3	3	2	2	2	2	4	4	1	1	1	1	0	1	2	1	1	4	5	9	10	8	3	2	2	1	2	6	5	5	6	6	5	13	5	5	5	7	6	3	6	9
13	1109_Lusaka_2016	5	5	5	5	5	5	4	4	3	3	3	3	5	5	2	2	2	2	1	0	3	0	2	5	6	10	11	9	4	3	3	2	3	7	6	6	7	7	6	14	6	6	6	8	7	4	7	10
13	1142_Lusaka_2016	5	5	5	5	5	5	4	4	3	3	3	3	5	5	2	2	2	2	1	0	3	0	2	5	6	10	11	9	4	3	3	2	3	7	6	6	7	7	6	14	6	6	6	8	7	4	7	10
13	1162_Lusaka_2016	5	5	5	5	5	5	4	4	3	3	3	3	5	5	2	2	2	2	1	2	1	2	0	5	6	10	11	9	4	3	3	2	3	7	6	6	7	7	6	14	6	6	6	8	7	4	7	10
13	1033_Lusaka_2016	5	5	5	5	5	5	4	4	3	3	3	3	5	5	2	2	0	2	1	2	3	2	2	5	6	10	11	9	4	3	3	2	3	7	6	6	7	7	6	14	6	6	6	8	7	4	7	10
13	1034_Lusaka_2016	5	5	5	5	5	5	4	4	3	3	3	3	5	5	2	2	2	0	1	2	3	2	2	5	6	10	11	9	4	3	3	2	3	7	6	6	7	7	6	14	6	6	6	8	7	4	7	10
13	03S_Tanzania_2015	5	5	5	5	5	5	4	4	3	3	3	3	5	5	2	2	4	4	3	4	5	4	4	5	6	10	11	9	0	3	3	2	3	7	6	6	7	7	6	14	6	6	6	8	7	4	7	10
13	Mb1_Tanzania_2017	5	5	5	5	5	5	4	4	3	3	3	3	5	5	4	4	6	6	5	6	7	6	6	7	8	10	11	9	6	5	5	4	5	9	8	8	9	9	8	14	6	0	6	8	7	4	9	10
13	Mb2_Tanzania_2017	5	5	5	5	5	5	4	4	3	3	3	3	5	5	4	4	6	6	5	6	7	6	6	7	8	10	11	9	6	5	5	4	5	9	8	8	9	9	8	14	6	6	0	8	7	2	9	10
13	Plankton2_Tanzania_2017	5	5	5	5	5	5	4	4	5	5	5	5	5	5	6	6	8	8	7	8	9	8	8	9	10	12	13	9	8	7	7	6	7	11	10	10	11	11	10	16	6	8	8	0	9	6	11	10
13	Water1_Tanzania_2017	5	5	5	5	5	5	4	4	5	5	5	5	5	5	6	6	8	8	7	8	9	8	8	9	10	12	13	9	8	7	7	6	7	11	10	10	11	11	10	16	6	8	8	8	9	6	11	10
13	Chiengi_Zambia_2017	4	4	4	4	4	4	5	5	6	6	6	6	6	6	7	7	9	9	8	9	10	9	9	10	11	13	14	0	9	8	8	7	8	12	11	11	12	12	11	17	7	9	9	9	10	7	12	11
13	Zb2_Tanzania_2016	6	6	6	6	6	6	5	5	4	4	4	4	6	6	3	3	5	5	4	5	6	5	5	0	1	11	12	10	5	4	4	3	4	8	7	7	8	8	7	15	7	7	7	9	8	5	8	11
13	Plankton3_Tanzania_2017	6	6	6	6	6	6	5	5	4	4	4	4	6	6	5	5	7	7	6	7	8	7	7	8	9	5	6	10	7	6	6	5	6	10	9	9	10	10	9	9	7	7	7	9	0	5	10	11
13	Zb3_Tanzania_2016	7	7	7	7	7	7	6	6	5	5	5	5	7	7	4	4	6	6	5	6	7	6	6	1	0	12	13	11	6	5	5	4	5	9	8	8	9	9	8	16	8	8	8	10	9	6	9	12
13	UG010_Uganda_2016	8	8	8	8	8	8	7	7	6	6	6	6	8	8	5	5	7	7	6	7	8	7	7	8	9	13	14	12	7	6	6	5	6	0	1	1	2	2	1	17	9	9	9	11	10	7	10	13
13	UG010-FP_Uganda_2016	7	7	7	7	7	7	6	6	5	5	5	5	7	7	4	4	6	6	5	6	7	6	6	7	8	12	13	11	6	5	5	4	5	1	0	0	1	1	0	16	8	8	8	10	9	6	9	12
13	UG020_Uganda_2016	7	7	7	7	7	7	6	6	5	5	5	5	7	7	4	4	6	6	5	6	7	6	6	7	8	12	13	11	6	5	5	4	5	1	0	0	1	1	0	16	8	8	8	10	9	6	9	12
13	UG020-FP_Uganda_2016	8	8	8	8	8	8	7	7	6	6	6	6	8	8	5	5	7	7	6	7	8	7	7	8	9	13	14	12	7	6	6	5	6	2	1	1	0	2	1	17	9	9	9	11	10	7	10	13
13	UG026_Uganda_2015	8	8	8	8	8	8	7	7	6	6	6	6	8	8	5	5	7	7	6	7	8	7	7	8	9	13	14	12	7	6	6	5	6	2	1	1	2	0	1	17	9	9	9	11	10	7	10	13
13	UG026-FP_Uganda_2015	7	7	7	7	7	7	6	6	5	5	5	5	7	7	4	4	6	6	5	6	7	6	6	7	8	12	13	11	6	5	5	4	5	1	0	0	1	1	0	16	8	8	8	10	9	6	9	12
13	CAH184_Bangladesh	28	28	28	28	28	28	27	27	26	26	26	26	28	28	25	25	27	27	26	27	28	27	27	28	29	33	34	32	27	26	26	25	26	28	27	27	28	28	27	37	29	29	29	31	30	27	30	33
13	CAH184-FP_Bangladesh	28	28	28	28	28	28	27	27	26	26	26	26	28	28	25	25	27	27	26	27	28	27	27	28	29	33	34	32	27	26	26	25	26	28	27	27	28	28	27	37	29	29	29	31	30	27	30	33
13	Tg1_Tanzania_2015	7	7	7	7	7	7	6	6	7	7	7	7	7	7	8	8	10	10	9	10	11	10	10	11	12	14	15	11	10	9	9	8	9	13	12	12	13	13	12	18	8	10	10	10	11	8	13	0
13	Tg2_Tanzania_2015	7	7	7	7	7	7	6	6	5	5	5	5	7	7	6	6	8	8	7	8	9	8	8	9	10	12	13	11	8	7	7	6	7	11	10	10	11	11	10	16	6	8	8	10	9	6	11	12
13	Sg2_Tanzania_2017	8	8	8	8	8	8	7	7	6	6	6	6	8	8	5	5	7	7	6	7	8	7	7	8	9	13	14	12	7	6	6	5	6	10	9	9	10	10	9	17	9	9	9	11	10	7	0	13
13	Zb1_Tanzania_2016	9	9	9	9	9	9	8	8	7	7	7	7	9	9	8	8	10	10	9	10	11	10	10	11	12	0	1	13	10	9	9	8	9	13	12	12	13	13	12	6	10	10	10	12	5	8	13	14
13	Zb4_Tanzania_2017	10	10	10	10	10	10	9	9	8	8	8	8	10	10	9	9	11	11	10	11	12	11	11	12	13	1	0	14	11	10	10	9	10	14	13	13	14	14	13	7	11	11	11	13	6	9	14	15
13	Dr1_Tanzania_2017	13	13	13	13	13	13	12	12	11	11	11	11	13	13	12	12	14	14	13	14	15	14	14	15	16	6	7	17	14	13	13	12	13	17	16	16	17	17	16	0	14	14	14	16	9	12	17	18
13	Kg2_Tanzania_2015	20	20	20	20	20	20	19	19	18	18	18	18	20	20	19	19	21	21	20	21	22	21	21	22	23	25	26	24	21	20	20	19	20	24	23	23	24	24	23	29	21	21	21	23	22	19	24	25
13	Water3_Tanzania_2017	20	20	20	20	20	20	19	19	18	18	18	18	20	20	19	19	21	21	20	21	22	21	21	22	23	25	26	24	21	20	20	19	20	24	23	23	24	24	23	29	21	21	19	23	22	17	24	25
13	Mz2_Tanzania_2016	28	28	28	28	28	28	27	27	26	26	26	26	28	28	27	27	29	29	28	29	30	29	29	30	31	23	24	32	29	28	28	27	28	32	31	31	32	32	31	27	29	29	29	31	24	27	32	33
13	Zb6_Tanzania_2017	36	36	36	36	36	36	35	35	34	34	34	34	36	36	33	33	35	35	34	35	36	35	35	36	37	41	42	40	35	34	34	33	34	38	37	37	38	38	37	45	37	37	37	39	38	35	34	41
13	Mz1_Tanzania_2016	38	38	38	38	38	38	37	37	36	36	36	36	38	38	35	35	37	37	36	37	38	37	37	38	39	43	44	42	37	36	36	35	36	40	39	39	40	40	39	47	39	39	39	41	40	37	36	43
13	Zb5_Tanzania_2017	52	52	52	52	52	52	51	51	50	50	50	50	52	52	51	51	53	53	52	53	54	53	53	54	55	43	44	56	53	52	52	51	52	56	55	55	56	56	55	49	53	53	53	53	48	51	56	57
11	100_Mozambique_2003	41	41	41	41	41	41	40	40	39	39	39	39	41	41	38	38	40	40	39	40	41	40	40	41	42	46	47	45	40	39	39	38	39	41	40	40	41	41	40	50	42	42	42	44	43	40	43	46
11	300215_Mozambique_2008	42	42	42	42	42	42	41	41	40	40	40	40	42	42	39	39	41	41	40	41	42	41	41	42	43	47	48	46	41	40	40	39	40	42	41	41	42	42	41	51	43	43	43	45	44	41	44	47
11	347_Mozambique	42	42	42	42	42	42	41	41	40	40	40	40	42	42	39	39	41	41	40	41	42	41	41	42	43	47	48	46	41	40	40	39	40	42	41	41	42	42	41	51	43	43	43	45	44	41	44	47
11	153_Mozambique_2003	43	43	43	43	43	43	42	42	41	41	41	41	43	43	40	40	42	42	41	42	43	42	42	43	44	48	49	47	42	41	41	40	41	43	42	42	43	43	42	52	44	44	44	46	45	42	45	48
11	302029_Mozambique_2009	44	44	44	44	44	44	43	43	42	42	42	42	44	44	41	41	43	43	42	43	42	43	43	44	45	49	50	48	43	42	42	41	42	44	43	43	44	44	43	53	45	45	45	47	46	43	46	49
11	101_Mozambique_2003	45	45	45	45	45	45	44	44	43	43	43	43	45	45	42	42	44	44	43	44	43	44	44	45	46	50	51	49	44	43	43	42	43	45	44	44	45	45	44	54	46	46	46	48	47	44	47	50
11	196_Mozambique_2003	46	46	46	46	46	46	45	45	44	44	44	44	46	46	43	43	45	45	44	45	46	45	45	46	47	51	52	50	45	44	44	43	44	46	45	45	46	46	45	55	47	47	47	49	48	45	48	51
11	189_Mozambique_2003	47	47	47	47	47	47	46	46	45	45	45	45	47	47	44	44	46	46	45	46	47	46	46	47	48	52	53	51	46	45	45	44	45	47	46	46	47	47	46	56	48	48	48	50	49	46	49	52
11	511_Mozambique	47	47	47	47	47	47	46	46	45	45	45	45	47	47	44	44	46	46	45	46	47	46	46	47	48	52	53	51	46	45	45	44	45	47	46	46	47	47	46	56	48	48	48	50	49	46	49	52
11	302015_Mozambique_2009	51	51	51	51	51	51	50	50	49	49	49	49	51	51	48	48	50	50	49	50	51	50	50	51	52	56	57	55	50	49	49	48	49	51	50	50	51	51	50	60	52	52	52	54	53	50	53	56
	CAH182_Bangladesh	56	56	56	56	56	56	55	55	54	54	54	54	56	56	53	53	55	55	54	55	56	55	55	56	57	61	62	60	55	54	54	53	54	56	55	55	56	56	55	65	57	57	57	59	58	55	58	61
	CAH182-FP_Bangladesh	56	56	56	56	56	56	55	55	54	54	54	54	56	56	53	53	55	55	54	55	56	55	55	56	57	61	62	60	55	54	54	53	54	56	55	55	56	56	55	65	57	57	57	59	58	55	58	61
10	44_Lusaka_2009	70	70	70	70	70	70	69	69	68	68	68	68	70	70	67	67	69	69	68	69	70	69	69	70	71	75	76	74	69	68	68	67	68	70	69	69	70	70	69	79	71	71	71	73	72	69	72	75
10	59_Lusaka_2010	70	70	70	70	70	70	69	69	68	68	68	68	70	70	67	67	69	69	68	69	70	69	69	70	71	75	76	74	69	68	68	67	68	70	69	69	70	70	69	79	71	71	71	73	72	69	72	75
10	58_Lusaka_2010	72	72	72	72	72	72	71	71	70	70	70	70	72	72	69	69	71	71	70	71	72	71	71	72	73	77	78	76	71	70	70	69	70	72	71	71	72	72	71	81	73	73	73	75	74	71	74	77
10	38_Lusaka_2009	73	73	73	73	73	73	72	72	71	71	71	71	73	73	70	70	72	72	71	72	73	72	72	73	74	78	79	77	72	71	71	70	71	73	72	72	73	73	72	82	74	74	74	76	75	72	75	78
10	L211_Guinea_2012	74	74	74	74	74	74	73	73	72	72	72	72	74	74	71	71	73	73	72	73	74	73	73	74	75	79	80	78	73	72	72	71	72	74	73	73	74	74	73	83	75	75	75	77	76	73	76	79
10	39Ki_Tanzania_2015	75	75	75	75	75	75	74	74	73	73	73	73	75	75	72	72	74	74	73	74	75	74	74	75	76	80	81	79	74	73	73	72	73	75	74	74	75	75	74	84	76	76	76	78	77	74	77	80
10	43Ki_Tanzania_2015	75	75	75	75	75	75	74	74	73	73	73	73	75	75	72	72	74	74	73	74	75	74	74	75	76	80	81	79	74	73	73	72	73	75	74	74	75	75	74	84	76	76	76	78	77	74	77	80
10	Fish1_Tanzania_2017	78	78	78	78	78	78	77	77	76	76	76	76	78	78	75	75	77	77	76	77	78	77	77	78	79	83	84	82	77	76	76	75	76	78	77	77	78	78	77	87	79	79	79	81	80	77	80	83
10	Fish3_Tanzania_2017	78	78	78	78	78	78	77	77	76	76	76	76	78	78	75	75	77	77	76	77	78	77	77	78	79	83	84	82	77	76	76	75	76	78	77	77	78	78	77	87	79	79	79	81	80	77	80	83
10	Water2_Tanzania_2017	78	78	78	78	78	78	77	77	76	76	76	76	78	78	75	75	77	77	76	77	78	77	77	78	79	83	84	82	77	76	76	75	76	78	77	77	78	78	77	87	79	79	79	81	80	77	80	83
10	UG046-FP_Uganda_2015	80	80	80	80	80	80	79	79	78	78	78	78	80	80	77	77	79	79	78	79	80	79	79	80	81	85	86	84	79	78	78	77	78	80	79	79	80	80	79	89	81	81	81	83	82	79	82	85
10	UG046_Uganda_2015	80	80	80	80	80	80	79	79	78	78	78	78	80	80	77	77	79	79	78	79	80	79	79	80	81	85	86	84	79	78	78	77	78	80	79	79	80	80	79	89	81	81	81	83	82	79	82	85
10	UG054_Uganda_2017	82	82	82	82	82	82	81	81	80	80	80	80	82	82	79	79	81	81	80	81	82	81	81	82	83	87	88	86	81	80	80	79	80	82	81	81	82	82	81	91	83	83	83	85	84	81	84	87
10	UG054-FP_Uganda_2017	82	82	82	82	82	82	81	81	80	80	80	80	82	82	79	79	81	81	80	81	82	81	81	82	83	87	88	86	81	80	80	79	80	82	81	81	82	82	81	91	83	83	83	85	84	81	84	87
10	UG042-FP_Uganda_2015	82	82	82	82	82	82	81	81	80	80	80	80	82	82	79	79	81	81	80	81	82	81	81	82	83	87	88	86	81	80	80	79	80	82	81	81	82	82	81	91	83	83	83	85	84	81	84	87
10	UG042_Uganda_2015	82	82	82	82	82	82	81	81	80	80	80	80	82	82	79	79	81	81	80	81	82	81	81	82	83	87	88	86	81	80	80	79	80	82	81	81	82	82	81	91	83	83	83	85	84	81	84	87
10	UG071-FP_Uganda_2014	83	83	83	83	83	83	82	82	81	81	81	81	83	83	80	80	82	82	81	82	83	82	82	83	84	88	89	87	82	81	81	80	81	83	82	82	83	83	82	92	84	84	84	86	85	82	85	88
10	UG071_Uganda_2014	83	83	83	83	83	83	82	82	81	81	81	81	83	83	80	80	82	82	81	82	83	82	82	83	84	88	89	87	82	81	81	80	81	83	82	82	83	83	82	92	84	84	84	86	85	82	85	88
10	UG040-FP_Uganda_2017	84	84	84	84	84	84	83	83	82	82	82	82	84	84	81	81	83	83	82	83	84	83	83	84	85	89	90	88	83	82	82	81	82	84	83	83	84	84	83	93	85	85	85	87	86	83	86	89
10	UG040_Uganda_2017	84	84	84	84	84	84	83	83	82	82	82	82	84	84	81	81	83	83	82	83	84	83	83	84	85	89	90	88	83	82	82	81	82	84	83	83	84	84	83	93	85	85	85	87	86	83	86	89
10	UG086-FP_Uganda_2015	84	84	84	84	84	84	83	83	82	82	82	82	84	84	81	81	83	83	82	83	84	83	83	84	85	89	90	88	83	82	82	81	82	84	83	83	84	84	83	93	85	85	85	87	86	83	86	89
10	UG086_Uganda_2015	84	84	84	84	84	84	83	83	82	82	82	82	84	84	81	81	83	83	82	83	84	83	83	84	85	89	90	88	83	82	82	81	82	84	83	83	84	84	83	93	85	85	85	87	86	83	86	89
10	UG060-FP_Uganda_2014	86	86	86	86	86	86	85	85	84	84	84	84	86	86	83	83	85	85	84	85	86	85	85	86	87	91	92	90	85	84	84	83	84	86	85	85	86	86	85	95	87	87	87	89	88	85	88	91
10	UG060_Uganda_2014	86	86	86	86	86	86	85	85	84	84	84	84	86	86	83	83	85	85	84	85	86	85	85	86	87	91	92	90	85	84	84	83	84	86	85	85	86	86	85	95	87	87	87	89	88	85	88	91
10	KNC206_Kenya_2009	98	98	98	98	98	98	97	97	96	96	96	96	98	98	95	95	97	97	96	97	98	97	97	98	99	103	104	102	97	96	96	95	96	98	97	97	98	98	97	107	99	99	99	101	100	97	100	103
10	Sg1_Tanzania_2017	103	103	103	103	103	103	102	102	101	101	101	101	103	103	100	100	102	102	101	102	103	102	102	103	104	108	109	107	102	101	101	100	101	103	102	102	103	103	102	112	104	104	104	106	105	102	105	108
10	KNC161_Kenya_2009	109	109	109	109	109	109	108	108	107	107	107	107	109	109	106	106	108	108	107	108	109	108	108	109	110	114	115	113	108	107	107	106	107	109	108	108	109	109	108	118	110	110	110	112	111	108	111	114
10	KNE11B_Kenya_2010	109	109	109	109	109	109	108	108	107	107	107	107	109	109	106	106	108	108	107	108	109	108	108	109	110	114	115	113	108	107	107	106	107	109	108	108	109	109	108	118	110	110	110	112	111	108	111	114
10	36KI_Tanzania_2015	110	110	110	110	110	110	109	109	108	108	108	108	110	110	107	107	109	109	108	109	110	109	109	110	111	115	116	114	109	108	108	107	108	110	109	109	110	110	109	119	111	111	111	113	112	109	112	115
10	KNC149_Kenya_2009	111	111	111	111	111	111	110	110	109	109	109	109	111	111	108	108	110	110	109	110	111	110	110	111	112	116	117	115	110	109	109	108	109	111	110	110	111	111	110	120	112	112	112	114	113	110	113	116
10	KNC8889_Kenya_2010	111	111	111	111	111	111	110	110	109	109	109	109	111	111	108	108	110	110	109	110	111	110	110	111	112	116	117	115	110	109	109	108	109	111	110	110	111	111	110	120	112	112	112	114	113	110	113	116
10	KNC56_Kenya_2010	112	112	112	112	112	112	111	111	110	110	110	110	112	112	109	109	111	111	110	111	112	111	111	112	113	117	118	116	111	110	110	109	110	112	111	111	112	112	111	121	113	113	113	115	114	111	114	117
10	KNEXXH_Kenya_2009	113	113	113	113	113	113	112	112	111	111	111	111	113	113	110	110	112	112	111	112	113	112	112	113	114	118	119	117	112	111	111	110	111	113	112	112	113	113	112	122	114	114	114	116	115	112	115	118
10	KNC8675_Kenya_2009	125	125	125	125	125	125	124	124	123	123	123	123	125	125	122	122	124	124	123	124	125	124	124	125	126	130	131	129	124	123	123	122	123	125	124	124	125	125	124	134	126	126	126	128	127	124	127	130
10	KNC146_Kenya_2010	130	130	130	130	130	130	129	129	128	128	128	128	130	130	127	127	129	129	128	129	130	129	129	130	131	135	136	134	129	128	128	127	128	130	129	129	130	130	129	139	131	131	131	133	132	129	132	135
10	Rv2_Tanzania_2017	133	133	133	133	133	133	132	132	131	131	131	131	133	133	130	130	132	132	131	132	133	132	132	133	134	138	139	137	132	131	131	130	131	133	132	132	133	133	132	142	134	134	134	136	135	132	135	137
10	KNEXX_Kenya_2009	144	144	144	144	144	144	143	143	142	142	142	142	144	144	141	141	143	143	142	143	144	143	143	144	145	149	150	148	143	142	142	141	142	144	143	143	144	144	143	153	145	145	145	147	146	143	146	149
10	KNE134B_Kenya_2009	156	156	156	156	156	156	155	155	154	154	154	154	156	156	153	153	155	155	154	155	156	155	155	156	157	161	162	160	155	154	154	153	154	156	155	155	156	156	155	165	157	157	157	159	158	155	158	161
10	6193_Kenya_2005	168	168	168	168	168	168	167	167	166	166	166	166	168	168	165	165	167	167	166	167	168	167	167	168	169	173	174	172	167	166	166	165	166	168	167	167	168	168	167	177	169	169	169	171	170	167	170	173
10	KNEXC_Kenya_2009	210	210	210	210	210	210	209	209	208	208	208	208	210	210	207	207	209	209	208	209	210	209	209	210	211	215	216	214	209	208	208	207	208	210	209	209	210	210	209	219	211	211	211	213	212	209	212	215
10	6215_Kenya_2005	221	221	221	221	221	221	220	220	219	219	219	219	221	221	218	218	220	220	219	220	221	220	220	221	222	226	227	225	220	219	219	218	219	221	220	220	221	221	220	230	222	222	222	224	223	220	223	226
10	6210_Kenya_2007	243	243	243	243	243	243	242	242	241	241	241	241	243	243	240	240	242	242	241	242	243	242	242	243	244	248	249	247	242	241	241	240	241	243	242	242	243	243	242	252	244	244	244	246	245	242	245	248
10	VE2_Kenya_2009	248	248	248	248	248	248	247	247	246	246	246	246	248	248	245	245	247	247	246	247	248	247	247	248	249	253	254	252	247	246	246	245	246	248	247	247	248	248	247	257	249	249	249	251	250	247	250	253
10	KNE170_Kenya_2009	262	262	262	262	262	262	261	261	260	260	260	260	262	262	259	259	261	261	260	261	262	261	261	262	263	267	268	266	261	260	260	259	260	262	261	261	262	262	261	271	263	263	263	265	264	261	264	267
8	1346_Mozambique_2005	124	124	124	124	124	124	123	123	122	122	122	122	124	124	121	121	123	123	122	123	124	123	123	124	125	129	130	128	123	122	122	121	122	124	123	123	124	124	123	133	125	125	125	127	126	123	126	129
8	1627_Mozambique_2005	132	132	132	132	132	132	131	131	130	130	130	130	132	132	129	129	131	131	130	131	132	131	131	132	133	137	138	136	131	130	130	129	130	132	131	131	132	132	131	141	133	133	133	135	134	131	134	137
8	1362_Mozambique_2005	135	135	135	135	135	135	134	134	133	133	133	133	135	135	132	132	134	134	133	134	135	134	134	135	136	140	141	139	134	133	133	132	133	135	134	134	135	135	134	144	136	136	136	138	137	134	137	140
[truncated: 69 more columns]
