# Supplementary material for: Three transmission events of Vibrio cholerae O1 into Lusaka, Zambia
Source: BMC Infect Dis. 2021 Jun 14;21:570. doi: 10.1186/s12879-021-06259-5 (PMC8200794; doi:10.1186/s12879-021-06259-5)
Supplement: Supplementary file 4 — Additional file 4 Supplemental Table 3: Single Nucleotide Variants Found in Each Isolate and the Gene in Which the Single Nucleotide Variants Occurred. [file 12879_2021_6259_MOESM4_ESM.xlsx]

## Sheet: Sheet 1
Supplemental Table 3. Single Nucleotide Variants Found in Each Isolate and the Gene in Which the Variant Occurred
Line number	CONTIG_ID	ID	REF	ALT	59_Lusaka_2010_gene	Vibrio_cholerae_MS6_function	QUAL	FILTER	INFO	FORMAT	Zb5_Tanzania_2017	Kg2_Tanzania_2015	Dr1_Tanzania_2017	03S_Tanzania_2015	Rv2_Tanzania_2017	Mz2_Tanzania_2016	59_Lusaka_2010	OO4_Tanzania_2015	UG042_Uganda_2015	UG071-FP_Uganda_2014	Mo1_Tanzania_2016	O5S_Tanzania_2015	KNC56_Kenya_2010	43Ki_Tanzania_2015	UG046_Uganda_2015	Water1_Tanzania_2017	UG026-FP_Uganda_2015	1118_Lusaka_2016	KNEXXH_Kenya_2009	100_Mozambique_2003	Zb1_Tanzania_2016	Fish2_Tanzania_2017	347_Mozambique	05Mu_Tanzania_2015	Plankton2_Tanzania_2017	UG054_Uganda_2017	Tg1_Tanzania_2015	KNC146_Kenya_2010	KNC149_Kenya_2009	Fish1_Tanzania_2017	CAH184-FP_Bangladesh	6193_Kenya_2005	KNEXX_Kenya_2009	9_Lusaka_2018	58_Lusaka_2010	Zb2_Tanzania_2016	Sg1_Tanzania_2017	Sg2_Tanzania_2017	03Mu_Tanzania_2015
2	NODE_1_length_536528_cov_101.022217	TCTCAGCAAA.TTTCTCAATC	T	A	NODE_1_length_536528_cov_101.022217_1	WP_001039257.1_vibriobactin_export_RND_transporter_periplasmic_adaptor_subunit_VexG_[Vibrio_cholerae]	40	PASS	NA	GT	0	0	0	0	0	0	0	0	0	0	0	0	0	0	0	0	0	0	0	0	0	0	0	0	0	0	0	0	0	0	0	0	0	0	0	0	0	0	0
3	NODE_1_length_536528_cov_101.022217	CAGCAAATTT.CTCAATCTCT	C	T	NODE_1_length_536528_cov_101.022217_1	WP_001039257.1_vibriobactin_export_RND_transporter_periplasmic_adaptor_subunit_VexG_[Vibrio_cholerae]	40	PASS	NA	GT	0	0	0	0	0	0	0	0	0	0	0	0	0	0	0	0	0	0	0	0	0	0	0	0	0	0	0	0	0	0	0	0	0	0	0	0	0	0	0
4	NODE_1_length_536528_cov_101.022217	AAGTGGCGGG.TAAAGTGGAC	T	G	NODE_1_length_536528_cov_101.022217_1	WP_001039257.1_vibriobactin_export_RND_transporter_periplasmic_adaptor_subunit_VexG_[Vibrio_cholerae]	40	PASS	NA	GT	0	0	0	0	0	0	0	0	0	0	0	0	0	0	0	0	0	0	0	0	0	0	0	0	0	0	0	0	0	0	0	0	0	0	0	0	0	0	0
5	NODE_1_length_536528_cov_101.022217	ATGATTGCGG.TGCAAGCCAA	T	G	NODE_1_length_536528_cov_101.022217_1	WP_001039257.1_vibriobactin_export_RND_transporter_periplasmic_adaptor_subunit_VexG_[Vibrio_cholerae]	40	PASS	NA	GT	0	0	0	0	0	0	0	0	0	0	0	0	0	0	0	0	0	0	0	0	0	0	0	0	0	0	0	0	0	0	0	0	0	0	0	0	0	0	0
6	NODE_1_length_536528_cov_101.022217	TATGGATCTG.CAAGCCACTC	C	A	NODE_1_length_536528_cov_101.022217_5	WP_000756756.1_UDP-N-acetylglucosamine_2-epimerase_(non-hydrolyzing)_[Vibrio_cholerae]	40	PASS	NA	GT	0	0	0	0	0	0	0	0	0	0	0	0	0	0	0	0	0	0	0	0	0	0	0	0	0	0	0	1	0	0	0	0	0	0	0	0	0	0	0
7	NODE_1_length_536528_cov_101.022217	GTGATTGGCT.CAAATCAAGG	C	A	NODE_1_length_536528_cov_101.022217_7	WP_000098186.1_serine_acetyltransferase_[Vibrio_cholerae]	40	PASS	NA	GT	0	0	0	0	0	0	0	0	0	0	0	0	0	0	0	0	0	0	0	0	0	0	0	0	0	0	0	0	0	0	0	0	0	0	0	0	0	0	0
8	NODE_1_length_536528_cov_101.022217	AAATCAAGGA.CAAGCCGCAA	C	A	NODE_1_length_536528_cov_101.022217_7	WP_000098186.1_serine_acetyltransferase_[Vibrio_cholerae]	40	PASS	NA	GT	0	0	0	0	0	0	0	0	0	0	0	0	0	0	0	0	0	0	0	0	0	0	0	0	0	0	0	0	0	0	0	0	0	0	0	0	0	0	0
9	NODE_1_length_536528_cov_101.022217	TATTTAATTA.CTAATAGCCG	C	T	NODE_1_length_536528_cov_101.022217_15	WP_000822312.1_WecB/TagA/CpsF_family_glycosyltransferase_[Vibrio_cholerae]	40	PASS	NA	GT	0	0	0	0	0	0	0	0	0	0	0	0	0	0	0	0	0	0	0	0	0	0	0	0	0	0	1	0	0	0	0	0	0	0	0	0	0	0	0
10	NODE_1_length_536528_cov_101.022217	GTTATACTGG.TAACGAAGAT	T	C	NODE_1_length_536528_cov_101.022217_18	WP_000200581.1_hemolysin_[Vibrio_cholerae]	40	PASS	NA	GT	0	0	0	0	1	0	0	0	0	0	0	0	0	0	0	0	0	0	0	0	0	0	0	0	0	0	0	0	0	1	0	0	0	0	0	0	0	0	0
11	NODE_1_length_536528_cov_101.022217	ATTGGTCTTT.AATCATCCTT	A	C	NODE_1_length_536528_cov_101.022217_18	WP_000200581.1_hemolysin_[Vibrio_cholerae]	40	PASS	NA	GT	0	0	0	0	0	0	0	0	0	0	0	0	0	0	0	0	0	0	0	0	0	0	0	0	0	0	0	0	0	0	0	0	0	0	0	0	0	0	0
12	NODE_1_length_536528_cov_101.022217	TGGCCTCTGT.ACCTGCCACT	A	C	NODE_1_length_536528_cov_101.022217_18	WP_000200581.1_hemolysin_[Vibrio_cholerae]	40	PASS	NA	GT	0	0	0	0	0	0	0	0	0	0	0	0	0	0	0	0	0	0	0	0	0	0	0	0	0	0	0	0	1	0	0	0	0	0	0	0	0	0	0
13	NODE_1_length_536528_cov_101.022217	GGGTGAGTAC.TAGAGCGATC	T	C	NODE_1_length_536528_cov_101.022217_19	WP_000947937.1_O-antigen_ligase_family_protein_[Vibrio_cholerae]	40	PASS	NA	GT	1	1	1	1	0	1	0	0	0	0	1	1	0	0	0	1	1	1	0	0	1	1	0	1	1	0	1	0	0	0	0	0	0	1	0	1	0	1	1
14	NODE_1_length_536528_cov_101.022217	TTCGGTGTTT.CCGCGCTGTA	C	T			40	PASS	NA	GT	0	0	0	0	1	0	0	0	0	0	0	0	0	0	0	0	0	0	0	0	0	0	0	0	0	0	0	0	0	1	0	0	0	0	0	0	0	0	0
15	NODE_1_length_536528_cov_101.022217	GATACATATT.ATTTCTTTAT	A	G			40	PASS	NA	GT	0	0	0	0	0	0	0	0	0	0	0	0	0	0	0	0	0	0	0	0	0	0	0	0	0	0	0	0	0	0	0	0	0	0	0	0	0	0	0
16	NODE_1_length_536528_cov_101.022217	GCTAATCCTG.TGGTTCCTCC	T	G	NODE_1_length_536528_cov_101.022217_27	WP_000410937.1:_YitT_family_protein_[Vibrio]	40	PASS	NA	GT	0	0	0	0	0	0	0	0	0	0	0	0	0	0	0	0	0	0	0	0	0	0	0	0	0	0	0	0	0	0	0	0	0	0	0	0	0	0	0
17	NODE_1_length_536528_cov_101.022217	TTGCGGCGGG.TGTTTACCCA	T	G	NODE_1_length_536528_cov_101.022217_28	WP_000919134.1_serine_hydroxymethyltransferase_[Vibrio_cholerae]	40	PASS	NA	GT	0	0	0	0	0	0	0	0	0	0	0	0	0	0	0	0	0	0	0	0	0	0	0	0	0	0	0	0	0	0	0	0	1	0	0	0	0	0	0
18	NODE_1_length_536528_cov_101.022217	GGCGACTGGG.TGCGAGATAT	T	C	NODE_1_length_536528_cov_101.022217_30	WP_000042590.1:_lipoyl_synthase_[Vibrio]	40	PASS	NA	GT	0	0	0	0	0	0	0	0	0	0	0	1	0	0	0	0	0	0	0	0	0	0	0	0	0	0	0	0	0	0	0	0	0	0	0	0	0	0	0
19	NODE_1_length_536528_cov_101.022217	GGGGGGATTG.TCTTTTAAGG	T	C	NODE_1_length_536528_cov_101.022217_30	WP_000042590.1:_lipoyl_synthase_[Vibrio]	40	PASS	NA	GT	0	0	0	0	0	0	0	0	0	0	0	0	0	0	0	0	0	0	0	0	0	0	0	0	0	0	0	0	0	0	0	0	0	0	0	0	0	0	0
20	NODE_1_length_536528_cov_101.022217	GCGGATGTGC.ATCTTCAATA	A	C	NODE_1_length_536528_cov_101.022217_34	WP_001080121.1:_septal_ring_lytic_transglycosylase_RlpA_[Vibrio]	40	PASS	NA	GT	0	0	0	0	0	0	0	0	0	0	0	0	0	0	0	0	0	0	0	0	0	0	0	0	0	0	0	0	0	0	0	0	0	0	0	0	0	0	0
21	NODE_1_length_536528_cov_101.022217	GTGCATCTTC.AATATGTTCG	A	C	NODE_1_length_536528_cov_101.022217_34	WP_001080121.1:_septal_ring_lytic_transglycosylase_RlpA_[Vibrio]	40	PASS	NA	GT	0	0	0	0	0	0	0	0	0	0	0	0	0	0	0	0	0	0	0	0	0	0	0	0	0	0	0	0	0	0	0	0	0	0	0	0	0	0	0
22	NODE_1_length_536528_cov_101.022217	TGCATCTTCA.ATATGTTCGA	A	G	NODE_1_length_536528_cov_101.022217_34	WP_001080121.1:_septal_ring_lytic_transglycosylase_RlpA_[Vibrio]	40	PASS	NA	GT	0	0	0	0	0	0	0	0	0	0	0	0	0	0	0	0	0	0	0	0	0	0	0	0	0	0	0	0	0	0	0	0	0	0	0	0	0	0	0
23	NODE_1_length_536528_cov_101.022217	TCTTCAATAT.GTTCGACAGA	G	C	NODE_1_length_536528_cov_101.022217_34	WP_001080121.1:_septal_ring_lytic_transglycosylase_RlpA_[Vibrio]	40	PASS	NA	GT	0	0	0	0	0	0	0	0	0	0	0	0	0	0	0	0	0	0	0	0	0	0	0	0	0	0	0	0	0	0	0	0	0	0	0	0	0	0	0
24	NODE_1_length_536528_cov_101.022217	TTCAATATGT.TCGACAGACA	T	C	NODE_1_length_536528_cov_101.022217_34	WP_001080121.1:_septal_ring_lytic_transglycosylase_RlpA_[Vibrio]	40	PASS	NA	GT	0	0	0	0	0	0	0	0	0	0	0	0	0	0	0	0	0	0	0	0	0	0	0	0	0	0	0	0	0	0	0	0	0	0	0	0	0	0	0
25	NODE_1_length_536528_cov_101.022217	TCAATATGTT.CGACAGACAG	C	G	NODE_1_length_536528_cov_101.022217_34	WP_001080121.1:_septal_ring_lytic_transglycosylase_RlpA_[Vibrio]	40	PASS	NA	GT	0	0	0	0	0	0	0	0	0	0	0	0	0	0	0	0	0	0	0	0	0	0	0	0	0	0	0	0	0	0	0	0	0	0	0	0	0	0	0
26	NODE_1_length_536528_cov_101.022217	AATATGTTCG.ACAGACAGTG	A	C	NODE_1_length_536528_cov_101.022217_34	WP_001080121.1:_septal_ring_lytic_transglycosylase_RlpA_[Vibrio]	40	PASS	NA	GT	0	0	0	0	0	0	0	0	0	0	0	0	0	0	0	0	0	0	0	0	0	0	0	0	0	0	0	0	0	0	0	0	0	0	0	0	0	0	0
27	NODE_1_length_536528_cov_101.022217	ATGTTCGACA.GACAGTGGTG	G	A	NODE_1_length_536528_cov_101.022217_34	WP_001080121.1:_septal_ring_lytic_transglycosylase_RlpA_[Vibrio]	40	PASS	NA	GT	0	0	0	0	0	0	0	0	0	0	0	0	0	0	0	0	0	0	0	0	0	0	0	0	0	0	0	0	0	0	0	0	0	0	0	0	0	0	0
28	NODE_1_length_536528_cov_101.022217	GTTCGACAGA.CAGTGGTGTG	C	A	NODE_1_length_536528_cov_101.022217_34	WP_001080121.1:_septal_ring_lytic_transglycosylase_RlpA_[Vibrio]	40	PASS	NA	GT	0	0	0	0	0	0	0	0	0	0	0	0	0	0	0	0	0	0	0	0	0	0	0	0	0	0	0	0	0	0	0	0	0	0	0	0	0	0	0
29	NODE_1_length_536528_cov_101.022217	TTCGACAGAC.AGTGGTGTGT	A	T	NODE_1_length_536528_cov_101.022217_34	WP_001080121.1:_septal_ring_lytic_transglycosylase_RlpA_[Vibrio]	40	PASS	NA	GT	0	0	0	0	0	0	0	0	0	0	0	0	0	0	0	0	0	0	0	0	0	0	0	0	0	0	0	0	0	0	0	0	0	0	0	0	0	0	0
30	NODE_1_length_536528_cov_101.022217	TCGACAGACA.GTGGTGTGTC	G	T	NODE_1_length_536528_cov_101.022217_34	WP_001080121.1:_septal_ring_lytic_transglycosylase_RlpA_[Vibrio]	40	PASS	NA	GT	0	0	0	0	0	0	0	0	0	0	0	0	0	0	0	0	0	0	0	0	0	0	0	0	0	0	0	0	0	0	0	0	0	0	0	0	0	0	0
31	NODE_1_length_536528_cov_101.022217	GACAGACAGT.GGTGTGTCGG	G	T	NODE_1_length_536528_cov_101.022217_34	WP_001080121.1:_septal_ring_lytic_transglycosylase_RlpA_[Vibrio]	40	PASS	NA	GT	0	0	0	0	0	0	0	0	0	0	0	0	0	0	0	0	0	0	0	0	0	0	0	0	0	0	0	0	0	0	0	0	0	0	0	0	0	0	0
32	NODE_1_length_536528_cov_101.022217	AGACAGTGGT.GTGTCGGGTG	G	A	NODE_1_length_536528_cov_101.022217_34	WP_001080121.1:_septal_ring_lytic_transglycosylase_RlpA_[Vibrio]	40	PASS	NA	GT	0	0	0	0	0	0	0	0	0	0	0	0	0	0	0	0	0	0	0	0	0	0	0	0	0	0	0	0	0	0	0	0	0	0	0	0	0	0	0
33	NODE_1_length_536528_cov_101.022217	ACAGTGGTGT.GTCGGGTGCT	G	C	NODE_1_length_536528_cov_101.022217_34	WP_001080121.1:_septal_ring_lytic_transglycosylase_RlpA_[Vibrio]	40	PASS	NA	GT	0	0	0	0	0	0	0	0	0	0	0	0	0	0	0	0	0	0	0	0	0	0	0	0	0	0	0	0	0	0	0	0	0	0	0	0	0	0	0
34	NODE_1_length_536528_cov_101.022217	AGTGGTGTGT.CGGGTGCTTG	C	T	NODE_1_length_536528_cov_101.022217_34	WP_001080121.1:_septal_ring_lytic_transglycosylase_RlpA_[Vibrio]	40	PASS	NA	GT	0	0	0	0	0	0	0	0	0	0	0	0	0	0	0	0	0	0	0	0	0	0	0	0	0	0	0	0	0	0	0	0	0	0	0	0	0	0	0
35	NODE_1_length_536528_cov_101.022217	TGGTGTGTCG.GGTGCTTGAT	G	A	NODE_1_length_536528_cov_101.022217_34	WP_001080121.1:_septal_ring_lytic_transglycosylase_RlpA_[Vibrio]	40	PASS	NA	GT	0	0	0	0	0	0	0	0	0	0	0	0	0	0	0	0	0	0	0	0	0	0	0	0	0	0	0	0	0	0	0	0	0	0	0	0	0	0	0
36	NODE_1_length_536528_cov_101.022217	GGTGTGTCGG.GTGCTTGATC	G	C	NODE_1_length_536528_cov_101.022217_34	WP_001080121.1:_septal_ring_lytic_transglycosylase_RlpA_[Vibrio]	40	PASS	NA	GT	0	0	0	0	0	0	0	0	0	0	0	0	0	0	0	0	0	0	0	0	0	0	0	0	0	0	0	0	0	0	0	0	0	0	0	0	0	0	0
37	NODE_1_length_536528_cov_101.022217	TCAATTCTGG.CGTGAGGCAG	C	T	NODE_1_length_536528_cov_101.022217_39	WP_001223841.1:_DNA_polymerase_III_subunit_delta_[Vibrio]	40	PASS	NA	GT	0	0	0	0	0	0	0	0	0	0	0	0	1	0	0	0	0	0	0	0	0	0	0	0	0	0	0	0	0	0	0	0	0	0	0	0	0	0	0
38	NODE_1_length_536528_cov_101.022217	ATTATCGCGT.ACCTGCTCAT	A	G	NODE_1_length_536528_cov_101.022217_43	WP_001089648.1_apolipoprotein_N-acyltransferase_[Vibrio_cholerae]	40	PASS	NA	GT	0	0	0	0	0	0	0	0	0	0	0	0	0	0	0	0	0	0	0	0	0	0	0	0	0	0	0	0	0	0	0	0	0	0	0	0	0	0	0
39	NODE_1_length_536528_cov_101.022217	GATCTTTCGG.TTCTCCCTGA	T	C	NODE_1_length_536528_cov_101.022217_44	WP_001001301.1:_CNNM_family_magnesium/cobalt_transport_protein_CorC_[Vibrio]	40	PASS	NA	GT	0	0	0	0	0	0	0	0	0	0	0	0	0	0	0	0	0	0	0	0	0	0	0	0	0	0	0	0	0	0	0	0	0	0	0	0	1	0	0
40	NODE_1_length_536528_cov_101.022217	CAGCGGCGGG.TGTGCCTGGA	T	G	NODE_1_length_536528_cov_101.022217_47	WP_000038553.1:_tRNA_(N6-isopentenyl_adenosine(37)-C2)-methylthiotransferase_MiaB_[Vibrio]	40	PASS	NA	GT	0	0	0	0	0	0	0	0	0	0	0	0	0	0	0	0	0	0	0	0	0	0	0	0	0	0	0	0	1	0	0	0	0	0	0	0	0	0	0
41	NODE_1_length_536528_cov_101.022217	CTGGACGAGG.TGAGAAAATA	T	G	NODE_1_length_536528_cov_101.022217_47	WP_000038553.1:_tRNA_(N6-isopentenyl_adenosine(37)-C2)-methylthiotransferase_MiaB_[Vibrio]	40	PASS	NA	GT	0	0	0	0	0	0	0	0	0	0	0	0	0	0	0	0	0	0	0	0	0	0	0	0	0	0	0	0	1	0	0	0	0	0	0	0	0	0	0
42	NODE_1_length_536528_cov_101.022217	GAATTCAGTA.CGGTATAGGC	C	G	NODE_1_length_536528_cov_101.022217_50	WP_000623159.1_phosphoenolpyruvate-protein_phosphotransferase_PtsI_[Vibrio_cholerae]	40	PASS	NA	GT	0	0	0	0	0	0	0	0	0	0	0	0	0	0	0	0	0	0	0	0	0	0	0	0	0	0	0	0	0	0	0	0	0	0	0	0	0	0	0
43	NODE_1_length_536528_cov_101.022217	ATTCAGTACG.GTATAGGCCG	G	T	NODE_1_length_536528_cov_101.022217_50	WP_000623159.1_phosphoenolpyruvate-protein_phosphotransferase_PtsI_[Vibrio_cholerae]	40	PASS	NA	GT	0	0	0	0	0	0	0	0	0	0	0	0	0	0	0	0	0	0	0	0	0	0	0	0	0	0	0	0	0	0	0	0	0	0	0	0	0	0	0
44	NODE_1_length_536528_cov_101.022217	GTACGGTATA.GGCCGACACC	G	A	NODE_1_length_536528_cov_101.022217_50	WP_000623159.1_phosphoenolpyruvate-protein_phosphotransferase_PtsI_[Vibrio_cholerae]	40	PASS	NA	GT	0	0	0	0	0	0	0	0	0	0	0	0	0	0	0	0	0	0	0	0	0	0	0	0	0	0	0	0	0	0	0	0	0	0	0	0	0	0	0
45	NODE_1_length_536528_cov_101.022217	ACGGTATAGG.CCGACACCTT	C	T	NODE_1_length_536528_cov_101.022217_50	WP_000623159.1_phosphoenolpyruvate-protein_phosphotransferase_PtsI_[Vibrio_cholerae]	40	PASS	NA	GT	0	0	0	0	0	0	0	0	0	0	0	0	0	0	0	0	0	0	0	0	0	0	0	0	0	0	0	0	0	0	0	0	0	0	0	0	0	0	0
46	NODE_1_length_536528_cov_101.022217	GGTATAGGCC.GACACCTTCA	G	A	NODE_1_length_536528_cov_101.022217_50	WP_000623159.1_phosphoenolpyruvate-protein_phosphotransferase_PtsI_[Vibrio_cholerae]	40	PASS	NA	GT	0	0	0	0	0	0	0	0	0	0	0	0	0	0	0	0	0	0	0	0	0	0	0	0	0	0	0	0	0	0	0	0	0	0	0	0	0	0	0
47	NODE_1_length_536528_cov_101.022217	TATAGGCCGA.CACCTTCACC	C	T	NODE_1_length_536528_cov_101.022217_50	WP_000623159.1_phosphoenolpyruvate-protein_phosphotransferase_PtsI_[Vibrio_cholerae]	40	PASS	NA	GT	0	0	0	0	0	0	0	0	0	0	0	0	0	0	0	0	0	0	0	0	0	0	0	0	0	0	0	0	0	0	0	0	0	0	0	0	0	0	0
48	NODE_1_length_536528_cov_101.022217	TAGGCCGACA.CCTTCACCAC	C	T	NODE_1_length_536528_cov_101.022217_50	WP_000623159.1_phosphoenolpyruvate-protein_phosphotransferase_PtsI_[Vibrio_cholerae]	40	PASS	NA	GT	0	0	0	0	0	0	0	0	0	0	0	0	0	0	0	0	0	0	0	0	0	0	0	0	0	0	0	0	0	0	0	0	0	0	0	0	0	0	0
49	NODE_1_length_536528_cov_101.022217	GCCGACACCT.TCACCACCGT	T	N	NODE_1_length_536528_cov_101.022217_50	WP_000623159.1_phosphoenolpyruvate-protein_phosphotransferase_PtsI_[Vibrio_cholerae]	40	N	NA	GT	0	0	0	0	0	0	0	0	0	0	0	0	0	0	0	0	0	0	0	0	0	0	0	0	0	0	0	0	0	0	0	0	0	0	0	0	0	0	0
50	NODE_1_length_536528_cov_101.022217	CCGACACCTT.CACCACCGTT	C	N	NODE_1_length_536528_cov_101.022217_50	WP_000623159.1_phosphoenolpyruvate-protein_phosphotransferase_PtsI_[Vibrio_cholerae]	40	N	NA	GT	0	0	0	0	0	0	0	0	0	0	0	0	0	0	0	0	0	0	0	0	0	0	0	0	0	0	0	0	0	0	0	0	0	0	0	0	0	0	0
51	NODE_1_length_536528_cov_101.022217	CGACACCTTC.ACCACCGTTA	A	N	NODE_1_length_536528_cov_101.022217_50	WP_000623159.1_phosphoenolpyruvate-protein_phosphotransferase_PtsI_[Vibrio_cholerae]	40	N	NA	GT	0	0	0	0	0	0	0	0	0	0	0	0	0	0	0	0	0	0	0	0	0	0	0	0	0	0	0	0	0	0	0	0	0	0	0	0	0	0	0
52	NODE_1_length_536528_cov_101.022217	GACACCTTCA.CCACCGTTAC	C	N	NODE_1_length_536528_cov_101.022217_50	WP_000623159.1_phosphoenolpyruvate-protein_phosphotransferase_PtsI_[Vibrio_cholerae]	40	N	NA	GT	0	0	0	0	0	0	0	0	0	0	0	0	0	0	0	0	0	0	0	0	0	0	0	0	0	0	0	0	0	0	0	0	0	0	0	0	0	0	0
53	NODE_1_length_536528_cov_101.022217	ACACCTTCAC.CACCGTTACG	C	N	NODE_1_length_536528_cov_101.022217_50	WP_000623159.1_phosphoenolpyruvate-protein_phosphotransferase_PtsI_[Vibrio_cholerae]	40	N	NA	GT	0	0	0	0	0	0	0	0	0	0	0	0	0	0	0	0	0	0	0	0	0	0	0	0	0	0	0	0	0	0	0	0	0	0	0	0	0	0	0
54	NODE_1_length_536528_cov_101.022217	CACCTTCACC.ACCGTTACGG	A	N	NODE_1_length_536528_cov_101.022217_50	WP_000623159.1_phosphoenolpyruvate-protein_phosphotransferase_PtsI_[Vibrio_cholerae]	40	N	NA	GT	0	0	0	0	0	0	0	0	0	0	0	0	0	0	0	0	0	0	0	0	0	0	0	0	0	0	0	0	0	0	0	0	0	0	0	0	0	0	0
55	NODE_1_length_536528_cov_101.022217	ACCTTCACCA.CCGTTACGGA	C	N	NODE_1_length_536528_cov_101.022217_50	WP_000623159.1_phosphoenolpyruvate-protein_phosphotransferase_PtsI_[Vibrio_cholerae]	40	N	NA	GT	0	0	0	0	0	0	0	0	0	0	0	0	0	0	0	0	0	0	0	0	0	0	0	0	0	0	0	0	0	0	0	0	0	0	0	0	0	0	0
56	NODE_1_length_536528_cov_101.022217	CCTTCACCAC.CGTTACGGAT	C	N	NODE_1_length_536528_cov_101.022217_50	WP_000623159.1_phosphoenolpyruvate-protein_phosphotransferase_PtsI_[Vibrio_cholerae]	40	N	NA	GT	0	0	0	0	0	0	0	0	0	0	0	0	0	0	0	0	0	0	0	0	0	0	0	0	0	0	0	0	0	0	0	0	0	0	0	0	0	0	0
57	NODE_1_length_536528_cov_101.022217	AGCGGCGGGG.AGCCTACGTC	A	G	NODE_1_length_536528_cov_101.022217_55	WP_032476172.1_NAD-dependent_DNA_ligase_LigA_[Vibrio_cholerae]	40	PASS	NA	GT	0	0	0	0	0	0	0	0	0	0	0	0	0	0	0	0	0	0	0	0	0	0	0	0	0	0	0	0	0	0	0	0	0	0	0	0	0	0	0
58	NODE_1_length_536528_cov_101.022217	CGGCGGGGAG.CCTACGTCAA	C	G	NODE_1_length_536528_cov_101.022217_55	WP_032476172.1_NAD-dependent_DNA_ligase_LigA_[Vibrio_cholerae]	40	PASS	NA	GT	0	0	0	0	0	0	0	0	0	0	0	0	0	0	0	0	0	0	0	0	0	0	0	0	0	0	0	0	0	0	0	0	0	0	0	0	0	0	0
59	NODE_1_length_536528_cov_101.022217	AGAGTTAGCG.ACCAGCCACT	A	C	NODE_1_length_536528_cov_101.022217_55	WP_032476172.1_NAD-dependent_DNA_ligase_LigA_[Vibrio_cholerae]	40	PASS	NA	GT	0	0	0	0	0	0	0	0	0	0	0	0	0	0	0	0	0	0	0	0	0	0	0	0	0	0	0	0	0	0	0	0	1	0	0	0	0	0	0
60	NODE_1_length_536528_cov_101.022217	CACCCCAATC.GCATAGTGTA	G	A			40	PASS	NA	GT	0	0	0	0	0	0	0	0	0	0	0	0	0	0	0	0	0	0	0	0	0	0	0	0	0	0	0	0	0	0	0	0	0	0	0	0	0	0	0
61	NODE_1_length_536528_cov_101.022217	TGAACTGAGT.CGTCGAACAG	C	T			40	PASS	NA	GT	0	0	0	0	0	0	0	0	0	0	0	0	1	0	0	0	0	0	0	0	0	0	0	0	0	0	0	0	0	0	0	0	0	0	0	0	0	0	0
62	NODE_1_length_536528_cov_101.022217	CGCCTACCTG.AAACTCCAAG	A	C			40	PASS	NA	GT	0	0	0	0	0	0	0	0	0	0	0	0	0	0	0	0	0	0	0	1	0	0	0	0	0	0	0	0	0	0	0	0	0	0	0	0	0	0	0
63	NODE_1_length_536528_cov_101.022217	AACTGCTTGC.ACCTAGCCAC	A	C	NODE_1_length_536528_cov_101.022217_68	WP_001889892.1_molecular_chaperone_HtpG_[Vibrio_cholerae]	40	PASS	NA	GT	0	0	0	0	0	0	0	0	0	0	0	0	0	0	0	0	0	0	0	0	0	0	0	0	0	0	0	0	0	0	0	0	0	0	0	0	0	0	0
64	NODE_1_length_536528_cov_101.022217	TGCACGCCAG.CTCGCTGTGC	C	T			40	PASS	NA	GT	0	0	0	0	1	0	0	0	0	0	0	0	0	0	0	0	0	0	0	0	0	0	0	0	0	0	0	0	0	1	0	0	0	0	0	0	0	0	0
65	NODE_1_length_536528_cov_101.022217	ATCGGCTGGG.TTGAGGCGCA	T	G	NODE_1_length_536528_cov_101.022217_73	WP_000337015.1:_asparagine_synthase_B_[Vibrio]	40	PASS	NA	GT	0	0	0	0	0	0	0	0	0	0	0	0	0	0	0	0	0	0	0	0	0	0	0	0	0	0	0	0	1	0	0	1	0	0	0	0	0	0	0
66	NODE_1_length_536528_cov_101.022217	ATTTTGATTG.GAAATTTTCT	G	A			40	PASS	NA	GT	0	0	1	0	0	0	0	0	0	0	0	0	0	0	0	0	0	0	0	0	0	0	0	0	0	0	0	0	0	0	0	0	0	0	0	0	0	0	0
67	NODE_1_length_536528_cov_101.022217	CCATTTCAGC.GCCTGCAGGA	G	A	NODE_1_length_536528_cov_101.022217_76	WP_000271133.1:_N-acetylglucosamine-6-phosphate_deacetylase_[Vibrio]	40	PASS	NA	GT	0	0	0	0	0	0	0	0	0	0	0	0	0	0	0	0	0	0	0	0	0	0	0	0	0	0	0	0	0	0	0	0	0	0	0	0	0	0	0
68	NODE_1_length_536528_cov_101.022217	ATCATCGTAT.CGTCAGAGGG	C	T	NODE_1_length_536528_cov_101.022217_76	WP_000271133.1:_N-acetylglucosamine-6-phosphate_deacetylase_[Vibrio]	40	PASS	NA	GT	1	1	1	1	0	1	0	0	0	0	1	1	0	0	0	1	1	1	0	1	1	1	1	1	1	0	1	0	0	0	1	0	0	1	0	1	0	1	1
69	NODE_1_length_536528_cov_101.022217	TTATGGCGGG.TCTGTTCGCT	T	G	NODE_1_length_536528_cov_101.022217_77	WP_001023164.1_PTS_transporter_subunit_EIIC_[Vibrio_cholerae]	40	PASS	NA	GT	0	0	0	0	0	0	0	0	0	0	0	0	1	0	0	0	0	0	1	0	0	0	0	0	0	0	0	0	0	0	0	0	0	0	0	0	0	0	0
70	NODE_1_length_536528_cov_101.022217	TATGGCGGGT.CTGTTCGCTC	C	G	NODE_1_length_536528_cov_101.022217_77	WP_001023164.1_PTS_transporter_subunit_EIIC_[Vibrio_cholerae]	40	PASS	NA	GT	0	0	0	0	0	0	0	0	0	0	0	0	0	0	0	0	0	0	0	0	0	0	0	0	0	0	0	0	0	0	0	0	0	0	0	0	0	0	0
71	NODE_1_length_536528_cov_101.022217	CGGGTCTGTT.CGCTCTGGTT	C	T	NODE_1_length_536528_cov_101.022217_77	WP_001023164.1_PTS_transporter_subunit_EIIC_[Vibrio_cholerae]	40	PASS	NA	GT	0	0	0	0	0	0	0	0	0	0	0	0	0	0	0	0	0	0	0	0	0	0	0	0	0	0	0	0	0	0	0	0	0	0	0	0	0	0	0
72	NODE_1_length_536528_cov_101.022217	CAAGTGCGCT.ACCCGCCAAT	A	C	NODE_1_length_536528_cov_101.022217_79	WP_001252112.1_hypothetical_protein_[Vibrio_cholerae]	40	PASS	NA	GT	0	0	0	0	0	0	0	0	0	0	0	0	0	0	0	0	0	0	0	0	0	0	0	0	0	0	0	0	0	0	0	1	0	0	0	0	0	0	0
73	NODE_1_length_536528_cov_101.022217	CCGCCGAATC.AGAAGTTGAG	A	G	NODE_1_length_536528_cov_101.022217_79	WP_001252112.1_hypothetical_protein_[Vibrio_cholerae]	40	PASS	NA	GT	0	0	0	0	0	0	0	0	0	0	0	0	0	0	0	0	0	0	0	0	0	0	1	0	0	0	0	0	0	0	0	0	0	0	0	0	0	0	0
74	NODE_1_length_536528_cov_101.022217	AGCCTGCCGC.TGAATCGGAA	T	A,C	NODE_1_length_536528_cov_101.022217_79	WP_001252112.1_hypothetical_protein_[Vibrio_cholerae]	40	PASS	NA	GT	0	0	0	0	0	0	0	0	0	0	0	0	0	0	0	0	0	0	0	1	0	0	1	0	0	0	0	0	0	0	0	0	0	0	0	0	0	0	0
75	NODE_1_length_536528_cov_101.022217	CGTGTTGAGC.TGGGTGAAGA	T	G	NODE_1_length_536528_cov_101.022217_81	WP_000118593.1_acetyl-CoA_carboxylase_carboxyltransferase_subunit_beta_[Vibrio_cholerae]	40	PASS	NA	GT	0	0	0	0	0	0	0	0	0	0	0	0	0	0	0	0	0	0	0	0	0	0	0	0	0	0	0	0	0	0	0	0	0	0	0	0	0	0	0
76	NODE_1_length_536528_cov_101.022217	GTGAAGAGCT.CGAGCCACAA	C	G	NODE_1_length_536528_cov_101.022217_81	WP_000118593.1_acetyl-CoA_carboxylase_carboxyltransferase_subunit_beta_[Vibrio_cholerae]	40	PASS	NA	GT	0	0	0	0	0	0	0	0	0	0	0	0	1	0	0	0	0	0	0	0	0	0	0	0	0	0	0	0	0	0	0	0	0	0	0	0	0	0	0
77	NODE_1_length_536528_cov_101.022217	CCAGCGGCGG.TGCGCGTATG	T	G	NODE_1_length_536528_cov_101.022217_81	WP_000118593.1_acetyl-CoA_carboxylase_carboxyltransferase_subunit_beta_[Vibrio_cholerae]	40	PASS	NA	GT	0	0	0	0	0	0	0	0	0	0	0	0	0	0	0	0	0	0	0	0	0	0	0	0	0	0	0	0	0	0	0	0	0	0	0	0	0	0	0
78	NODE_1_length_536528_cov_101.022217	TACTCCACGG.CTTTTTTGAC	C	T	NODE_1_length_536528_cov_101.022217_93	WP_000954368.1:_electron_transport_complex_subunit_RsxG_[Vibrio]	40	PASS	NA	GT	0	0	0	0	0	0	0	0	0	0	0	0	0	0	0	0	0	0	0	0	0	0	0	0	0	0	0	0	0	0	0	0	0	0	0	0	0	0	0
79	NODE_1_length_536528_cov_101.022217	CCATCACTGT.CAAAACCGCC	C	A	NODE_1_length_536528_cov_101.022217_94	WP_000863730.1_electron_transport_complex_subunit_RsxD_[Vibrio_cholerae]	40	PASS	NA	GT	0	0	0	0	0	0	0	0	0	0	0	0	0	0	0	0	0	0	0	0	0	0	0	0	0	0	0	0	0	0	0	0	0	0	0	0	0	0	0
80	NODE_1_length_536528_cov_101.022217	TATCGGCAGG.AATACCACCT	A	G	NODE_1_length_536528_cov_101.022217_95	WP_000949723.1_electron_transport_complex_subunit_RsxC_[Vibrio_cholerae]	40	PASS	NA	GT	0	0	0	0	0	0	0	0	0	0	0	0	0	0	0	0	0	0	0	0	0	0	0	0	0	0	0	0	0	0	0	0	0	0	0	0	0	0	0
81	NODE_1_length_536528_cov_101.022217	CGTTACTGAC.TGGGCTCTAA	T	G			40	PASS	NA	GT	0	0	0	0	0	0	0	0	0	0	0	0	0	0	0	0	0	0	0	0	0	0	0	0	0	0	0	0	0	0	0	0	0	0	0	0	0	0	0
82	NODE_1_length_536528_cov_101.022217	CCGGTCAGCA.TCCCGCCACA	T	C			40	PASS	NA	GT	0	0	0	0	0	0	0	0	0	0	0	0	0	0	0	0	0	0	0	0	0	0	0	0	0	0	0	0	0	0	0	0	0	0	0	0	0	0	0
83	NODE_1_length_536528_cov_101.022217	GCGGAGCAGG.TGGTGCGTCC	T	G	NODE_1_length_536528_cov_101.022217_98	WP_000029983.1_excinuclease_ABC_subunit_UvrB_[Vibrio_cholerae]	40	PASS	NA	GT	0	0	0	0	0	0	0	0	0	0	0	0	0	0	0	0	0	0	0	0	0	0	0	0	0	0	0	0	0	0	0	0	0	0	0	0	0	0	0
84	NODE_1_length_536528_cov_101.022217	TTAATCCTGC.TGGATTTACG	T	A	NODE_1_length_536528_cov_101.022217_99	WP_001888250.1:_sigma-54-dependent_Fis_family_transcriptional_regulator_[Vibrio]	40	PASS	NA	GT	0	0	0	0	0	0	0	0	0	0	0	0	0	0	0	0	0	0	0	0	0	0	0	0	0	0	0	1	0	0	0	0	0	0	0	0	0	0	0
85	NODE_1_length_536528_cov_101.022217	GACTTTTTGA.TCAAGCCGTG	T	G	NODE_1_length_536528_cov_101.022217_99	WP_001888250.1:_sigma-54-dependent_Fis_family_transcriptional_regulator_[Vibrio]	40	PASS	NA	GT	0	0	0	0	0	0	0	0	0	0	0	0	0	0	0	0	0	0	0	0	0	0	0	0	0	0	0	0	1	0	0	0	0	0	0	0	0	0	0
86	NODE_1_length_536528_cov_101.022217	GCAGGCGGTG.TACCGCACCA	T	C	NODE_1_length_536528_cov_101.022217_99	WP_001888250.1:_sigma-54-dependent_Fis_family_transcriptional_regulator_[Vibrio]	40	PASS	NA	GT	0	0	0	0	0	0	0	0	0	0	0	0	0	0	0	0	0	0	0	0	0	0	0	0	0	0	0	0	0	0	0	0	0	0	0	0	0	0	0
87	NODE_1_length_536528_cov_101.022217	CAAATCTTGA.GTCATCTCAT	G	A	NODE_1_length_536528_cov_101.022217_101	WP_000061070.1:_YvcK_family_protein_[Vibrio]	40	PASS	NA	GT	0	0	0	0	0	0	0	0	0	0	0	0	0	0	0	0	0	0	0	0	0	0	0	0	0	0	0	0	0	0	0	0	0	0	0	0	0	0	0
88	NODE_1_length_536528_cov_101.022217	GAGTCGCTGG.ATTGATTCAC	A	G	NODE_1_length_536528_cov_101.022217_106	WP_000350081.1_molybdopterin_synthase_catalytic_subunit_MoaE_[Vibrio_cholerae]	40	PASS	NA	GT	0	0	0	0	0	0	0	0	0	0	0	0	0	0	0	0	0	0	0	0	0	0	0	0	0	0	0	0	0	0	0	0	0	0	0	0	0	0	0
89	NODE_1_length_536528_cov_101.022217	ACTCTGGTCA.TAAAAATCAA	T	A	NODE_1_length_536528_cov_101.022217_107	WP_000200622.1_GGDEF_domain-containing_protein_[Vibrio_cholerae]	40	PASS	NA	GT	0	0	0	0	0	0	0	0	0	0	0	0	0	0	0	0	0	0	0	0	0	0	0	0	0	0	0	0	0	0	0	0	0	0	0	0	0	0	0
90	NODE_1_length_536528_cov_101.022217	TCATAAAAAT.CAAAAATTCA	C	A	NODE_1_length_536528_cov_101.022217_107	WP_000200622.1_GGDEF_domain-containing_protein_[Vibrio_cholerae]	40	PASS	NA	GT	0	0	0	0	0	0	0	0	0	0	0	0	0	0	0	0	0	0	0	0	0	0	0	0	0	0	0	0	0	0	0	0	0	0	0	0	0	0	0
91	NODE_1_length_536528_cov_101.022217	CAAAAATTCA.TCCCCGCCGT	T	C	NODE_1_length_536528_cov_101.022217_107	WP_000200622.1_GGDEF_domain-containing_protein_[Vibrio_cholerae]	40	PASS	NA	GT	0	0	0	0	0	0	0	0	0	0	0	0	0	0	0	0	0	0	0	0	0	0	0	0	0	0	0	0	0	0	0	0	0	0	0	0	0	0	0
92	NODE_1_length_536528_cov_101.022217	ACGGCAGGGG.AGCGAGTTTC	A	G	NODE_1_length_536528_cov_101.022217_109	WP_041048081.1_zinc/cadmium/mercury/lead-transporting_ATPase_[Vibrio_cholerae]	40	PASS	NA	GT	0	0	0	0	0	0	0	0	0	0	0	0	0	0	0	0	0	0	0	0	0	0	0	0	0	0	0	0	0	0	0	0	0	0	0	0	0	0	0
93	NODE_1_length_536528_cov_101.022217	GGGGAGCGAG.TTTCTGCAGG	T	G	NODE_1_length_536528_cov_101.022217_109	WP_041048081.1_zinc/cadmium/mercury/lead-transporting_ATPase_[Vibrio_cholerae]	40	PASS	NA	GT	0	0	0	0	0	0	0	0	0	0	0	0	0	0	0	0	0	0	0	0	0	0	0	0	0	0	0	0	0	0	0	0	0	0	0	0	0	0	0
94	NODE_1_length_536528_cov_101.022217	TACGGCTAGA.TCAATTGCTT	T	G			40	PASS	NA	GT	0	0	0	0	0	0	0	0	0	0	0	0	0	0	0	0	0	0	0	0	0	0	0	0	0	0	0	0	0	0	0	0	0	0	0	0	1	0	0
95	NODE_1_length_536528_cov_101.022217	TTCGCCAGTG.ACAAGTTTGC	A	G	NODE_1_length_536528_cov_101.022217_122	WP_000517921.1:_acetyl-CoA_C-acyltransferase_FadI_[Vibrio]	40	PASS	NA	GT	0	0	0	0	0	0	0	0	0	0	0	0	0	0	0	0	0	0	0	0	0	0	0	0	0	0	0	0	0	0	0	0	0	0	0	0	0	0	0
96	NODE_1_length_536528_cov_101.022217	AATACGGCTT.GTGCTGCGGG	G	T	NODE_1_length_536528_cov_101.022217_122	WP_000517921.1:_acetyl-CoA_C-acyltransferase_FadI_[Vibrio]	40	PASS	NA	GT	0	0	0	0	0	0	0	0	0	0	0	0	0	0	0	0	0	0	0	0	0	0	0	0	0	0	0	0	0	0	0	0	0	0	0	0	0	0	0
97	NODE_1_length_536528_cov_101.022217	GTGCTGCGGG.TGGCTTAGGC	T	G	NODE_1_length_536528_cov_101.022217_122	WP_000517921.1:_acetyl-CoA_C-acyltransferase_FadI_[Vibrio]	40	PASS	NA	GT	0	0	0	0	0	0	0	0	0	0	0	0	0	0	0	0	0	0	0	0	0	0	0	0	0	0	0	0	0	0	0	0	0	0	0	0	0	0	0
98	NODE_1_length_536528_cov_101.022217	TGATGGCGGG.TGAACCTATC	T	G	NODE_1_length_536528_cov_101.022217_123	WP_000369798.1_fatty_acid_oxidation_complex_subunit_alpha_FadJ_[Vibrio_cholerae]	40	PASS	NA	GT	0	0	0	0	0	0	0	0	0	0	0	0	0	0	0	0	0	0	0	0	0	0	0	0	0	0	0	0	0	0	0	0	0	0	0	0	0	0	0
99	NODE_1_length_536528_cov_101.022217	AATAATTCAA.CTTTTCCGCC	C	A			40	PASS	NA	GT	0	0	0	0	0	0	0	0	1	0	0	0	0	0	0	0	0	0	0	0	0	0	0	0	0	0	0	0	0	0	0	0	0	0	0	0	0	0	0
100	NODE_1_length_536528_cov_101.022217	TGAATCAACA.CGCGACATTT	C	T	NODE_1_length_536528_cov_101.022217_128	WP_001880857.1_YbaN_family_protein_[Vibrio_cholerae]	40	PASS	NA	GT	0	0	0	0	0	0	0	0	0	0	0	0	0	0	0	0	0	0	0	0	0	0	0	0	0	0	0	0	0	0	0	0	0	0	0	0	1	0	0
101	NODE_1_length_536528_cov_101.022217	ACTACCAAAT.TGCGCTCAAA	T	G	NODE_1_length_536528_cov_101.022217_130	WP_017686283.1_DNA_polymerase_III_subunit_gamma/tau_[Vibrio_cholerae]	40	PASS	NA	GT	0	0	0	0	0	0	0	0	0	0	0	0	0	0	0	0	0	0	0	0	0	0	0	0	0	0	0	0	0	0	0	0	0	0	0	0	0	0	0
102	NODE_1_length_536528_cov_101.022217	CTTTCATATC.TAAAGGAACA	T	A	NODE_1_length_536528_cov_101.022217_135	WP_001109956.1:_YciK_family_oxidoreductase_[Vibrio]	40	PASS	NA	GT	0	0	0	0	0	0	0	0	0	0	0	0	0	0	0	0	0	0	0	0	0	0	0	0	0	0	0	0	0	0	0	0	0	0	0	0	0	0	0
103	NODE_1_length_536528_cov_101.022217	CTAGCGGCGG.TTATATGATG	T	G	NODE_1_length_536528_cov_101.022217_136	WP_000394900.1:_protease_SohB_[Vibrio]	40	PASS	NA	GT	0	0	0	0	0	0	0	0	0	0	0	0	0	0	0	0	0	0	0	0	0	0	0	0	0	0	0	0	0	0	0	0	0	0	0	0	0	0	0
104	NODE_1_length_536528_cov_101.022217	GGTGCCTCCC.GTCCCCGGGC	G	A	NODE_1_length_536528_cov_101.022217_137	WP_000337335.1:_PLP-dependent_cysteine_synthase_family_protein_[Vibrio]	40	PASS	NA	GT	0	0	0	0	0	0	0	0	0	0	0	0	0	0	0	0	0	0	1	0	0	0	0	0	0	0	0	1	1	0	0	0	1	0	0	0	0	0	0
105	NODE_1_length_536528_cov_101.022217	ATGTGGCGGG.TGATGCTGCA	T	G	NODE_1_length_536528_cov_101.022217_145	WP_000985827.1_ArsJ-associated_glyceraldehyde-3-phosphate_dehydrogenase_[Vibrio_cholerae]	40	PASS	NA	GT	0	0	0	0	0	0	0	0	0	0	0	0	1	0	0	0	0	0	0	0	0	0	0	0	0	0	0	0	0	0	0	0	0	0	0	0	0	0	0
106	NODE_1_length_536528_cov_101.022217	ATGCTGGCAG.TGCCAGCAAG	T	G	NODE_1_length_536528_cov_101.022217_147	WP_000952193.1:_organoarsenical_effux_MFS_transporter_ArsJ_[Vibrio]	40	PASS	NA	GT	0	0	0	0	0	0	0	0	0	0	0	0	0	0	0	0	0	0	0	0	0	0	0	0	0	0	0	0	0	0	0	0	0	0	0	0	0	0	0
107	NODE_1_length_536528_cov_101.022217	CGGTCGATTT.CATCCGTCAA	C	T	NODE_1_length_536528_cov_101.022217_148	WP_001143602.1_chitinase_C-terminal_domain-containing_protein_[Vibrio_cholerae]	40	PASS	NA	GT	0	0	0	0	0	0	0	0	0	0	0	0	0	0	0	0	0	0	0	0	0	0	0	0	0	0	0	0	0	0	0	0	0	0	0	0	0	0	0
108	NODE_1_length_536528_cov_101.022217	TGGCGGATGG.ATTAGTCAGT	A	G	NODE_1_length_536528_cov_101.022217_157	WP_000029435.1_chemotaxis_protein_CheC_[Vibrio_cholerae]	40	PASS	NA	GT	0	0	0	0	0	0	0	0	0	0	0	0	0	0	0	0	0	0	0	0	0	0	0	0	0	0	0	0	0	0	0	0	0	0	0	0	0	0	0
109	NODE_1_length_536528_cov_101.022217	TTGAGAAGGC.TTCTTTTTCT	T	C	NODE_1_length_536528_cov_101.022217_157	WP_000029435.1_chemotaxis_protein_CheC_[Vibrio_cholerae]	40	PASS	NA	GT	0	0	0	0	0	0	0	0	0	0	0	0	0	0	0	0	0	0	0	0	0	0	0	0	0	0	0	0	0	0	0	0	0	0	0	0	1	0	0
110	NODE_1_length_536528_cov_101.022217	ACCTCAAGCT.CATTGTAGGA	C	T	NODE_1_length_536528_cov_101.022217_161	WP_001177846.1_two-component_system_response_regulator_[Vibrio_cholerae]	40	PASS	NA	GT	0	0	0	0	0	0	0	0	0	0	0	0	0	0	0	0	0	0	0	0	0	0	0	0	0	0	0	0	0	0	0	0	0	0	0	0	0	0	0
111	NODE_1_length_536528_cov_101.022217	TTAACACTCG.GGTGCCTTGT	G	A	NODE_1_length_536528_cov_101.022217_162	WP_017686281.1_HAMP_domain-containing_protein_[Vibrio_cholerae]	40	PASS	NA	GT	0	0	0	0	0	0	0	1	0	1	0	0	0	0	0	0	0	0	0	0	0	0	0	0	0	0	0	0	0	0	0	0	0	0	0	0	0	0	0
112	NODE_1_length_536528_cov_101.022217	GGTTAAACCG.AGGCCTACGC	A	G	NODE_1_length_536528_cov_101.022217_162	WP_017686281.1_HAMP_domain-containing_protein_[Vibrio_cholerae]	40	PASS	NA	GT	0	0	0	0	0	0	0	0	0	0	0	0	0	0	0	0	0	0	0	0	0	0	0	0	0	0	0	0	0	0	0	0	0	0	0	0	0	0	0
113	NODE_1_length_536528_cov_101.022217	TCGGGCATTT.CAAATGTAAC	C	A	NODE_1_length_536528_cov_101.022217_169	WP_000517149.1_glutathione_S-transferase_family_protein_[Vibrio_cholerae]	40	PASS	NA	GT	0	0	0	0	0	0	0	0	0	0	0	0	0	0	0	0	0	0	0	0	0	0	0	0	0	0	0	0	0	0	0	0	0	0	0	0	0	0	0
114	NODE_1_length_536528_cov_101.022217	CGGTCGCTTT.ACCTGCCACT	A	C	NODE_1_length_536528_cov_101.022217_170	WP_000091710.1_phosphate_acetyltransferase_[Vibrio_cholerae]	40	PASS	NA	GT	0	0	0	0	0	0	0	0	0	0	0	0	0	0	0	0	0	0	0	0	0	0	0	0	0	0	0	0	0	0	0	0	0	0	0	0	0	0	0
115	NODE_1_length_536528_cov_101.022217	TCAACGATGA.AAGACAGAGC	A	G	NODE_1_length_536528_cov_101.022217_171	WP_000041130.1:_acetate_kinase_[Vibrio]	40	ALN	NA	GT	0	0	0	0	0	0	0	0	0	0	0	0	0	0	0	0	0	0	0	0	0	0	0	0	0	0	0	0	0	0	0	0	0	0	0	0	0	0	0
116	NODE_1_length_536528_cov_101.022217	AACGATGAAA.GACAGAGCTT	G	A	NODE_1_length_536528_cov_101.022217_171	WP_000041130.1:_acetate_kinase_[Vibrio]	40	ALN	NA	GT	0	0	0	0	0	0	0	0	0	0	0	0	0	0	0	0	0	0	0	0	0	0	0	0	0	0	0	0	0	0	0	0	0	0	0	0	0	0	0
117	NODE_1_length_536528_cov_101.022217	GAAAGACAGA.GCTTCATCGT	G	T	NODE_1_length_536528_cov_101.022217_171	WP_000041130.1:_acetate_kinase_[Vibrio]	40	ALN	NA	GT	0	0	0	0	0	0	0	0	0	0	0	0	0	0	0	0	0	0	0	0	0	0	0	0	0	0	0	0	0	0	0	0	0	0	0	0	0	0	0
118	NODE_1_length_536528_cov_101.022217	AAGACAGAGC.TTCATCGTGT	T	C	NODE_1_length_536528_cov_101.022217_171	WP_000041130.1:_acetate_kinase_[Vibrio]	40	ALN	NA	GT	0	0	0	0	0	0	0	0	0	0	0	0	0	0	0	0	0	0	0	0	0	0	0	0	0	0	0	0	0	0	0	0	0	0	0	0	0	0	0
119	NODE_1_length_536528_cov_101.022217	TGTTGTCAGC.GACACCCTAA	G	A			40	PASS	NA	GT	0	0	0	0	0	0	0	0	0	0	0	0	0	0	0	0	0	0	0	0	0	0	0	0	0	0	0	0	0	0	0	0	0	0	0	0	0	0	0
120	NODE_1_length_536528_cov_101.022217	GGCTAACCAA.GCCAAAACCC	G	A	NODE_1_length_536528_cov_101.022217_174	WP_001201234.1:_ABC_transporter_substrate-binding_protein_[Vibrio]	40	PASS	NA	GT	0	0	0	0	0	0	0	0	0	0	0	0	0	0	0	0	0	0	0	0	0	0	0	0	0	0	0	0	0	0	0	0	0	0	0	0	0	0	0
121	NODE_1_length_536528_cov_101.022217	CGTGGCGGCT.ATTTTAGAAG	A	T	NODE_1_length_536528_cov_101.022217_174	WP_001201234.1:_ABC_transporter_substrate-binding_protein_[Vibrio]	40	PASS	NA	GT	0	0	0	0	0	0	0	0	0	0	0	0	0	0	0	0	0	0	0	0	0	0	0	0	1	0	0	0	0	0	0	0	0	0	0	0	0	0	0
122	NODE_1_length_536528_cov_101.022217	TTTTAGAAGG.TAAAGAGCCG	T	A	NODE_1_length_536528_cov_101.022217_174	WP_001201234.1:_ABC_transporter_substrate-binding_protein_[Vibrio]	40	PASS	NA	GT	0	0	0	0	0	0	0	0	0	0	0	0	0	0	0	0	0	0	0	0	0	0	0	0	1	0	0	0	0	0	0	0	0	0	0	0	0	0	0
123	NODE_1_length_536528_cov_101.022217	TTGTGATCAA.CAAAACCGCC	C	A	NODE_1_length_536528_cov_101.022217_174	WP_001201234.1:_ABC_transporter_substrate-binding_protein_[Vibrio]	40	PASS	NA	GT	0	0	0	0	0	0	0	0	0	0	0	0	0	0	0	0	0	0	0	0	0	0	0	0	0	0	0	0	0	0	0	0	0	0	0	0	0	0	0
124	NODE_1_length_536528_cov_101.022217	AATCCATGGG.TGGCGACAGG	T	G	NODE_1_length_536528_cov_101.022217_175	WP_001272063.1:_ABC_transporter_permease_[Vibrio]	40	PASS	NA	GT	0	0	0	0	0	0	0	0	0	0	0	0	0	0	0	0	0	0	1	0	0	0	0	0	0	0	0	0	0	0	0	0	0	0	0	0	0	0	0
125	NODE_1_length_536528_cov_101.022217	AGCGTCAGGC.GGTGAGTTTG	G	A	NODE_1_length_536528_cov_101.022217_176	WP_000620368.1:_ABC_transporter_ATP-binding_protein_[Vibrio]	40	PASS	NA	GT	0	0	0	0	0	0	0	0	0	0	0	0	0	0	0	0	0	0	0	0	0	0	0	0	0	0	0	0	0	0	0	0	0	0	0	0	0	0	0
126	NODE_1_length_536528_cov_101.022217	GTATCGGCGG.TGACGTCCGG	T	G	NODE_1_length_536528_cov_101.022217_181	WP_000073975.1_replication-associated_recombination_protein_A_[Vibrio_cholerae]	40	PASS	NA	GT	0	0	0	0	0	0	0	0	0	0	0	0	0	0	0	0	0	0	0	0	0	0	0	0	0	0	0	0	0	0	0	0	0	0	0	0	0	0	0
127	NODE_1_length_536528_cov_101.022217	GGCGGTGACG.TCCGGAGTCA	T	G	NODE_1_length_536528_cov_101.022217_181	WP_000073975.1_replication-associated_recombination_protein_A_[Vibrio_cholerae]	40	PASS	NA	GT	0	0	0	0	0	0	0	0	0	0	0	0	0	0	0	0	0	0	0	0	0	0	0	0	0	0	0	0	0	0	0	0	0	0	0	0	0	0	0
128	NODE_1_length_536528_cov_101.022217	TGACGTCCGG.AGTCAAAGAG	A	G	NODE_1_length_536528_cov_101.022217_181	WP_000073975.1_replication-associated_recombination_protein_A_[Vibrio_cholerae]	40	PASS	NA	GT	0	0	0	0	0	0	0	0	0	0	0	0	0	0	0	0	0	0	0	0	0	0	0	0	0	0	0	0	0	0	0	0	0	0	0	0	0	0	0
129	NODE_1_length_536528_cov_101.022217	GTGGCGGCGG.TATTTGCTGA	T	G	NODE_1_length_536528_cov_101.022217_181	WP_000073975.1_replication-associated_recombination_protein_A_[Vibrio_cholerae]	40	PASS	NA	GT	0	0	0	0	0	0	0	0	0	0	0	0	0	0	0	0	0	0	0	0	0	0	0	0	0	0	0	0	0	0	0	0	0	0	0	0	0	0	0
130	NODE_1_length_536528_cov_101.022217	GACATGGCTC.GCGAAGATGA	G	C	NODE_1_length_536528_cov_101.022217_181	WP_000073975.1_replication-associated_recombination_protein_A_[Vibrio_cholerae]	40	PASS	NA	GT	0	0	0	0	0	0	0	0	0	0	0	0	0	0	0	0	0	0	0	0	0	0	0	0	0	0	0	0	1	0	0	0	0	0	0	0	0	0	0
131	NODE_1_length_536528_cov_101.022217	ATGATCAGGG.ACGCAAGCAG	A	G	NODE_1_length_536528_cov_101.022217_181	WP_000073975.1_replication-associated_recombination_protein_A_[Vibrio_cholerae]	40	PASS	NA	GT	0	0	0	0	0	0	0	0	0	0	0	0	0	0	0	0	0	0	0	0	0	0	0	0	0	0	0	0	1	0	0	0	0	0	0	0	0	0	0
132	NODE_1_length_536528_cov_101.022217	TGGAGCTGCC.TTACCGCAAA	T	C	NODE_1_length_536528_cov_101.022217_182	WP_000887349.1:_serine--tRNA_ligase_[Vibrio]	40	ALN	NA	GT	0	0	0	0	0	0	0	0	0	0	0	0	0	0	0	0	0	0	0	0	0	0	0	0	0	0	0	0	0	0	0	0	0	0	0	0	0	0	0
133	NODE_1_length_536528_cov_101.022217	GAGCTGCCTT.ACCGCAAAGT	A	T	NODE_1_length_536528_cov_101.022217_182	WP_000887349.1:_serine--tRNA_ligase_[Vibrio]	40	ALN	NA	GT	0	0	0	0	0	0	0	0	0	0	0	0	0	0	0	0	0	0	0	0	0	0	0	0	0	0	0	0	0	0	0	0	0	0	0	0	0	0	0
134	NODE_1_length_536528_cov_101.022217	TACCGCAAAG.TGATTCTGTG	T	C	NODE_1_length_536528_cov_101.022217_182	WP_000887349.1:_serine--tRNA_ligase_[Vibrio]	40	ALN	NA	GT	0	0	0	0	0	0	0	0	0	0	0	0	0	0	0	0	0	0	0	0	0	0	0	0	0	0	0	0	0	0	0	0	0	0	0	0	0	0	0
135	NODE_1_length_536528_cov_101.022217	CCGCAAAGTG.ATTCTGTGTA	A	T	NODE_1_length_536528_cov_101.022217_182	WP_000887349.1:_serine--tRNA_ligase_[Vibrio]	40	ALN	NA	GT	0	0	0	0	0	0	0	0	0	0	0	0	0	0	0	0	0	0	0	0	0	0	0	0	0	0	0	0	0	0	0	0	0	0	0	0	0	0	0
136	NODE_1_length_536528_cov_101.022217	GCAAAGTGAT.TCTGTGTACG	T	A	NODE_1_length_536528_cov_101.022217_182	WP_000887349.1:_serine--tRNA_ligase_[Vibrio]	40	ALN	NA	GT	0	0	0	0	0	0	0	0	0	0	0	0	0	0	0	0	0	0	0	0	0	0	0	0	0	0	0	0	0	0	0	0	0	0	0	0	0	0	0
137	NODE_1_length_536528_cov_101.022217	AAAGTGATTC.TGTGTACGGG	T	G	NODE_1_length_536528_cov_101.022217_182	WP_000887349.1:_serine--tRNA_ligase_[Vibrio]	40	ALN	NA	GT	0	0	0	0	0	0	0	0	0	0	0	0	0	0	0	0	0	0	0	0	0	0	0	0	0	0	0	0	0	0	0	0	0	0	0	0	0	0	0
138	NODE_1_length_536528_cov_101.022217	TCTGTGTACG.GGCGACATGG	G	A	NODE_1_length_536528_cov_101.022217_182	WP_000887349.1:_serine--tRNA_ligase_[Vibrio]	40	ALN	NA	GT	0	0	0	0	0	0	0	0	0	0	0	0	0	0	0	0	0	0	0	0	0	0	0	0	0	0	0	0	0	0	0	0	0	0	0	0	0	0	0
139	NODE_1_length_536528_cov_101.022217	TGTGTACGGG.CGACATGGGC	C	A	NODE_1_length_536528_cov_101.022217_182	WP_000887349.1:_serine--tRNA_ligase_[Vibrio]	40	ALN	NA	GT	0	0	0	0	0	0	0	0	0	0	0	0	0	0	0	0	0	0	0	0	0	0	0	0	0	0	0	0	0	0	0	0	0	0	0	0	0	0	0
140	NODE_1_length_536528_cov_101.022217	GGTGCGGCGG.TGTTGTGTGA	T	G	NODE_1_length_536528_cov_101.022217_185	WP_000175211.1_8-amino-7-oxononanoate_synthase_[Vibrio_cholerae]	40	PASS	NA	GT	0	0	0	0	0	0	0	0	0	0	0	0	0	0	0	0	0	0	0	0	0	0	0	0	0	0	0	0	0	0	0	0	0	0	0	0	0	0	0
141	NODE_1_length_536528_cov_101.022217	TATGCCTAAG.GCTAAACGTC	G	T	NODE_1_length_536528_cov_101.022217_187	WP_001243139.1_dethiobiotin_synthase_[Vibrio_cholerae]	40	PASS	NA	GT	0	0	0	0	0	0	0	0	0	0	0	0	0	0	0	0	0	0	0	0	0	0	0	0	0	0	0	0	0	0	0	0	0	0	0	0	0	0	0
142	NODE_1_length_536528_cov_101.022217	GCTTTGGCGG.TGCATTTATT	T	G	NODE_1_length_536528_cov_101.022217_189	WP_000821682.1:_protease_HtpX_[Vibrio]	40	PASS	NA	GT	0	0	0	0	0	0	0	0	0	0	0	0	0	0	0	0	0	0	0	0	0	0	0	0	0	0	0	0	0	0	0	0	0	0	0	0	0	0	0
143	NODE_1_length_536528_cov_101.022217	GCGGTTTTTT.GCCTTCGATC	G	T	NODE_1_length_536528_cov_101.022217_194	WP_041048163.1_class_I_SAM-dependent_methyltransferase_[Vibrio_cholerae]	40	PASS	NA	GT	0	0	0	0	0	0	0	0	0	0	0	0	0	0	0	0	0	0	0	0	0	0	0	0	0	0	0	0	0	0	0	0	0	0	0	0	0	0	0
144	NODE_1_length_536528_cov_101.022217	CAGTTGGTGG.ATGCTACTGA	A	C	NODE_1_length_536528_cov_101.022217_196	WP_171817220.1_chalcone_isomerase_family_protein_[Vibrio_cholerae]	40	PASS	NA	GT	0	0	0	0	0	0	0	0	0	0	0	0	0	0	0	0	0	0	0	0	0	0	0	0	0	0	0	0	0	0	0	0	0	0	0	0	0	0	0
145	NODE_1_length_536528_cov_101.022217	TCGATGACTG.ACTGTATCGA	A	G			40	PASS	NA	GT	1	1	1	1	1	1	0	1	1	1	1	1	1	1	1	1	1	1	1	1	1	1	1	1	1	1	1	1	1	1	1	1	1	1	0	1	1	1	1
146	NODE_1_length_536528_cov_101.022217	AATTTATGCC.AATCTACCGT	A	T	NODE_1_length_536528_cov_101.022217_198	WP_041048169.1_adenylosuccinate_lyase_[Vibrio_cholerae]	40	PASS	NA	GT	0	0	0	0	0	0	0	0	0	0	0	0	0	0	0	0	0	0	0	0	0	0	0	0	0	0	0	0	0	0	0	0	0	0	0	0	0	0	0
147	NODE_1_length_536528_cov_101.022217	AGAGGCTGGC.TGACCGTGAG	T	G	NODE_1_length_536528_cov_101.022217_198	WP_041048169.1_adenylosuccinate_lyase_[Vibrio_cholerae]	40	ALN	NA	GT	0	0	0	0	0	0	0	0	0	0	0	0	0	0	0	0	0	0	0	0	0	0	0	0	0	0	0	0	0	0	0	0	0	0	0	0	0	0	0
148	NODE_1_length_536528_cov_101.022217	GAGGCTGGCT.GACCGTGAGT	G	C	NODE_1_length_536528_cov_101.022217_198	WP_041048169.1_adenylosuccinate_lyase_[Vibrio_cholerae]	40	ALN	NA	GT	0	0	0	0	0	0	0	0	0	0	0	0	0	0	0	0	0	0	0	0	0	0	0	0	0	0	0	0	0	0	0	0	0	0	0	0	0	0	0
149	NODE_1_length_536528_cov_101.022217	AGGCTGGCTG.ACCGTGAGTA	A	T	NODE_1_length_536528_cov_101.022217_198	WP_041048169.1_adenylosuccinate_lyase_[Vibrio_cholerae]	40	ALN	NA	GT	0	0	0	0	0	0	0	0	0	0	0	0	0	0	0	0	0	0	0	0	0	0	0	0	0	0	0	0	0	0	0	0	0	0	0	0	0	0	0
150	NODE_1_length_536528_cov_101.022217	GGCTGGCTGA.CCGTGAGTAC	C	T	NODE_1_length_536528_cov_101.022217_198	WP_041048169.1_adenylosuccinate_lyase_[Vibrio_cholerae]	40	ALN	NA	GT	0	0	0	0	0	0	0	0	0	0	0	0	0	0	0	0	0	0	0	0	0	0	0	0	0	0	0	0	0	0	0	0	0	0	0	0	0	0	0
151	NODE_1_length_536528_cov_101.022217	GCTGGCTGAC.CGTGAGTACG	C	G	NODE_1_length_536528_cov_101.022217_198	WP_041048169.1_adenylosuccinate_lyase_[Vibrio_cholerae]	40	ALN	NA	GT	0	0	0	0	0	0	0	0	0	0	0	0	0	0	0	0	0	0	0	0	0	0	0	0	0	0	0	0	0	0	0	0	0	0	0	0	0	0	0
152	NODE_1_length_536528_cov_101.022217	TAACAAAAAG.GCTCCTTCGG	G	A			40	PASS	NA	GT	0	0	0	0	0	0	0	0	0	0	0	0	0	0	0	0	0	0	0	0	0	0	0	0	0	0	0	0	0	0	0	0	0	0	0	0	0	0	0
153	NODE_1_length_536528_cov_101.022217	TTTTCTTCAC.TGTTGGTGTC	T	C	NODE_1_length_536528_cov_101.022217_202	WP_041048176.1_H-NS_histone_family_protein_[Vibrio_cholerae]	40	PASS	NA	GT	0	0	0	0	0	0	0	0	0	0	0	0	0	0	0	0	0	0	0	0	0	0	0	0	0	0	0	0	0	0	0	0	0	0	0	0	1	0	0
154	NODE_1_length_536528_cov_101.022217	CCTGCGATTA.CCGAAGGAGC	C	T	NODE_1_length_536528_cov_101.022217_205	WP_001261310.1:_histidinol_dehydrogenase_[Vibrio]	40	PASS	NA	GT	0	0	0	0	0	0	0	0	0	0	0	0	0	0	0	0	0	0	0	0	0	0	0	0	0	0	0	0	0	0	0	0	0	0	0	0	0	0	0
155	NODE_1_length_536528_cov_101.022217	GCTCGCGAGC.ACACCCGCCA	A	C	NODE_1_length_536528_cov_101.022217_209	WP_000586511.1_1-(5-phosphoribosyl)-5-[(5-phosphoribosylamino)methylideneamino]imidazole-4-carboxamide_isomerase_[Vibrio_cholerae]	40	PASS	NA	GT	0	0	0	0	0	0	0	0	0	0	0	0	0	0	0	0	0	0	0	0	0	0	0	0	0	0	0	0	1	0	0	0	0	0	0	0	0	0	0
156	NODE_1_length_536528_cov_101.022217	TCGCGAGCAC.ACCCGCCAAT	A	C	NODE_1_length_536528_cov_101.022217_209	WP_000586511.1_1-(5-phosphoribosyl)-5-[(5-phosphoribosylamino)methylideneamino]imidazole-4-carboxamide_isomerase_[Vibrio_cholerae]	40	PASS	NA	GT	0	0	0	0	0	0	0	0	0	0	0	0	0	0	0	0	0	0	0	0	0	0	0	0	0	0	0	1	1	0	0	0	0	0	0	0	0	0	0
157	NODE_1_length_536528_cov_101.022217	TGTTGGCAGA.GCGCAAAAAT	G	T	NODE_1_length_536528_cov_101.022217_211	WP_001067502.1:_bifunctional_phosphoribosyl-AMP_cyclohydrolase/phosphoribosyl-ATP_diphosphatase_HisIE_[Vibrio]	40	PASS	NA	GT	0	0	0	0	0	0	0	0	0	0	0	0	0	0	0	0	0	0	0	0	0	0	0	0	0	0	0	0	0	0	0	0	0	0	0	0	0	0	0
158	NODE_1_length_536528_cov_101.022217	TCTTTGTATG.CGCGTGGCAC	C	T	NODE_1_length_536528_cov_101.022217_211	WP_001067502.1:_bifunctional_phosphoribosyl-AMP_cyclohydrolase/phosphoribosyl-ATP_diphosphatase_HisIE_[Vibrio]	40	PASS	NA	GT	0	0	0	0	0	0	0	0	0	0	0	0	0	0	0	0	0	0	0	0	0	0	0	0	0	0	0	0	0	0	0	0	0	0	0	0	0	0	0
159	NODE_1_length_536528_cov_101.022217	AATTGACAAC.CGTGGTAGCC	C	T	NODE_1_length_536528_cov_101.022217_213	WP_001142855.1_NADP-dependent_isocitrate_dehydrogenase_[Vibrio_cholerae]	40	PASS	NA	GT	0	0	0	0	0	0	0	0	0	0	0	0	0	0	0	0	0	0	0	0	0	0	0	0	0	0	0	0	0	0	0	0	0	0	0	0	0	0	0
160	NODE_1_length_536528_cov_101.022217	TTGACAACCG.TGGTAGCCAT	T	C	NODE_1_length_536528_cov_101.022217_213	WP_001142855.1_NADP-dependent_isocitrate_dehydrogenase_[Vibrio_cholerae]	40	PASS	NA	GT	0	0	0	0	0	0	0	0	0	0	0	0	0	0	0	0	0	0	0	0	0	0	0	0	0	0	0	0	0	0	0	0	0	0	0	0	0	0	0
161	NODE_1_length_536528_cov_101.022217	TGACAACCGT.GGTAGCCATT	G	A	NODE_1_length_536528_cov_101.022217_213	WP_001142855.1_NADP-dependent_isocitrate_dehydrogenase_[Vibrio_cholerae]	40	PASS	NA	GT	0	0	0	0	0	0	0	0	0	0	0	0	0	0	0	0	0	0	0	0	0	0	0	0	0	0	0	0	0	0	0	0	0	0	0	0	0	0	0
162	NODE_1_length_536528_cov_101.022217	ACAACCGTGG.TAGCCATTTC	T	A	NODE_1_length_536528_cov_101.022217_213	WP_001142855.1_NADP-dependent_isocitrate_dehydrogenase_[Vibrio_cholerae]	40	PASS	NA	GT	0	0	0	0	0	0	0	0	0	0	0	0	0	0	0	0	0	0	0	0	0	0	0	0	0	0	0	0	0	0	0	0	0	0	0	0	0	0	0
163	NODE_1_length_536528_cov_101.022217	CAACCGTGGT.AGCCATTTCT	A	G	NODE_1_length_536528_cov_101.022217_213	WP_001142855.1_NADP-dependent_isocitrate_dehydrogenase_[Vibrio_cholerae]	40	PASS	NA	GT	0	0	0	0	0	0	0	0	0	0	0	0	0	0	0	0	0	0	0	0	0	0	0	0	0	0	0	0	0	0	0	0	0	0	0	0	0	0	0
164	NODE_1_length_536528_cov_101.022217	AACCGTGGTA.GCCATTTCTA	G	T	NODE_1_length_536528_cov_101.022217_213	WP_001142855.1_NADP-dependent_isocitrate_dehydrogenase_[Vibrio_cholerae]	40	PASS	NA	GT	0	0	0	0	0	0	0	0	0	0	0	0	0	0	0	0	0	0	0	0	0	0	0	0	0	0	0	0	0	0	0	0	0	0	0	0	0	0	0
165	NODE_1_length_536528_cov_101.022217	ACCGTGGTAG.CCATTTCTAT	C	T	NODE_1_length_536528_cov_101.022217_213	WP_001142855.1_NADP-dependent_isocitrate_dehydrogenase_[Vibrio_cholerae]	40	PASS	NA	GT	0	0	0	0	0	0	0	0	0	0	0	0	0	0	0	0	0	0	0	0	0	0	0	0	0	0	0	0	0	0	0	0	0	0	0	0	0	0	0
166	NODE_1_length_536528_cov_101.022217	CCGTGGTAGC.CATTTCTATT	C	N	NODE_1_length_536528_cov_101.022217_213	WP_001142855.1_NADP-dependent_isocitrate_dehydrogenase_[Vibrio_cholerae]	40	N	NA	GT	0	0	0	0	0	0	0	0	0	0	0	0	0	0	0	0	0	0	0	0	0	0	0	0	0	0	0	0	0	0	0	0	0	0	0	0	0	0	0
167	NODE_1_length_536528_cov_101.022217	CGTGGTAGCC.ATTTCTATTT	A	N	NODE_1_length_536528_cov_101.022217_213	WP_001142855.1_NADP-dependent_isocitrate_dehydrogenase_[Vibrio_cholerae]	40	N	NA	GT	0	0	0	0	0	0	0	0	0	0	0	0	0	0	0	0	0	0	0	0	0	0	0	0	0	0	0	0	0	0	0	0	0	0	0	0	0	0	0
168	NODE_1_length_536528_cov_101.022217	GTGGTAGCCA.TTTCTATTTG	T	N	NODE_1_length_536528_cov_101.022217_213	WP_001142855.1_NADP-dependent_isocitrate_dehydrogenase_[Vibrio_cholerae]	40	N	NA	GT	0	0	0	0	0	0	0	0	0	0	0	0	0	0	0	0	0	0	0	0	0	0	0	0	0	0	0	0	0	0	0	0	0	0	0	0	0	0	0
169	NODE_1_length_536528_cov_101.022217	TGGTAGCCAT.TTCTATTTGG	T	N	NODE_1_length_536528_cov_101.022217_213	WP_001142855.1_NADP-dependent_isocitrate_dehydrogenase_[Vibrio_cholerae]	40	N	NA	GT	0	0	0	0	0	0	0	0	0	0	0	0	0	0	0	0	0	0	0	0	0	0	0	0	0	0	0	0	0	0	0	0	0	0	0	0	0	0	0
170	NODE_1_length_536528_cov_101.022217	GGTAGCCATT.TCTATTTGGC	T	N	NODE_1_length_536528_cov_101.022217_213	WP_001142855.1_NADP-dependent_isocitrate_dehydrogenase_[Vibrio_cholerae]	40	N	NA	GT	0	0	0	0	0	0	0	0	0	0	0	0	0	0	0	0	0	0	0	0	0	0	0	0	0	0	0	0	0	0	0	0	0	0	0	0	0	0	0
171	NODE_1_length_536528_cov_101.022217	GTAGCCATTT.CTATTTGGCG	C	N	NODE_1_length_536528_cov_101.022217_213	WP_001142855.1_NADP-dependent_isocitrate_dehydrogenase_[Vibrio_cholerae]	40	N	NA	GT	0	0	0	0	0	0	0	0	0	0	0	0	0	0	0	0	0	0	0	0	0	0	0	0	0	0	0	0	0	0	0	0	0	0	0	0	0	0	0
172	NODE_1_length_536528_cov_101.022217	TAGCCATTTC.TATTTGGCGA	T	N	NODE_1_length_536528_cov_101.022217_213	WP_001142855.1_NADP-dependent_isocitrate_dehydrogenase_[Vibrio_cholerae]	40	N	NA	GT	0	0	0	0	0	0	0	0	0	0	0	0	0	0	0	0	0	0	0	0	0	0	0	0	0	0	0	0	0	0	0	0	0	0	0	0	0	0	0
173	NODE_1_length_536528_cov_101.022217	AGCCATTTCT.ATTTGGCGAC	A	N	NODE_1_length_536528_cov_101.022217_213	WP_001142855.1_NADP-dependent_isocitrate_dehydrogenase_[Vibrio_cholerae]	40	N	NA	GT	0	0	0	0	0	0	0	0	0	0	0	0	0	0	0	0	0	0	0	0	0	0	0	0	0	0	0	0	0	0	0	0	0	0	0	0	0	0	0
174	NODE_1_length_536528_cov_101.022217	GCCATTTCTA.TTTGGCGACT	T	N	NODE_1_length_536528_cov_101.022217_213	WP_001142855.1_NADP-dependent_isocitrate_dehydrogenase_[Vibrio_cholerae]	40	N	NA	GT	0	0	0	0	0	0	0	0	0	0	0	0	0	0	0	0	0	0	0	0	0	0	0	0	0	0	0	0	0	0	0	0	0	0	0	0	0	0	0
175	NODE_1_length_536528_cov_101.022217	CCTAGATTCT.CTTTTGCGTA	C	T	NODE_1_length_536528_cov_101.022217_218	WP_000498418.1:_GrxA_family_glutaredoxin_[Vibrio]	40	PASS	NA	GT	0	0	0	0	0	0	0	0	0	0	0	0	0	0	0	0	0	0	0	0	0	0	0	0	0	0	0	0	0	0	0	0	0	0	0	0	0	0	0
176	NODE_1_length_536528_cov_101.022217	GACTTTTGGT.ACGGCCAGTA	A	T	NODE_1_length_536528_cov_101.022217_220	WP_001093848.1:_MurR/RpiR_family_transcriptional_regulator_[Vibrio]	40	PASS	NA	GT	0	0	0	0	0	0	0	0	0	0	0	0	0	0	0	0	0	0	0	0	0	0	0	0	0	0	0	0	0	0	0	0	0	0	0	0	0	0	0
177	NODE_1_length_536528_cov_101.022217	ACGCCATAGT.CGATTCGAAA	C	T	NODE_1_length_536528_cov_101.022217_220	WP_001093848.1:_MurR/RpiR_family_transcriptional_regulator_[Vibrio]	40	ALN	NA	GT	0	0	0	0	0	0	0	0	0	0	0	0	0	0	0	0	0	0	0	0	0	0	0	0	0	0	0	0	0	0	0	0	0	0	0	0	0	0	0
178	NODE_1_length_536528_cov_101.022217	CGCCATAGTC.GATTCGAAAA	G	A	NODE_1_length_536528_cov_101.022217_220	WP_001093848.1:_MurR/RpiR_family_transcriptional_regulator_[Vibrio]	40	ALN	NA	GT	0	0	0	0	0	0	0	0	0	0	0	0	0	0	0	0	0	0	0	0	0	0	0	0	0	0	0	0	0	0	0	0	0	0	0	0	0	0	0
179	NODE_1_length_536528_cov_101.022217	GCCATAGTCG.ATTCGAAAAT	A	T	NODE_1_length_536528_cov_101.022217_220	WP_001093848.1:_MurR/RpiR_family_transcriptional_regulator_[Vibrio]	40	ALN	NA	GT	0	0	0	0	0	0	0	0	0	0	0	0	0	0	0	0	0	0	0	0	0	0	0	0	0	0	0	0	0	0	0	0	0	0	0	0	0	0	0
180	NODE_1_length_536528_cov_101.022217	GGAGTACTTC.AACTGTTCAA	A	N	NODE_1_length_536528_cov_101.022217_224	WP_000019000.1:_HDOD_domain-containing_protein_[Vibrio]	40	N	NA	GT	0	0	0	0	0	0	0	0	0	0	0	0	0	0	0	0	0	0	0	0	0	0	0	0	0	0	0	0	0	0	0	0	0	0	0	0	0	0	0
181	NODE_1_length_536528_cov_101.022217	GAGTACTTCA.ACTGTTCAAT	A	N	NODE_1_length_536528_cov_101.022217_224	WP_000019000.1:_HDOD_domain-containing_protein_[Vibrio]	40	N	NA	GT	0	0	0	0	0	0	0	0	0	0	0	0	0	0	0	0	0	0	0	0	0	0	0	0	0	0	0	0	0	0	0	0	0	0	0	0	0	0	0
182	NODE_1_length_536528_cov_101.022217	AGTACTTCAA.CTGTTCAATA	C	N	NODE_1_length_536528_cov_101.022217_224	WP_000019000.1:_HDOD_domain-containing_protein_[Vibrio]	40	N	NA	GT	0	0	0	0	0	0	0	0	0	0	0	0	0	0	0	0	0	0	0	0	0	0	0	0	0	0	0	0	0	0	0	0	0	0	0	0	0	0	0
183	NODE_1_length_536528_cov_101.022217	GTACTTCAAC.TGTTCAATAG	T	N	NODE_1_length_536528_cov_101.022217_224	WP_000019000.1:_HDOD_domain-containing_protein_[Vibrio]	40	N	NA	GT	0	0	0	0	0	0	0	0	0	0	0	0	0	0	0	0	0	0	0	0	0	0	0	0	0	0	0	0	0	0	0	0	0	0	0	0	0	0	0
184	NODE_1_length_536528_cov_101.022217	TACTTCAACT.GTTCAATAGC	G	N	NODE_1_length_536528_cov_101.022217_224	WP_000019000.1:_HDOD_domain-containing_protein_[Vibrio]	40	N	NA	GT	0	0	0	0	0	0	0	0	0	0	0	0	0	0	0	0	0	0	0	0	0	0	0	0	0	0	0	0	0	0	0	0	0	0	0	0	0	0	0
185	NODE_1_length_536528_cov_101.022217	CTTCAACTGT.TCAATAGCTT	T	G	NODE_1_length_536528_cov_101.022217_224	WP_000019000.1:_HDOD_domain-containing_protein_[Vibrio]	40	PASS	NA	GT	0	0	0	0	0	0	0	0	0	0	0	0	0	0	0	0	0	0	0	0	0	0	0	0	0	0	0	0	0	0	0	0	0	0	0	0	0	0	0
186	NODE_1_length_536528_cov_101.022217	TTCAACTGTT.CAATAGCTTG	C	G	NODE_1_length_536528_cov_101.022217_224	WP_000019000.1:_HDOD_domain-containing_protein_[Vibrio]	40	PASS	NA	GT	0	0	0	0	0	0	0	0	0	0	0	0	0	0	0	0	0	0	0	0	0	0	0	0	0	0	0	0	0	0	0	0	0	0	0	0	0	0	0
187	NODE_1_length_536528_cov_101.022217	TCAACTGTTC.AATAGCTTGC	A	C	NODE_1_length_536528_cov_101.022217_224	WP_000019000.1:_HDOD_domain-containing_protein_[Vibrio]	40	PASS	NA	GT	0	0	0	0	0	0	0	0	0	0	0	0	0	0	0	0	0	0	0	0	0	0	0	0	0	0	0	0	0	0	0	0	0	0	0	0	0	0	0
188	NODE_1_length_536528_cov_101.022217	CTGTTCAATA.GCTTGCGCCG	G	A	NODE_1_length_536528_cov_101.022217_224	WP_000019000.1:_HDOD_domain-containing_protein_[Vibrio]	40	PASS	NA	GT	0	0	0	0	0	0	0	0	0	0	0	0	0	0	0	0	0	0	0	0	0	0	0	0	0	0	0	0	0	0	0	0	0	0	0	0	0	0	0
189	NODE_1_length_536528_cov_101.022217	TGTTCAATAG.CTTGCGCCGT	C	T	NODE_1_length_536528_cov_101.022217_224	WP_000019000.1:_HDOD_domain-containing_protein_[Vibrio]	40	PASS	NA	GT	0	0	0	0	0	0	0	0	0	0	0	0	0	0	0	0	0	0	0	0	0	0	0	0	0	0	0	0	0	0	0	0	0	0	0	0	0	0	0
190	NODE_1_length_536528_cov_101.022217	GTTCAATAGC.TTGCGCCGTC	T	G	NODE_1_length_536528_cov_101.022217_224	WP_000019000.1:_HDOD_domain-containing_protein_[Vibrio]	40	PASS	NA	GT	0	0	0	0	0	0	0	0	0	0	0	0	0	0	0	0	0	0	0	0	0	0	0	0	0	0	0	0	0	0	0	0	0	0	0	0	0	0	0
191	NODE_1_length_536528_cov_101.022217	TCAATAGCTT.GCGCCGTCAC	G	A	NODE_1_length_536528_cov_101.022217_224	WP_000019000.1:_HDOD_domain-containing_protein_[Vibrio]	40	PASS	NA	GT	0	0	0	0	0	0	0	0	0	0	0	0	0	0	0	0	0	0	0	0	0	0	0	0	0	0	0	0	0	0	0	0	0	0	0	0	0	0	0
192	NODE_1_length_536528_cov_101.022217	TTAACGGCTT.GTACGGTATC	G	T	NODE_1_length_536528_cov_101.022217_227	WP_001031964.1_response_regulator_[Vibrio_cholerae]	40	PASS	NA	GT	0	0	0	0	0	0	0	0	0	0	0	0	0	0	0	0	0	0	0	0	0	0	0	0	0	0	0	0	0	0	0	0	0	0	0	0	0	0	0
193	NODE_1_length_536528_cov_101.022217	AACGGCTTGT.ACGGTATCTT	A	T	NODE_1_length_536528_cov_101.022217_227	WP_001031964.1_response_regulator_[Vibrio_cholerae]	40	PASS	NA	GT	0	0	0	0	0	0	0	0	0	0	0	0	0	0	0	0	0	0	0	0	0	0	0	0	0	0	0	0	0	0	0	0	0	0	0	0	0	0	0
194	NODE_1_length_536528_cov_101.022217	ACGGTATCTT.CCAGCCCCGC	C	T	NODE_1_length_536528_cov_101.022217_227	WP_001031964.1_response_regulator_[Vibrio_cholerae]	40	PASS	NA	GT	0	0	0	0	0	0	0	0	0	0	0	0	0	0	0	0	0	0	0	0	0	0	0	0	0	0	0	0	0	0	0	0	0	0	0	0	0	0	0
195	NODE_1_length_536528_cov_101.022217	ATATGGCTGG.ATAAGGTTTC	A	G	NODE_1_length_536528_cov_101.022217_228	WP_001082992.1_cyclic_nucleotide-binding_domain-containing_protein_[Vibrio_cholerae]	40	PASS	NA	GT	0	0	0	0	0	0	0	0	0	0	0	0	0	0	0	0	0	0	1	0	0	0	0	0	0	0	0	0	0	0	0	0	0	0	0	0	0	0	0
196	NODE_1_length_536528_cov_101.022217	CTGGATAAGG.TTTCAGTACC	T	G	NODE_1_length_536528_cov_101.022217_228	WP_001082992.1_cyclic_nucleotide-binding_domain-containing_protein_[Vibrio_cholerae]	40	PASS	NA	GT	0	0	0	0	0	0	0	0	0	0	0	0	0	0	0	0	0	0	1	0	0	0	0	0	0	0	0	0	0	0	0	0	0	0	0	0	0	0	0
197	NODE_1_length_536528_cov_101.022217	ACGCTGCTGA.TCCAACACCG	T	N	NODE_1_length_536528_cov_101.022217_228	WP_001082992.1_cyclic_nucleotide-binding_domain-containing_protein_[Vibrio_cholerae]	40	N:ALN	NA	GT	0	0	0	0	0	0	0	0	0	0	0	0	0	0	0	0	0	0	0	0	0	0	0	0	0	0	0	0	0	0	0	0	0	0	0	0	0	0	0
198	NODE_1_length_536528_cov_101.022217	CGCTGCTGAT.CCAACACCGT	C	N	NODE_1_length_536528_cov_101.022217_228	WP_001082992.1_cyclic_nucleotide-binding_domain-containing_protein_[Vibrio_cholerae]	40	N:ALN	NA	GT	0	0	0	0	0	0	0	0	0	0	0	0	0	0	0	0	0	0	0	0	0	0	0	0	0	0	0	0	0	0	0	0	0	0	0	0	0	0	0
199	NODE_1_length_536528_cov_101.022217	GCTGCTGATC.CAACACCGTG	C	N	NODE_1_length_536528_cov_101.022217_228	WP_001082992.1_cyclic_nucleotide-binding_domain-containing_protein_[Vibrio_cholerae]	40	N:ALN	NA	GT	0	0	0	0	0	0	0	0	0	0	0	0	0	0	0	0	0	0	0	0	0	0	0	0	0	0	0	0	0	0	0	0	0	0	0	0	0	0	0
200	NODE_1_length_536528_cov_101.022217	CTGCTGATCC.AACACCGTGC	A	N	NODE_1_length_536528_cov_101.022217_228	WP_001082992.1_cyclic_nucleotide-binding_domain-containing_protein_[Vibrio_cholerae]	40	N:ALN	NA	GT	0	0	0	0	0	0	0	0	0	0	0	0	0	0	0	0	0	0	0	0	0	0	0	0	0	0	0	0	0	0	0	0	0	0	0	0	0	0	0
201	NODE_1_length_536528_cov_101.022217	AGGCTTTACA.AAGCGCTCAG	A	T	NODE_1_length_536528_cov_101.022217_235	WP_001068374.1:_carboxy-S-adenosyl-L-methionine_synthase_CmoA_[Vibrio]	40	ALN	NA	GT	0	0	0	0	0	0	0	0	0	0	0	0	0	0	0	0	0	0	0	0	0	0	0	0	0	0	0	0	0	0	0	0	0	0	0	0	0	0	0
202	NODE_1_length_536528_cov_101.022217	TTTACAAAGC.GCTCAGCCAG	G	T	NODE_1_length_536528_cov_101.022217_235	WP_001068374.1:_carboxy-S-adenosyl-L-methionine_synthase_CmoA_[Vibrio]	40	ALN	NA	GT	0	0	0	0	0	0	0	0	0	0	0	0	0	0	0	0	0	0	0	0	0	0	0	0	0	0	0	0	0	0	0	0	0	0	0	0	0	0	0
203	NODE_1_length_536528_cov_101.022217	TACAAAGCGC.TCAGCCAGCA	T	G	NODE_1_length_536528_cov_101.022217_235	WP_001068374.1:_carboxy-S-adenosyl-L-methionine_synthase_CmoA_[Vibrio]	40	ALN	NA	GT	0	0	0	0	0	0	0	0	0	0	0	0	0	0	0	0	0	0	0	0	0	0	0	0	0	0	0	0	0	0	0	0	0	0	0	0	0	0	0
204	NODE_1_length_536528_cov_101.022217	CAAAGCGCTC.AGCCAGCATG	A	T	NODE_1_length_536528_cov_101.022217_235	WP_001068374.1:_carboxy-S-adenosyl-L-methionine_synthase_CmoA_[Vibrio]	40	ALN	NA	GT	0	0	0	0	0	0	0	0	0	0	0	0	0	0	0	0	0	0	0	0	0	0	0	0	0	0	0	0	0	0	0	0	0	0	0	0	0	0	0
205	NODE_1_length_536528_cov_101.022217	CACCCAGATC.GTTTTTCACC	G	T	NODE_1_length_536528_cov_101.022217_239	WP_000453412.1_dicarboxylate/amino_acid:cation_symporter_[Vibrio_cholerae]	40	PASS	NA	GT	0	0	0	0	0	0	0	0	0	0	0	0	1	0	0	0	0	0	0	0	0	0	0	0	0	0	0	0	0	0	0	0	0	0	0	0	0	0	0
206	NODE_1_length_536528_cov_101.022217	CCGTGAGATA.ACCCACCGCG	A	C	NODE_1_length_536528_cov_101.022217_245	WP_001030227.1_anthranilate_synthase_component_1_[Vibrio_cholerae]	40	PASS	NA	GT	0	0	0	0	0	0	0	0	0	0	0	0	0	0	0	0	0	0	0	0	0	0	0	0	0	0	0	0	0	0	0	0	0	0	0	0	0	0	0
207	NODE_1_length_536528_cov_101.022217	TCGGAGCCGG.TGATCCGACC	T	G	NODE_1_length_536528_cov_101.022217_247	WP_000077260.1:_threonylcarbamoyl-AMP_synthase_[Vibrio]	40	PASS	NA	GT	0	0	0	0	0	0	0	0	0	0	0	0	0	0	0	0	0	0	0	0	0	0	0	0	0	0	0	0	0	0	0	0	0	0	0	0	0	0	0
208	NODE_1_length_536528_cov_101.022217	AAAAACTGCC.TCGCGGCGGT	T	A	NODE_1_length_536528_cov_101.022217_248	WP_001291245.1:_23S_rRNA_pseudouridine(2605)_synthase_RluB_[Vibrio]	40	PASS	NA	GT	0	0	0	0	0	0	0	0	0	0	0	0	0	0	0	0	0	0	0	0	0	0	0	0	0	0	0	0	1	0	0	0	0	0	0	0	0	0	0
209	NODE_1_length_536528_cov_101.022217	GAGAGGCGGG.AAGCGTTACA	A	G			40	PASS	NA	GT	0	0	0	0	0	0	0	0	0	0	0	0	0	0	0	0	0	0	0	0	0	0	0	0	0	0	0	0	0	0	0	0	0	0	0	0	0	0	0
210	NODE_1_length_536528_cov_101.022217	TACAGCTTTT.GTGTCAGCTT	G	T	NODE_1_length_536528_cov_101.022217_249	WP_001205200.1_cysteine/glutathione_ABC_transporter_ATP-binding_protein/permease_CydC_[Vibrio_cholerae]	40	PASS	NA	GT	0	0	0	0	0	0	0	0	0	0	0	0	0	0	0	0	0	0	0	0	0	0	0	0	0	0	0	0	0	0	0	0	0	0	0	0	0	0	0
211	NODE_1_length_536528_cov_101.022217	AAATATTGTT.TTTGCAAAAT	T	A			40	PASS	NA	GT	0	0	0	0	0	0	0	0	0	0	0	0	0	0	0	0	0	0	0	0	0	0	0	0	0	0	0	0	0	0	0	0	0	0	0	0	0	0	0
212	NODE_1_length_536528_cov_101.022217	TTAGTCGCGG.TCACGATTGT	T	G	NODE_1_length_536528_cov_101.022217_254		40	PASS	NA	GT	0	0	0	0	0	0	0	0	0	0	0	0	0	0	0	0	0	0	0	0	0	0	0	0	0	0	0	0	0	0	0	1	0	0	0	0	0	0	0
213	NODE_1_length_536528_cov_101.022217	CATCATTAAT.AATGTTATTT	A	T	NODE_1_length_536528_cov_101.022217_255	WP_000536855.1_vancomycin_high_temperature_exclusion_protein_[Vibrio_cholerae]	40	PASS	NA	GT	0	0	0	0	0	0	0	1	0	1	0	0	0	0	0	0	0	0	0	0	0	0	0	0	0	0	0	0	0	0	0	0	0	0	0	0	0	0	0
214	NODE_1_length_536528_cov_101.022217	CGGCGGTAAA.CTGGTTGCCA	C	A	NODE_1_length_536528_cov_101.022217_257	WP_001058123.1_NAD-dependent_malic_enzyme_[Vibrio_cholerae]	40	PASS	NA	GT	0	0	0	0	0	0	0	0	0	0	0	0	0	0	0	0	0	0	0	0	0	0	0	0	0	0	0	0	0	0	0	0	0	0	0	0	0	0	0
215	NODE_1_length_536528_cov_101.022217	TGACCGCCGC.TGTGCCCTGA	T	A	NODE_1_length_536528_cov_101.022217_257	WP_001058123.1_NAD-dependent_malic_enzyme_[Vibrio_cholerae]	40	PASS	NA	GT	1	0	1	0	0	0	0	0	0	0	0	0	0	0	0	0	0	0	0	0	1	0	0	0	0	0	0	0	0	0	0	0	0	0	0	0	0	0	0
216	NODE_1_length_536528_cov_101.022217	CATCGGTCAC.CACAATCACT	C	T	NODE_1_length_536528_cov_101.022217_257	WP_001058123.1_NAD-dependent_malic_enzyme_[Vibrio_cholerae]	40	PASS	NA	GT	0	0	0	0	0	0	0	0	0	0	0	0	0	0	0	0	0	0	0	0	0	0	0	0	0	1	0	0	0	0	0	0	0	0	0	0	0	0	0
217	NODE_1_length_536528_cov_101.022217	AGTTTATCGA.GCTGCTTGTT	G	A			40	PASS	NA	GT	1	0	0	0	0	0	0	0	0	0	0	0	0	0	0	0	0	0	0	0	0	0	0	0	0	0	0	0	0	0	0	0	0	0	0	0	0	0	0
218	NODE_1_length_536528_cov_101.022217	CTCGGCTAAA.TTAAATTGCC	T	C	NODE_1_length_536528_cov_101.022217_261	WP_000493165.1:_hypothetical_protein_[Vibrio]	40	PASS	NA	GT	1	0	0	0	0	0	0	0	0	0	0	0	0	0	0	0	0	0	0	0	0	0	0	0	0	0	0	0	0	0	0	0	0	0	0	0	0	0	0
219	NODE_1_length_536528_cov_101.022217	CATCCATTCG.GGCAAACTCA	G	T	NODE_1_length_536528_cov_101.022217_261	WP_000493165.1:_hypothetical_protein_[Vibrio]	40	PASS	NA	GT	1	0	0	0	0	0	0	0	0	0	0	0	0	0	0	0	0	0	0	0	0	0	0	0	0	0	0	0	0	0	0	0	0	0	0	0	0	0	0
220	NODE_1_length_536528_cov_101.022217	CATTCGGGCA.AACTCATTGC	A	T	NODE_1_length_536528_cov_101.022217_261	WP_000493165.1:_hypothetical_protein_[Vibrio]	40	PASS	NA	GT	1	0	0	0	0	0	0	0	0	0	0	0	0	0	0	0	0	0	0	0	0	0	0	0	0	0	0	0	0	0	0	0	0	0	0	0	0	0	0
221	NODE_1_length_536528_cov_101.022217	CTCATTGCAG.TTTTCACAAG	T	C	NODE_1_length_536528_cov_101.022217_261	WP_000493165.1:_hypothetical_protein_[Vibrio]	40	PASS	NA	GT	1	0	0	0	0	0	0	0	0	0	0	0	0	0	0	0	0	0	0	0	0	0	0	0	0	0	0	0	0	0	0	0	0	0	0	0	0	0	0
222	NODE_1_length_536528_cov_101.022217	GTTTTCACAA.GAATGATGTG	G	T	NODE_1_length_536528_cov_101.022217_261	WP_000493165.1:_hypothetical_protein_[Vibrio]	40	PASS	NA	GT	1	0	0	0	0	0	0	0	0	0	0	0	0	0	0	0	0	0	0	0	0	0	0	0	0	0	0	0	0	0	0	0	0	0	0	0	0	0	0
223	NODE_1_length_536528_cov_101.022217	TTTTCACAAG.AATGATGTGC	A	C	NODE_1_length_536528_cov_101.022217_261	WP_000493165.1:_hypothetical_protein_[Vibrio]	40	PASS	NA	GT	1	0	0	0	0	0	0	0	0	0	0	0	0	0	0	0	0	0	0	0	0	0	0	0	0	0	0	0	0	0	0	0	0	0	0	0	0	0	0
224	NODE_1_length_536528_cov_101.022217	CAAGAATGAT.GTGCTTTACC	G	T	NODE_1_length_536528_cov_101.022217_261	WP_000493165.1:_hypothetical_protein_[Vibrio]	40	PASS	NA	GT	1	0	0	0	0	0	0	0	0	0	0	0	0	0	0	0	0	0	0	0	0	0	0	0	0	0	0	0	0	0	0	0	0	0	0	0	0	0	0
225	NODE_1_length_536528_cov_101.022217	AAGAATGATG.TGCTTTACCA	T	A	NODE_1_length_536528_cov_101.022217_261	WP_000493165.1:_hypothetical_protein_[Vibrio]	40	PASS	NA	GT	1	0	0	0	0	0	0	0	0	0	0	0	0	0	0	0	0	0	0	0	0	0	0	0	0	0	0	0	0	0	0	0	0	0	0	0	0	0	0
226	NODE_1_length_536528_cov_101.022217	TGTGCTTTAC.CATCCACATA	C	T	NODE_1_length_536528_cov_101.022217_261	WP_000493165.1:_hypothetical_protein_[Vibrio]	40	PASS	NA	GT	1	0	0	0	0	0	0	0	0	0	0	0	0	0	0	0	0	0	0	0	0	0	0	0	0	0	0	0	0	0	0	0	0	0	0	0	0	0	0
227	NODE_1_length_536528_cov_101.022217	TTTACCATCC.ACATATTCAT	A	T	NODE_1_length_536528_cov_101.022217_261	WP_000493165.1:_hypothetical_protein_[Vibrio]	40	PASS	NA	GT	1	0	0	0	0	0	0	0	0	0	0	0	0	0	0	0	0	0	0	0	0	0	0	0	0	0	0	0	0	0	0	0	0	0	0	0	0	0	0
228	NODE_1_length_536528_cov_101.022217	CCATCCACAT.ATTCATGTCT	A	T	NODE_1_length_536528_cov_101.022217_261	WP_000493165.1:_hypothetical_protein_[Vibrio]	40	PASS	NA	GT	1	0	0	0	0	0	0	0	0	0	0	0	0	0	0	0	0	0	0	0	0	0	0	0	0	0	0	0	0	0	0	0	0	0	0	0	0	0	0
229	NODE_1_length_536528_cov_101.022217	TCTTGTCAGT.AGTTTTGGCT	A	T	NODE_1_length_536528_cov_101.022217_261	WP_000493165.1:_hypothetical_protein_[Vibrio]	40	PASS	NA	GT	1	0	0	0	0	0	0	0	0	0	0	0	0	0	0	0	0	0	0	0	0	0	0	0	0	0	0	0	0	0	0	0	0	0	0	0	0	0	0
230	NODE_1_length_536528_cov_101.022217	TTGTCAGTAG.TTTTGGCTGT	T	C	NODE_1_length_536528_cov_101.022217_261	WP_000493165.1:_hypothetical_protein_[Vibrio]	40	PASS	NA	GT	1	0	0	0	0	0	0	0	0	0	0	0	0	0	0	0	0	0	0	0	0	0	0	0	0	0	0	0	0	0	0	0	0	0	0	0	0	0	0
231	NODE_1_length_536528_cov_101.022217	AATCACAGAT.GCCTTCTACG	G	A	NODE_1_length_536528_cov_101.022217_261	WP_000493165.1:_hypothetical_protein_[Vibrio]	40	PASS	NA	GT	0	0	0	0	0	0	0	0	0	0	0	0	1	0	0	0	0	0	0	0	0	0	0	0	0	0	0	0	0	0	0	0	0	0	0	0	0	0	0
232	NODE_1_length_536528_cov_101.022217	CCATGGCGGG.TGGATGGTTC	T	G	NODE_1_length_536528_cov_101.022217_262	WP_041048229.1_J_domain-containing_protein_[Vibrio_cholerae]	40	PASS	NA	GT	0	0	0	0	0	0	0	0	0	0	0	0	0	0	0	0	0	0	0	0	0	0	0	0	0	0	0	0	0	0	0	0	0	0	0	0	0	0	0
233	NODE_1_length_536528_cov_101.022217	ACAAGGCCAG.TAAAACCGCC	T	A	NODE_1_length_536528_cov_101.022217_265	WP_000742113.1:_DUF3334_family_protein_[Vibrio]	40	PASS	NA	GT	0	0	0	0	0	0	0	0	0	0	0	0	0	0	0	0	0	0	0	0	0	0	0	0	0	0	0	0	0	0	0	0	0	0	0	0	0	0	0
234	NODE_1_length_536528_cov_101.022217	ATGGCGGTTT.GATGTGGGGG	G	T	NODE_1_length_536528_cov_101.022217_266	WP_041048233.1_FAD-binding_oxidoreductase_[Vibrio_cholerae]	40	PASS	NA	GT	0	0	0	0	0	0	0	0	0	0	0	0	0	0	0	0	0	0	0	0	0	0	0	0	0	0	0	0	0	0	0	0	0	0	0	0	0	0	0
235	NODE_1_length_536528_cov_101.022217	TGGCGGTTTG.ATGTGGGGGG	A	T	NODE_1_length_536528_cov_101.022217_266	WP_041048233.1_FAD-binding_oxidoreductase_[Vibrio_cholerae]	40	PASS	NA	GT	0	0	0	0	0	0	0	0	0	0	0	0	0	0	0	0	0	0	0	0	0	0	0	0	0	0	0	0	0	0	0	0	0	0	0	0	0	0	0
236	NODE_1_length_536528_cov_101.022217	ATGTGGGGGG.AGCATGGCAA	A	G	NODE_1_length_536528_cov_101.022217_266	WP_041048233.1_FAD-binding_oxidoreductase_[Vibrio_cholerae]	40	PASS	NA	GT	0	0	0	0	0	0	0	0	0	0	0	0	0	0	0	0	0	0	0	0	0	0	0	0	0	0	0	0	0	0	0	0	0	0	0	0	0	0	0
237	NODE_1_length_536528_cov_101.022217	TCGTCGTTTT.AAAACGACGG	A	T	NODE_1_length_536528_cov_101.022217_267	WP_000792733.1:_isoprenylcysteine_carboxylmethyltransferase_family_protein_[Vibrio]	40	PASS	NA	GT	0	0	0	0	0	0	0	0	0	0	0	0	0	0	0	0	0	0	0	0	0	0	0	0	0	0	0	0	0	0	0	0	0	0	0	0	0	0	0
238	NODE_1_length_536528_cov_101.022217	GCGGTTTTTT.GCTGTACATG	G	T	NODE_1_length_536528_cov_101.022217_267	WP_000792733.1:_isoprenylcysteine_carboxylmethyltransferase_family_protein_[Vibrio]	40	PASS	NA	GT	0	0	0	0	0	0	0	0	0	0	0	0	0	0	0	0	0	0	0	0	0	0	0	0	0	0	0	0	0	0	0	0	0	0	0	0	0	0	0
239	NODE_1_length_536528_cov_101.022217	GTGGCTGGCG.TGCGGCGCAA	T	G			40	PASS	NA	GT	0	0	0	0	0	0	0	0	0	0	0	0	0	0	0	0	0	0	0	0	0	0	0	0	0	0	0	0	0	0	0	0	1	0	0	0	0	0	0
240	NODE_1_length_536528_cov_101.022217	CATCGGCTGG.TTTGGTTTGC	T	G	NODE_1_length_536528_cov_101.022217_268	WP_000554395.1_GlyGly-anchored_extracellular_serine_protease_VesB_[Vibrio_cholerae]	40	PASS	NA	GT	0	0	0	0	0	0	0	0	0	0	0	0	0	0	0	0	0	0	0	0	0	0	0	0	0	0	0	0	0	0	0	0	0	0	0	0	0	0	0
241	NODE_1_length_536528_cov_101.022217	TGTGGCAATC.AATCAATCCC	A	G	NODE_1_length_536528_cov_101.022217_273	WP_000995897.1_imidazolonepropionase_[Vibrio_cholerae]	40	PASS	NA	GT	0	0	0	0	0	1	0	0	0	0	0	0	0	0	0	0	0	0	0	0	0	0	0	0	0	0	0	0	0	0	0	0	0	0	0	0	0	0	0
242	NODE_1_length_536528_cov_101.022217	GCAATCAATC.AATCCCGGTG	A	T	NODE_1_length_536528_cov_101.022217_273	WP_000995897.1_imidazolonepropionase_[Vibrio_cholerae]	40	PASS	NA	GT	1	0	0	0	0	1	0	0	0	0	0	0	0	0	0	0	0	0	0	0	0	0	0	0	0	0	0	0	0	0	0	0	0	0	0	0	0	0	0
243	NODE_1_length_536528_cov_101.022217	CAATCAATCA.ATCCCGGTGT	A	T	NODE_1_length_536528_cov_101.022217_273	WP_000995897.1_imidazolonepropionase_[Vibrio_cholerae]	40	PASS	NA	GT	1	1	0	0	0	1	0	0	0	0	0	0	0	0	0	0	0	0	0	0	0	0	0	0	0	0	0	0	0	0	0	0	0	0	0	0	0	0	0
244	NODE_1_length_536528_cov_101.022217	ATCAATCAAT.CCCGGTGTGA	C	T	NODE_1_length_536528_cov_101.022217_273	WP_000995897.1_imidazolonepropionase_[Vibrio_cholerae]	40	PASS	NA	GT	1	1	0	0	0	1	0	0	0	0	0	0	0	0	0	0	0	0	0	0	0	0	0	0	0	0	0	0	0	0	0	0	0	0	0	0	0	0	0
245	NODE_1_length_536528_cov_101.022217	TCAATCAATC.CCGGTGTGAC	C	T	NODE_1_length_536528_cov_101.022217_273	WP_000995897.1_imidazolonepropionase_[Vibrio_cholerae]	40	PASS	NA	GT	1	1	0	0	0	1	0	0	0	0	0	0	0	0	0	0	0	0	0	0	0	0	0	0	0	0	0	0	0	0	0	0	0	0	0	0	0	0	0
246	NODE_1_length_536528_cov_101.022217	CAATCAATCC.CGGTGTGACT	C	T	NODE_1_length_536528_cov_101.022217_273	WP_000995897.1_imidazolonepropionase_[Vibrio_cholerae]	40	PASS	NA	GT	1	1	0	0	0	1	0	0	0	0	0	0	0	0	0	0	0	0	0	0	0	0	0	0	0	0	0	0	0	0	0	0	0	0	0	0	0	0	0
247	NODE_1_length_536528_cov_101.022217	AATCAATCCC.GGTGTGACTA	G	T	NODE_1_length_536528_cov_101.022217_273	WP_000995897.1_imidazolonepropionase_[Vibrio_cholerae]	40	PASS	NA	GT	1	1	0	0	0	1	0	0	0	0	0	0	0	0	0	0	0	0	0	0	0	0	0	0	0	0	0	0	0	0	0	0	0	0	0	0	0	0	0
248	NODE_1_length_536528_cov_101.022217	ATCAATCCCG.GTGTGACTAA	G	T	NODE_1_length_536528_cov_101.022217_273	WP_000995897.1_imidazolonepropionase_[Vibrio_cholerae]	40	PASS	NA	GT	1	1	0	0	0	1	0	0	0	0	0	0	0	0	0	0	0	0	0	0	0	0	0	0	0	0	0	0	0	0	0	0	0	0	0	0	0	0	0
249	NODE_1_length_536528_cov_101.022217	CAATCCCGGT.GTGACTAATT	G	T	NODE_1_length_536528_cov_101.022217_273	WP_000995897.1_imidazolonepropionase_[Vibrio_cholerae]	40	PASS	NA	GT	1	1	0	0	0	1	0	0	0	0	0	0	0	0	0	0	0	0	0	0	0	0	0	0	0	0	0	0	0	0	0	0	0	0	0	0	0	0	0
250	NODE_1_length_536528_cov_101.022217	ATCCCGGTGT.GACTAATTTG	G	C	NODE_1_length_536528_cov_101.022217_273	WP_000995897.1_imidazolonepropionase_[Vibrio_cholerae]	40	PASS	NA	GT	1	1	0	0	0	1	0	0	0	0	0	0	0	0	0	0	0	0	0	0	0	0	0	0	0	0	0	0	0	0	0	0	0	0	0	0	0	0	0
251	NODE_1_length_536528_cov_101.022217	CCCGGTGTGA.CTAATTTGCC	C	A	NODE_1_length_536528_cov_101.022217_273	WP_000995897.1_imidazolonepropionase_[Vibrio_cholerae]	40	PASS	NA	GT	1	1	0	0	0	1	0	0	0	0	0	0	0	0	0	0	0	0	0	0	0	0	0	0	0	0	0	0	0	0	0	0	0	0	0	0	0	0	0
252	NODE_1_length_536528_cov_101.022217	CCGGTGTGAC.TAATTTGCCG	T	G	NODE_1_length_536528_cov_101.022217_273	WP_000995897.1_imidazolonepropionase_[Vibrio_cholerae]	40	PASS	NA	GT	1	1	0	0	0	1	0	0	0	0	0	0	0	0	0	0	0	0	0	0	0	0	0	0	0	0	0	0	0	0	0	0	0	0	0	0	0	0	0
253	NODE_1_length_536528_cov_101.022217	CGGTGTGACT.AATTTGCCGG	A	C	NODE_1_length_536528_cov_101.022217_273	WP_000995897.1_imidazolonepropionase_[Vibrio_cholerae]	40	PASS	NA	GT	1	1	0	0	0	1	0	0	0	0	0	0	0	0	0	0	0	0	0	0	0	0	0	0	0	0	0	0	0	0	0	0	0	0	0	0	0	0	0
254	NODE_1_length_536528_cov_101.022217	GTGTGACTAA.TTTGCCGGCA	T	G	NODE_1_length_536528_cov_101.022217_273	WP_000995897.1_imidazolonepropionase_[Vibrio_cholerae]	40	PASS	NA	GT	1	1	0	0	0	1	0	0	0	0	0	0	0	0	0	0	0	0	0	0	0	0	0	0	0	0	0	0	0	0	0	0	0	0	0	0	0	0	0
255	NODE_1_length_536528_cov_101.022217	TGTGACTAAT.TTGCCGGCAC	T	A	NODE_1_length_536528_cov_101.022217_273	WP_000995897.1_imidazolonepropionase_[Vibrio_cholerae]	40	PASS	NA	GT	1	1	0	0	0	1	0	0	0	0	0	0	0	0	0	0	0	0	0	0	0	0	0	0	0	0	0	0	0	0	0	0	0	0	0	0	0	0	0
256	NODE_1_length_536528_cov_101.022217	GTGACTAATT.TGCCGGCACA	T	A	NODE_1_length_536528_cov_101.022217_273	WP_000995897.1_imidazolonepropionase_[Vibrio_cholerae]	40	PASS	NA	GT	1	1	0	0	0	1	0	0	0	0	0	0	0	0	0	0	0	0	0	0	0	0	0	0	0	0	0	0	0	0	0	0	0	0	0	0	0	0	0
257	NODE_1_length_536528_cov_101.022217	GACTAATTTG.CCGGCACACG	C	A	NODE_1_length_536528_cov_101.022217_273	WP_000995897.1_imidazolonepropionase_[Vibrio_cholerae]	40	PASS	NA	GT	1	1	0	0	0	1	0	0	0	0	0	0	0	0	0	0	0	0	0	0	0	0	0	0	0	0	0	0	0	0	0	0	0	0	0	0	0	0	0
258	NODE_1_length_536528_cov_101.022217	TTTGCCGGCA.CACGAGATAG	C	T	NODE_1_length_536528_cov_101.022217_273	WP_000995897.1_imidazolonepropionase_[Vibrio_cholerae]	40	PASS	NA	GT	1	1	0	0	0	1	0	0	0	0	0	0	0	0	0	0	0	0	0	0	0	0	0	0	0	0	0	0	0	0	0	0	0	0	0	0	0	0	0
259	NODE_1_length_536528_cov_101.022217	GTTGCCACAT.TGCGCAGATT	T	A			40	PASS	NA	GT	0	0	0	0	0	0	0	1	0	1	0	0	0	0	0	0	0	0	0	0	0	0	0	0	0	0	0	0	0	0	0	0	0	0	0	0	0	0	0
260	NODE_1_length_536528_cov_101.022217	GCGATTTTTT.CTTGGGGTTT	C	T	NODE_1_length_536528_cov_101.022217_278	WP_000174734.1:_nucleotidyltransferase_domain-containing_protein_[Vibrio]	40	PASS	NA	GT	0	0	0	0	0	0	0	0	0	0	0	0	0	0	0	0	0	0	0	0	0	0	0	0	0	0	0	0	0	0	0	0	0	0	0	0	0	0	0
261	NODE_1_length_536528_cov_101.022217	GGATTGGCTT.GCCTATTACC	G	T	NODE_1_length_536528_cov_101.022217_278	WP_000174734.1:_nucleotidyltransferase_domain-containing_protein_[Vibrio]	40	PASS	NA	GT	0	0	0	0	0	0	0	0	0	0	0	0	0	0	0	0	0	0	0	0	0	0	0	0	0	0	0	0	0	0	0	0	0	0	0	0	0	0	0
262	NODE_1_length_536528_cov_101.022217	AATGTGGTGG.TATCACTCTG	T	G	NODE_1_length_536528_cov_101.022217_279	WP_000948258.1_PTS_sugar_transporter_subunit_IIC/EAL_domain-containing_protein_[Vibrio_cholerae]	40	PASS	NA	GT	0	0	0	0	0	0	0	0	0	0	0	0	0	0	0	0	0	0	0	0	0	0	0	0	0	0	0	0	0	0	0	0	0	0	0	0	0	0	0
263	NODE_1_length_536528_cov_101.022217	AGCTGGTTCG.CACAGGGATA	C	A	NODE_1_length_536528_cov_101.022217_281	WP_001890391.1:_UvrY/SirA/GacA_family_response_regulator_transcription_factor_[Vibrio]	40	PASS	NA	GT	0	0	0	0	0	0	0	0	0	0	0	0	0	0	0	0	0	0	0	0	0	0	0	0	0	0	0	0	0	0	0	0	0	0	0	0	0	0	0
264	NODE_1_length_536528_cov_101.022217	GTTGAGAAAA.TGGAGCAGGC	T	G	NODE_1_length_536528_cov_101.022217_282	WP_000107095.1_excinuclease_ABC_subunit_UvrC_[Vibrio_cholerae]	40	PASS	NA	GT	0	0	0	0	0	0	0	0	0	0	0	0	0	0	0	0	0	0	0	0	0	0	0	0	0	0	0	0	0	0	0	0	0	0	0	0	0	0	0
265	NODE_1_length_536528_cov_101.022217	ATGGAGCAGG.CGAGCCGTGA	C	G	NODE_1_length_536528_cov_101.022217_282	WP_000107095.1_excinuclease_ABC_subunit_UvrC_[Vibrio_cholerae]	40	PASS	NA	GT	0	0	0	0	0	0	0	0	0	0	0	0	0	0	0	0	0	0	0	0	0	0	0	0	0	0	0	0	0	0	0	0	0	0	0	0	0	0	0
266	NODE_1_length_536528_cov_101.022217	ATTAACGCTG.CAGAGTCGCT	C	T	NODE_1_length_536528_cov_101.022217_286	WP_001164219.1_phenylalanine--tRNA_ligase_subunit_alpha_[Vibrio_cholerae]	40	PASS	NA	GT	0	0	0	0	0	0	0	0	0	0	0	0	0	0	0	0	0	0	0	0	0	0	0	0	0	0	0	0	0	0	0	0	0	0	0	0	0	0	0
267	NODE_1_length_536528_cov_101.022217	GTACTGGCCG.TAGCTGGTGT	T	G	NODE_1_length_536528_cov_101.022217_287	WP_000672448.1_phenylalanine--tRNA_ligase_subunit_beta_[Vibrio_cholerae]	40	PASS	NA	GT	0	0	0	0	0	0	0	0	0	0	0	0	0	0	0	0	0	0	0	0	0	0	0	0	0	0	0	0	0	0	0	0	0	0	0	0	0	0	0
268	NODE_1_length_536528_cov_101.022217	CCGTAGCTGG.TGTGTTCGAC	T	G	NODE_1_length_536528_cov_101.022217_287	WP_000672448.1_phenylalanine--tRNA_ligase_subunit_beta_[Vibrio_cholerae]	40	PASS	NA	GT	0	0	0	0	0	0	0	0	0	0	0	0	0	0	0	0	0	0	0	0	0	0	0	0	0	0	0	0	0	0	0	0	0	0	0	0	0	0	0
269	NODE_1_length_536528_cov_101.022217	GTGTGGCGGG.TGGTGAGCTA	T	G	NODE_1_length_536528_cov_101.022217_287	WP_000672448.1_phenylalanine--tRNA_ligase_subunit_beta_[Vibrio_cholerae]	40	PASS	NA	GT	0	0	0	0	0	0	0	0	0	0	0	0	0	0	0	0	0	0	0	0	0	0	0	0	0	0	0	0	0	0	0	0	0	0	0	0	0	0	0
270	NODE_1_length_536528_cov_101.022217	TGGCGGGTGG.TGAGCTACTG	T	G	NODE_1_length_536528_cov_101.022217_287	WP_000672448.1_phenylalanine--tRNA_ligase_subunit_beta_[Vibrio_cholerae]	40	PASS	NA	GT	0	0	0	0	0	0	0	0	0	0	0	0	0	0	0	0	0	0	0	0	0	0	0	0	0	0	0	0	0	0	0	0	0	0	0	0	0	0	0
271	NODE_1_length_536528_cov_101.022217	GGCGATTGTG.CAAGCCGTAT	C	A	NODE_1_length_536528_cov_101.022217_287	WP_000672448.1_phenylalanine--tRNA_ligase_subunit_beta_[Vibrio_cholerae]	40	PASS	NA	GT	0	0	0	0	0	0	0	0	0	0	0	0	0	0	0	0	0	0	0	0	0	0	0	0	0	0	0	0	0	0	0	0	0	0	0	0	0	0	0
272	NODE_1_length_536528_cov_101.022217	CGGTGGTCAG.TTCATTCATA	T	C	NODE_1_length_536528_cov_101.022217_294	WP_017686275.1_cytidine_deaminase_[Vibrio_cholerae]	40	PASS	NA	GT	0	0	0	0	0	0	0	0	0	0	0	0	0	0	0	0	0	0	0	0	0	0	0	0	0	0	0	0	0	0	0	0	0	0	0	0	0	0	0
273	NODE_1_length_536528_cov_101.022217	ATCAGTTCTA.TATCTGCCCC	T	A	NODE_1_length_536528_cov_101.022217_295	WP_000266239.1:_LrgB_family_protein_[Vibrio]	40	ALN	NA	GT	0	0	0	0	0	0	0	0	0	0	0	0	0	0	0	0	0	0	0	0	0	0	0	0	0	0	0	0	0	0	0	0	0	0	0	0	0	0	0
274	NODE_1_length_536528_cov_101.022217	GTTCTATATC.TGCCCCCATG	T	G	NODE_1_length_536528_cov_101.022217_295	WP_000266239.1:_LrgB_family_protein_[Vibrio]	40	ALN	NA	GT	0	0	0	0	0	0	0	0	0	0	0	0	0	0	0	0	0	0	0	0	0	0	0	0	0	0	0	0	0	0	0	0	0	0	0	0	0	0	0
275	NODE_1_length_536528_cov_101.022217	CTATATCTGC.CCCCATGCTT	C	G	NODE_1_length_536528_cov_101.022217_295	WP_000266239.1:_LrgB_family_protein_[Vibrio]	40	ALN	NA	GT	0	0	0	0	0	0	0	0	0	0	0	0	0	0	0	0	0	0	0	0	0	0	0	0	0	0	0	0	0	0	0	0	0	0	0	0	0	0	0
276	NODE_1_length_536528_cov_101.022217	TATATCTGCC.CCCATGCTTA	C	A	NODE_1_length_536528_cov_101.022217_295	WP_000266239.1:_LrgB_family_protein_[Vibrio]	40	ALN	NA	GT	0	0	0	0	0	0	0	0	0	0	0	0	0	0	0	0	0	0	0	0	0	0	0	0	0	0	0	0	0	0	0	0	0	0	0	0	0	0	0
277	NODE_1_length_536528_cov_101.022217	ATATCTGCCC.CCATGCTTAC	C	G	NODE_1_length_536528_cov_101.022217_295	WP_000266239.1:_LrgB_family_protein_[Vibrio]	40	ALN	NA	GT	0	0	0	0	0	0	0	0	0	0	0	0	0	0	0	0	0	0	0	0	0	0	0	0	0	0	0	0	0	0	0	0	0	0	0	0	0	0	0
278	NODE_1_length_536528_cov_101.022217	ATCTGCCCCC.ATGCTTACGG	A	G	NODE_1_length_536528_cov_101.022217_295	WP_000266239.1:_LrgB_family_protein_[Vibrio]	40	ALN	NA	GT	0	0	0	0	0	0	0	0	0	0	0	0	0	0	0	0	0	0	0	0	0	0	0	0	0	0	0	0	0	0	0	0	0	0	0	0	0	0	0
279	NODE_1_length_536528_cov_101.022217	TATTGGCAGG.TTTATTCGGC	T	G			40	PASS	NA	GT	0	0	0	0	0	0	0	0	0	0	0	0	0	0	0	0	0	0	0	0	0	0	0	0	0	0	0	0	0	0	0	0	0	0	0	0	0	0	0
280	NODE_1_length_536528_cov_101.022217	TGTGTGTTGG.ACGTGGCACC	A	G	NODE_1_length_536528_cov_101.022217_300	WP_000887084.1_nicotinate-nucleotide--dimethylbenzimidazole_phosphoribosyltransferase_[Vibrio_cholerae]	40	PASS	NA	GT	0	0	0	0	0	0	0	0	0	0	0	0	0	0	0	0	0	0	1	0	0	0	0	0	0	0	0	1	1	0	0	0	1	0	0	0	0	0	0
281	NODE_1_length_536528_cov_101.022217	TGATGAGATG.CGCGAGCGGA	C	T	NODE_1_length_536528_cov_101.022217_302	WP_000215857.1_bifunctional_adenosylcobinamide_kinase/adenosylcobinamide-phosphate_guanylyltransferase_[Vibrio_cholerae]	40	ALN	NA	GT	0	0	0	0	0	0	0	0	0	0	0	0	0	0	0	0	0	0	0	0	0	0	0	0	0	0	0	0	0	0	0	0	0	0	0	0	0	0	0
282	NODE_1_length_536528_cov_101.022217	ATGAGATGCG.CGAGCGGATT	C	G	NODE_1_length_536528_cov_101.022217_302	WP_000215857.1_bifunctional_adenosylcobinamide_kinase/adenosylcobinamide-phosphate_guanylyltransferase_[Vibrio_cholerae]	40	ALN	NA	GT	0	0	0	0	0	0	0	0	0	0	0	0	0	0	0	0	0	0	0	0	0	0	0	0	0	0	0	0	0	0	0	0	0	0	0	0	0	0	0
283	NODE_1_length_536528_cov_101.022217	AGATGCGCGA.GCGGATTGCT	G	A	NODE_1_length_536528_cov_101.022217_302	WP_000215857.1_bifunctional_adenosylcobinamide_kinase/adenosylcobinamide-phosphate_guanylyltransferase_[Vibrio_cholerae]	40	ALN	NA	GT	0	0	0	0	0	0	0	0	0	0	0	0	0	0	0	0	0	0	0	0	0	0	0	0	0	0	0	0	0	0	0	0	0	0	0	0	0	0	0
284	NODE_1_length_536528_cov_101.022217	GATGCGCGAG.CGGATTGCTC	C	T	NODE_1_length_536528_cov_101.022217_302	WP_000215857.1_bifunctional_adenosylcobinamide_kinase/adenosylcobinamide-phosphate_guanylyltransferase_[Vibrio_cholerae]	40	ALN	NA	GT	0	0	0	0	0	0	0	0	0	0	0	0	0	0	0	0	0	0	0	0	0	0	0	0	0	0	0	0	0	0	0	0	0	0	0	0	0	0	0
285	NODE_1_length_536528_cov_101.022217	TGCGCGAGCG.GATTGCTCAT	G	C	NODE_1_length_536528_cov_101.022217_302	WP_000215857.1_bifunctional_adenosylcobinamide_kinase/adenosylcobinamide-phosphate_guanylyltransferase_[Vibrio_cholerae]	40	ALN	NA	GT	0	0	0	0	0	0	0	0	0	0	0	0	0	0	0	0	0	0	0	0	0	0	0	0	0	0	0	0	0	0	0	0	0	0	0	0	0	0	0
286	NODE_1_length_536528_cov_101.022217	GCGCGAGCGG.ATTGCTCATC	A	C	NODE_1_length_536528_cov_101.022217_302	WP_000215857.1_bifunctional_adenosylcobinamide_kinase/adenosylcobinamide-phosphate_guanylyltransferase_[Vibrio_cholerae]	40	ALN	NA	GT	0	0	0	0	0	0	0	0	0	0	0	0	0	0	0	0	0	0	0	0	0	0	0	0	0	0	0	0	0	0	0	0	0	0	0	0	0	0	0
287	NODE_1_length_536528_cov_101.022217	CGCGAGCGGA.TTGCTCATCA	T	A	NODE_1_length_536528_cov_101.022217_302	WP_000215857.1_bifunctional_adenosylcobinamide_kinase/adenosylcobinamide-phosphate_guanylyltransferase_[Vibrio_cholerae]	40	ALN	NA	GT	0	0	0	0	0	0	0	0	0	0	0	0	0	0	0	0	0	0	0	0	0	0	0	0	0	0	0	0	0	0	0	0	0	0	0	0	0	0	0
288	NODE_1_length_536528_cov_101.022217	GCGAGCGGAT.TGCTCATCAT	T	C	NODE_1_length_536528_cov_101.022217_302	WP_000215857.1_bifunctional_adenosylcobinamide_kinase/adenosylcobinamide-phosphate_guanylyltransferase_[Vibrio_cholerae]	40	ALN	NA	GT	0	0	0	0	0	0	0	0	0	0	0	0	0	0	0	0	0	0	0	0	0	0	0	0	0	0	0	0	0	0	0	0	0	0	0	0	0	0	0
289	NODE_1_length_536528_cov_101.022217	CGAGCGGATT.GCTCATCATC	G	A	NODE_1_length_536528_cov_101.022217_302	WP_000215857.1_bifunctional_adenosylcobinamide_kinase/adenosylcobinamide-phosphate_guanylyltransferase_[Vibrio_cholerae]	40	ALN	NA	GT	0	0	0	0	0	0	0	0	0	0	0	0	0	0	0	0	0	0	0	0	0	0	0	0	0	0	0	0	0	0	0	0	0	0	0	0	0	0	0
290	NODE_1_length_536528_cov_101.022217	AGCGGATTGC.TCATCATCAA	T	C	NODE_1_length_536528_cov_101.022217_302	WP_000215857.1_bifunctional_adenosylcobinamide_kinase/adenosylcobinamide-phosphate_guanylyltransferase_[Vibrio_cholerae]	40	ALN	NA	GT	0	0	0	0	0	0	0	0	0	0	0	0	0	0	0	0	0	0	0	0	0	0	0	0	0	0	0	0	0	0	0	0	0	0	0	0	0	0	0
291	NODE_1_length_536528_cov_101.022217	GCGGATTGCT.CATCATCAAG	C	A	NODE_1_length_536528_cov_101.022217_302	WP_000215857.1_bifunctional_adenosylcobinamide_kinase/adenosylcobinamide-phosphate_guanylyltransferase_[Vibrio_cholerae]	40	ALN	NA	GT	0	0	0	0	0	0	0	0	0	0	0	0	0	0	0	0	0	0	0	0	0	0	0	0	0	0	0	0	0	0	0	0	0	0	0	0	0	0	0
292	NODE_1_length_536528_cov_101.022217	TTGCTCATCA.TCAAGCCCGA	T	C	NODE_1_length_536528_cov_101.022217_302	WP_000215857.1_bifunctional_adenosylcobinamide_kinase/adenosylcobinamide-phosphate_guanylyltransferase_[Vibrio_cholerae]	40	ALN	NA	GT	0	0	0	0	0	0	0	0	0	0	0	0	0	0	0	0	0	0	0	0	0	0	0	0	0	0	0	0	0	0	0	0	0	0	0	0	0	0	0
293	NODE_1_length_536528_cov_101.022217	CTCATCATCA.AGCCCGACGA	A	G	NODE_1_length_536528_cov_101.022217_302	WP_000215857.1_bifunctional_adenosylcobinamide_kinase/adenosylcobinamide-phosphate_guanylyltransferase_[Vibrio_cholerae]	40	ALN	NA	GT	0	0	0	0	0	0	0	0	0	0	0	0	0	0	0	0	0	0	0	0	0	0	0	0	0	0	0	0	0	0	0	0	0	0	0	0	0	0	0
294	NODE_1_length_536528_cov_101.022217	TCATCATCAA.GCCCGACGAA	G	N	NODE_1_length_536528_cov_101.022217_302	WP_000215857.1_bifunctional_adenosylcobinamide_kinase/adenosylcobinamide-phosphate_guanylyltransferase_[Vibrio_cholerae]	40	N:CID:ALN	NA	GT	0	0	0	0	0	0	0	0	0	0	0	0	0	0	0	0	0	0	0	0	0	0	0	0	0	0	0	0	0	0	0	0	0	0	0	0	0	0	0
295	NODE_1_length_536528_cov_101.022217	CATCATCAAG.CCCGACGAAC	C	N	NODE_1_length_536528_cov_101.022217_302	WP_000215857.1_bifunctional_adenosylcobinamide_kinase/adenosylcobinamide-phosphate_guanylyltransferase_[Vibrio_cholerae]	40	N:CID:ALN	NA	GT	0	0	0	0	0	0	0	0	0	0	0	0	0	0	0	0	0	0	0	0	0	0	0	0	0	0	0	0	0	0	0	0	0	0	0	0	0	0	0
296	NODE_1_length_536528_cov_101.022217	ATCATCAAGC.CCGACGAACC	C	N	NODE_1_length_536528_cov_101.022217_302	WP_000215857.1_bifunctional_adenosylcobinamide_kinase/adenosylcobinamide-phosphate_guanylyltransferase_[Vibrio_cholerae]	40	N:CID:ALN	NA	GT	0	0	0	0	0	0	0	0	0	0	0	0	0	0	0	0	0	0	0	0	0	0	0	0	0	0	0	0	0	0	0	0	0	0	0	0	0	0	0
297	NODE_1_length_536528_cov_101.022217	TCATCAAGCC.CGACGAACCG	C	N	NODE_1_length_536528_cov_101.022217_302	WP_000215857.1_bifunctional_adenosylcobinamide_kinase/adenosylcobinamide-phosphate_guanylyltransferase_[Vibrio_cholerae]	40	N:CID:ALN	NA	GT	0	0	0	0	0	0	0	0	0	0	0	0	0	0	0	0	0	0	0	0	0	0	0	0	0	0	0	0	0	0	0	0	0	0	0	0	0	0	0
298	NODE_1_length_536528_cov_101.022217	CATCAAGCCC.GACGAACCGC	G	N	NODE_1_length_536528_cov_101.022217_302	WP_000215857.1_bifunctional_adenosylcobinamide_kinase/adenosylcobinamide-phosphate_guanylyltransferase_[Vibrio_cholerae]	40	N:CID:ALN	NA	GT	0	0	0	0	0	0	0	0	0	0	0	0	0	0	0	0	0	0	0	0	0	0	0	0	0	0	0	0	0	0	0	0	0	0	0	0	0	0	0
299	NODE_1_length_536528_cov_101.022217	ATCAAGCCCG.ACGAACCGCA	A	N	NODE_1_length_536528_cov_101.022217_302	WP_000215857.1_bifunctional_adenosylcobinamide_kinase/adenosylcobinamide-phosphate_guanylyltransferase_[Vibrio_cholerae]	40	N:ALN	NA	GT	0	0	0	0	0	0	0	0	0	0	0	0	0	0	0	0	0	0	0	0	0	0	0	0	0	0	0	0	0	0	0	0	0	0	0	0	0	0	0
300	NODE_1_length_536528_cov_101.022217	TCAAGCCCGA.CGAACCGCAG	C	N	NODE_1_length_536528_cov_101.022217_302	WP_000215857.1_bifunctional_adenosylcobinamide_kinase/adenosylcobinamide-phosphate_guanylyltransferase_[Vibrio_cholerae]	40	N:ALN	NA	GT	0	0	0	0	0	0	0	0	0	0	0	0	0	0	0	0	0	0	0	0	0	0	0	0	0	0	0	0	0	0	0	0	0	0	0	0	0	0	0
301	NODE_1_length_536528_cov_101.022217	CAAGCCCGAC.GAACCGCAGA	G	N	NODE_1_length_536528_cov_101.022217_302	WP_000215857.1_bifunctional_adenosylcobinamide_kinase/adenosylcobinamide-phosphate_guanylyltransferase_[Vibrio_cholerae]	40	N:ALN	NA	GT	0	0	0	0	0	0	0	0	0	0	0	0	0	0	0	0	0	0	0	0	0	0	0	0	0	0	0	0	0	0	0	0	0	0	0	0	0	0	0
302	NODE_1_length_536528_cov_101.022217	AACCGCAGAG.TGGAATGAAC	T	C	NODE_1_length_536528_cov_101.022217_302	WP_000215857.1_bifunctional_adenosylcobinamide_kinase/adenosylcobinamide-phosphate_guanylyltransferase_[Vibrio_cholerae]	40	PASS	NA	GT	0	0	0	0	0	0	0	0	0	0	0	0	0	0	0	0	0	0	0	0	0	0	0	0	0	0	0	0	0	0	0	0	0	0	0	0	0	0	0
303	NODE_1_length_536528_cov_101.022217	CCGCAGAGTG.GAATGAACAT	G	A	NODE_1_length_536528_cov_101.022217_302	WP_000215857.1_bifunctional_adenosylcobinamide_kinase/adenosylcobinamide-phosphate_guanylyltransferase_[Vibrio_cholerae]	40	PASS	NA	GT	0	0	0	0	0	0	0	0	0	0	0	0	0	0	0	0	0	0	0	0	0	0	0	0	0	0	0	0	0	0	0	0	0	0	0	0	0	0	0
304	NODE_1_length_536528_cov_101.022217	CGCAGAGTGG.AATGAACATG	A	C	NODE_1_length_536528_cov_101.022217_302	WP_000215857.1_bifunctional_adenosylcobinamide_kinase/adenosylcobinamide-phosphate_guanylyltransferase_[Vibrio_cholerae]	40	PASS	NA	GT	0	0	0	0	0	0	0	0	0	0	0	0	0	0	0	0	0	0	0	0	0	0	0	0	0	0	0	0	0	0	0	0	0	0	0	0	0	0	0
305	NODE_1_length_536528_cov_101.022217	GCAGAGTGGA.ATGAACATGA	A	T	NODE_1_length_536528_cov_101.022217_302	WP_000215857.1_bifunctional_adenosylcobinamide_kinase/adenosylcobinamide-phosphate_guanylyltransferase_[Vibrio_cholerae]	40	PASS	NA	GT	0	0	0	0	0	0	0	0	0	0	0	0	0	0	0	0	0	0	0	0	0	0	0	0	0	0	0	0	0	0	0	0	0	0	0	0	0	0	0
306	NODE_1_length_536528_cov_101.022217	TGAACATGAA.GTGCCGCTGG	G	T	NODE_1_length_536528_cov_101.022217_302	WP_000215857.1_bifunctional_adenosylcobinamide_kinase/adenosylcobinamide-phosphate_guanylyltransferase_[Vibrio_cholerae]	40	PASS	NA	GT	0	0	0	0	0	0	0	0	0	0	0	0	0	0	0	0	0	0	0	0	0	0	0	0	0	0	0	0	0	0	0	0	0	0	0	0	0	0	0
307	NODE_1_length_536528_cov_101.022217	GAACATGAAG.TGCCGCTGGC	T	C	NODE_1_length_536528_cov_101.022217_302	WP_000215857.1_bifunctional_adenosylcobinamide_kinase/adenosylcobinamide-phosphate_guanylyltransferase_[Vibrio_cholerae]	40	PASS	NA	GT	0	0	0	0	0	0	0	0	0	0	0	0	0	0	0	0	0	0	0	0	0	0	0	0	0	0	0	0	0	0	0	0	0	0	0	0	0	0	0
308	NODE_1_length_536528_cov_101.022217	TGTCGATTGG.CGCAACCCAC	C	T	NODE_1_length_536528_cov_101.022217_303	WP_000619460.1_histidine_phosphatase_family_protein_[Vibrio_cholerae]	40	PASS	NA	GT	0	0	0	0	0	0	0	0	0	0	0	0	0	0	0	0	0	0	0	0	0	0	0	0	0	0	0	0	0	0	0	0	0	0	0	0	0	0	0
309	NODE_1_length_536528_cov_101.022217	TTGATGATAA.GCCCCACACT	G	A	NODE_1_length_536528_cov_101.022217_304	WP_000167426.1_succinylglutamate_desuccinylase_[Vibrio_cholerae]	40	PASS	NA	GT	0	0	0	0	0	0	0	0	0	0	0	0	0	0	0	0	0	0	0	0	0	0	0	0	0	0	0	0	0	0	0	0	0	0	0	0	0	0	0
310	NODE_1_length_536528_cov_101.022217	GCTGCGGCGG.TCATTGGGGC	T	G	NODE_1_length_536528_cov_101.022217_305	WP_000345511.1_vitamin_B12_ABC_transporter_permease_BtuC_[Vibrio_cholerae]	40	PASS	NA	GT	0	0	0	0	0	0	0	0	0	0	0	0	0	0	0	0	0	0	0	0	0	0	0	0	0	0	0	0	0	0	0	0	0	0	0	0	0	0	0
311	NODE_1_length_536528_cov_101.022217	TTTATGGCGG.CCGCGGTATT	C	G	NODE_1_length_536528_cov_101.022217_305	WP_000345511.1_vitamin_B12_ABC_transporter_permease_BtuC_[Vibrio_cholerae]	40	PASS	NA	GT	0	0	0	0	0	0	0	0	0	0	0	0	0	0	0	0	0	0	0	0	0	0	0	0	0	0	0	0	0	0	0	1	0	0	0	0	0	0	0
312	NODE_1_length_536528_cov_101.022217	GCGGCCGCGG.TATTGGGCGC	T	G	NODE_1_length_536528_cov_101.022217_305	WP_000345511.1_vitamin_B12_ABC_transporter_permease_BtuC_[Vibrio_cholerae]	40	PASS	NA	GT	0	0	0	0	0	0	0	0	0	0	0	0	0	0	0	0	0	0	0	0	0	0	0	0	0	0	0	0	0	0	0	0	0	0	0	0	0	0	0
313	NODE_1_length_536528_cov_101.022217	TTCTTGTTAG.GCTCATCACT	G	C			40	PASS	NA	GT	0	0	0	0	0	0	0	0	0	0	0	0	0	0	0	0	0	0	0	0	0	0	0	0	0	0	0	0	0	0	0	0	0	0	0	0	0	0	0
314	NODE_1_length_536528_cov_101.022217	GCTTGGCTGG.TTTCTTCTGC	T	G	NODE_1_length_536528_cov_101.022217_309	WP_000915500.1_methyl-accepting_chemotaxis_protein_[Vibrio_cholerae]	40	PASS	NA	GT	0	0	0	0	0	0	0	0	0	0	0	0	0	0	0	0	0	0	0	0	0	0	0	0	0	0	0	0	0	0	0	0	0	0	0	0	0	0	0
315	NODE_1_length_536528_cov_101.022217	ATCGGCAGGG.TTGCCTTGTT	T	G	NODE_1_length_536528_cov_101.022217_309	WP_000915500.1_methyl-accepting_chemotaxis_protein_[Vibrio_cholerae]	40	PASS	NA	GT	0	0	0	0	0	0	0	0	0	0	0	0	0	0	0	0	0	0	0	0	0	0	0	0	0	0	0	0	0	0	0	0	0	0	0	0	0	0	0
316	NODE_1_length_536528_cov_101.022217	GGTTACAGTG.CGGTTGAGCG	C	T	NODE_1_length_536528_cov_101.022217_312	WP_000912227.1_CinA_family_nicotinamide_mononucleotide_deamidase-related_protein_[Vibrio_cholerae]	40	PASS	NA	GT	0	0	0	0	0	0	0	0	0	0	0	0	0	0	0	0	0	0	0	1	0	0	1	0	0	0	0	0	0	0	0	0	0	0	0	0	0	0	0
317	NODE_1_length_536528_cov_101.022217	GAGTACGTAC.ACCCGACATA	A	C	NODE_1_length_536528_cov_101.022217_316	WP_001075912.1:_ribonucleoside-diphosphate_reductase_subunit_alpha_[Vibrio]	40	PASS	NA	GT	0	0	0	0	0	0	0	0	0	0	0	0	0	0	0	0	0	0	0	0	0	0	0	0	0	0	0	0	0	0	0	0	0	0	0	0	0	0	0
318	NODE_1_length_536528_cov_101.022217	CGCAAACAGG.CAAGCCGCAA	C	A	NODE_1_length_536528_cov_101.022217_316	WP_001075912.1:_ribonucleoside-diphosphate_reductase_subunit_alpha_[Vibrio]	40	PASS	NA	GT	0	0	0	0	0	0	0	0	0	0	0	0	0	0	0	0	0	0	0	0	0	0	0	0	0	0	0	0	0	0	0	0	0	0	0	0	0	0	0
319	NODE_1_length_536528_cov_101.022217	TCATGGTGAC.ATTGCGGTTT	A	C	NODE_1_length_536528_cov_101.022217_318	WP_001281169.1_DNA_topoisomerase_(ATP-hydrolyzing)_subunit_A_[Vibrio_cholerae]	40	PASS	NA	GT	0	0	0	0	0	0	0	0	0	0	0	0	0	0	0	0	0	0	0	0	0	0	0	0	0	0	0	0	0	0	0	0	0	0	0	0	0	0	0
320	NODE_1_length_536528_cov_101.022217	CATGGTGACA.TTGCGGTTTA	T	G	NODE_1_length_536528_cov_101.022217_318	WP_001281169.1_DNA_topoisomerase_(ATP-hydrolyzing)_subunit_A_[Vibrio_cholerae]	40	PASS	NA	GT	0	0	0	0	0	0	0	0	0	0	0	0	0	0	0	0	0	0	0	0	0	0	0	0	0	0	0	0	0	0	0	0	0	0	0	0	1	0	0
321	NODE_1_length_536528_cov_101.022217	TGAGTGGCTT.GAGCCACAAT	G	T	NODE_1_length_536528_cov_101.022217_318	WP_001281169.1_DNA_topoisomerase_(ATP-hydrolyzing)_subunit_A_[Vibrio_cholerae]	40	ALN	NA	GT	0	0	0	0	0	0	0	0	0	0	0	0	0	0	0	0	0	0	0	0	0	0	0	0	0	0	0	0	0	0	0	0	0	0	0	0	0	0	0
322	NODE_1_length_536528_cov_101.022217	TACTGGCGGG.ATCCGCTGTG	A	G	NODE_1_length_536528_cov_101.022217_319	WP_000085170.1:_rhodanese-related_sulfurtransferase_[Vibrio]	40	PASS	NA	GT	0	0	0	0	0	0	0	0	0	0	0	0	0	0	0	0	0	0	0	0	0	0	0	0	0	0	0	0	0	0	0	1	0	0	0	0	0	0	0
323	NODE_1_length_536528_cov_101.022217	TAATGGCGGG.AAAACTTGCC	A	G	NODE_1_length_536528_cov_101.022217_321	WP_000285473.1:_sugar_efflux_transporter_[Vibrio]	40	PASS	NA	GT	0	0	0	0	0	0	0	0	0	0	0	0	0	0	0	0	0	0	0	0	0	0	0	0	0	0	0	0	0	0	0	0	0	0	0	0	0	0	0
324	NODE_1_length_536528_cov_101.022217	GGCGGGAAAA.CTTGCCGAGC	C	A	NODE_1_length_536528_cov_101.022217_321	WP_000285473.1:_sugar_efflux_transporter_[Vibrio]	40	PASS	NA	GT	0	0	0	0	0	0	0	0	0	0	0	0	0	0	0	0	0	0	0	0	0	0	0	0	0	0	0	0	0	0	0	0	0	0	0	0	0	0	0
325	NODE_1_length_536528_cov_101.022217	AGCGATGGGG.AACAAATAAA	A	G	NODE_1_length_536528_cov_101.022217_321	WP_000285473.1:_sugar_efflux_transporter_[Vibrio]	40	PASS	NA	GT	0	0	0	0	0	0	0	0	0	0	0	0	0	0	0	0	0	0	0	0	0	0	0	0	0	0	0	0	0	0	0	0	0	0	0	0	0	0	0
326	NODE_1_length_536528_cov_101.022217	GTGATAAGAA.ATAATTATGA	A	G			40	PASS	NA	GT	0	0	0	0	0	0	0	0	0	0	0	0	0	0	0	0	0	0	0	0	0	0	0	0	0	0	0	0	0	0	0	0	0	0	0	0	0	1	0
327	NODE_1_length_536528_cov_101.022217	AATTGGCGGG.TGAGCGTATG	T	G	NODE_1_length_536528_cov_101.022217_324	WP_001101418.1_peptidase_[Vibrio_cholerae]	40	PASS	NA	GT	0	0	0	0	0	0	0	0	0	0	0	0	0	0	0	0	0	0	0	0	0	0	0	0	0	0	0	0	0	0	0	0	1	0	0	0	0	0	0
328	NODE_1_length_536528_cov_101.022217	AATGTCGGCG.CGGGTTGCAC	C	G	NODE_1_length_536528_cov_101.022217_325	WP_000842703.1_c-type_cytochrome_[Vibrio_cholerae]	40	PASS	NA	GT	0	0	0	0	0	0	0	0	0	0	0	0	0	0	0	0	0	0	0	0	0	0	0	0	0	0	0	0	0	0	0	0	0	0	0	0	0	0	0
329	NODE_1_length_536528_cov_101.022217	GGTGAAGCGC.AGGCGAGCCG	A	G	NODE_1_length_536528_cov_101.022217_325	WP_000842703.1_c-type_cytochrome_[Vibrio_cholerae]	40	PASS	NA	GT	0	0	0	0	0	0	0	0	0	0	0	0	0	0	0	0	0	0	0	0	0	0	0	0	0	0	0	0	0	0	0	0	0	0	0	0	0	0	0
330	NODE_1_length_536528_cov_101.022217	TTTATCCTTT.TGTTTTTCAA	T	A			40	PASS	NA	GT	0	0	0	0	1	0	0	0	0	0	0	0	0	0	0	0	0	0	0	0	0	0	0	0	0	0	0	0	0	0	0	0	0	0	0	0	0	0	0
331	NODE_1_length_536528_cov_101.022217	TTGCGGCGGG.TGTTGCGCTG	T	G	NODE_1_length_536528_cov_101.022217_333	WP_001918468.1:_TRAP_transporter_substrate-binding_protein_[Vibrio]	40	PASS	NA	GT	0	0	0	0	0	0	0	0	0	0	0	0	0	0	0	0	0	0	0	0	0	0	0	0	0	0	0	0	0	0	0	0	0	0	0	0	0	0	0
332	NODE_1_length_536528_cov_101.022217	ATTGTGGCGG.TCTTGCTGAT	T	G	NODE_1_length_536528_cov_101.022217_339	WP_000159494.1_BCCT_family_transporter_[Vibrio_cholerae]	40	PASS	NA	GT	0	0	0	0	0	0	0	0	0	0	0	0	0	0	0	0	0	0	0	0	0	0	0	0	0	0	0	0	0	0	0	0	0	0	0	0	0	0	0
333	NODE_1_length_536528_cov_101.022217	TGGTCGCGGC.ACCCGCCAAA	A	C	NODE_1_length_536528_cov_101.022217_342	WP_000780651.1_PTS_sugar_transporter_subunit_IIC_[Vibrio_cholerae]	40	PASS	NA	GT	0	0	0	0	0	0	0	0	0	0	0	0	0	0	0	0	0	0	0	0	0	0	0	0	0	0	0	0	0	0	0	0	0	0	0	0	0	0	0
334	NODE_1_length_536528_cov_101.022217	AGGCTGCCGG.TGGGCAGCCT	T	G			40	PASS	NA	GT	0	0	0	0	0	0	0	0	0	0	0	0	0	0	0	0	0	0	0	0	0	0	0	0	0	0	0	0	0	0	0	0	0	0	0	0	0	0	0
335	NODE_1_length_536528_cov_101.022217	TCGAGATCTT.GCGCAGAGAA	G	A	NODE_1_length_536528_cov_101.022217_344	WP_000089165.1_6-phospho-beta-glucosidase_[Vibrio_cholerae]	40	PASS	NA	GT	1	1	1	1	0	1	0	0	0	0	1	1	0	0	0	1	1	1	0	1	1	1	1	1	1	0	1	0	0	0	1	0	0	1	0	1	0	1	1
336	NODE_1_length_536528_cov_101.022217	GTACACGGTG.ACTATCACCT	A	C	NODE_1_length_536528_cov_101.022217_344	WP_000089165.1_6-phospho-beta-glucosidase_[Vibrio_cholerae]	40	PASS	NA	GT	0	0	0	0	0	0	0	0	0	0	0	0	0	0	0	0	0	0	0	0	0	0	0	0	0	0	0	0	0	0	0	1	0	0	0	0	0	0	0
337	NODE_1_length_536528_cov_101.022217	ATTGGCAGGG.TTATCACGCA	T	G	NODE_1_length_536528_cov_101.022217_348	WP_000621906.1_glucan_biosynthesis_protein_[Vibrio_cholerae]	40	PASS	NA	GT	0	0	0	0	0	0	0	0	0	0	0	0	0	0	0	0	0	0	0	0	0	0	0	0	0	0	0	0	0	0	0	1	0	0	0	0	0	0	0
338	NODE_1_length_536528_cov_101.022217	GGGAGATGGT.ACGCGCACTG	A	G	NODE_1_length_536528_cov_101.022217_350	WP_000460392.1_3'-5'_exonuclease_[Vibrio_cholerae]	40	PASS	NA	GT	0	0	0	0	0	0	0	0	0	0	0	0	0	0	0	0	0	0	0	0	0	0	0	0	0	0	0	0	0	0	0	0	0	0	0	0	1	0	0
339	NODE_1_length_536528_cov_101.022217	AAAATGTTGG.TTGGCTTGGT	T	C	NODE_1_length_536528_cov_101.022217_351	WP_000338507.1_cyclic_nucleotide-binding/CBS_domain-containing_protein_[Vibrio_cholerae]	40	PASS	NA	GT	0	0	0	0	0	0	0	0	0	0	0	0	0	0	0	0	0	0	1	0	0	0	0	0	0	0	0	1	1	0	0	0	1	0	0	0	0	0	0
340	NODE_1_length_536528_cov_101.022217	TAATAAATTC.ACCCGCCACA	A	C	NODE_1_length_536528_cov_101.022217_352	WP_000462147.1_aspartate/tyrosine/aromatic_aminotransferase_[Vibrio_cholerae]	40	PASS	NA	GT	0	0	0	0	0	0	0	0	0	0	0	0	0	0	0	0	0	0	1	0	0	0	0	0	0	0	0	0	0	0	0	0	1	0	0	0	0	0	0
341	NODE_1_length_536528_cov_101.022217	TTGCGTCACG.GCTTGCAATG	G	N	NODE_1_length_536528_cov_101.022217_353	WP_000799132.1_HD_domain-containing_protein_[Vibrio_cholerae]	40	N	NA	GT	0	0	0	0	0	0	0	0	0	0	0	0	0	0	0	0	0	0	0	0	0	0	0	0	0	0	0	0	0	0	0	0	0	0	0	0	0	0	0
342	NODE_1_length_536528_cov_101.022217	TGCGTCACGG.CTTGCAATGA	C	N	NODE_1_length_536528_cov_101.022217_353	WP_000799132.1_HD_domain-containing_protein_[Vibrio_cholerae]	40	N	NA	GT	0	0	0	0	0	0	0	0	0	0	0	0	0	0	0	0	0	0	0	0	0	0	0	0	0	0	0	0	0	0	0	0	0	0	0	0	0	0	0
343	NODE_1_length_536528_cov_101.022217	GCGTCACGGC.TTGCAATGAG	T	N	NODE_1_length_536528_cov_101.022217_353	WP_000799132.1_HD_domain-containing_protein_[Vibrio_cholerae]	40	N	NA	GT	0	0	0	0	0	0	0	0	0	0	0	0	0	0	0	0	0	0	0	0	0	0	0	0	0	0	0	0	0	0	0	0	0	0	0	0	0	0	0
344	NODE_1_length_536528_cov_101.022217	CGTCACGGCT.TGCAATGAGC	T	N	NODE_1_length_536528_cov_101.022217_353	WP_000799132.1_HD_domain-containing_protein_[Vibrio_cholerae]	40	N	NA	GT	0	0	0	0	0	0	0	0	0	0	0	0	0	0	0	0	0	0	0	0	0	0	0	0	0	0	0	0	0	0	0	0	0	0	0	0	0	0	0
345	NODE_1_length_536528_cov_101.022217	GTCACGGCTT.GCAATGAGCG	G	N	NODE_1_length_536528_cov_101.022217_353	WP_000799132.1_HD_domain-containing_protein_[Vibrio_cholerae]	40	N	NA	GT	0	0	0	0	0	0	0	0	0	0	0	0	0	0	0	0	0	0	0	0	0	0	0	0	0	0	0	0	0	0	0	0	0	0	0	0	0	0	0
346	NODE_1_length_536528_cov_101.022217	TCACGGCTTG.CAATGAGCGC	C	N	NODE_1_length_536528_cov_101.022217_353	WP_000799132.1_HD_domain-containing_protein_[Vibrio_cholerae]	40	N	NA	GT	0	0	0	0	0	0	0	0	0	0	0	0	0	0	0	0	0	0	0	0	0	0	0	0	0	0	0	0	0	0	0	0	0	0	0	0	0	0	0
347	NODE_1_length_536528_cov_101.022217	CACGGCTTGC.AATGAGCGCT	A	N	NODE_1_length_536528_cov_101.022217_353	WP_000799132.1_HD_domain-containing_protein_[Vibrio_cholerae]	40	N	NA	GT	0	0	0	0	0	0	0	0	0	0	0	0	0	0	0	0	0	0	0	0	0	0	0	0	0	0	0	0	0	0	0	0	0	0	0	0	0	0	0
348	NODE_1_length_536528_cov_101.022217	ACGGCTTGCA.ATGAGCGCTC	A	N	NODE_1_length_536528_cov_101.022217_353	WP_000799132.1_HD_domain-containing_protein_[Vibrio_cholerae]	40	N	NA	GT	0	0	0	0	0	0	0	0	0	0	0	0	0	0	0	0	0	0	0	0	0	0	0	0	0	0	0	0	0	0	0	0	0	0	0	0	0	0	0
349	NODE_1_length_536528_cov_101.022217	CGGCTTGCAA.TGAGCGCTCC	T	C	NODE_1_length_536528_cov_101.022217_353	WP_000799132.1_HD_domain-containing_protein_[Vibrio_cholerae]	40	PASS	NA	GT	0	0	0	0	0	0	0	0	0	0	0	0	0	0	0	0	0	0	0	0	0	0	0	0	0	0	0	0	0	0	0	0	0	0	0	0	0	0	0
350	NODE_1_length_536528_cov_101.022217	GGCTTGCAAT.GAGCGCTCCT	G	C	NODE_1_length_536528_cov_101.022217_353	WP_000799132.1_HD_domain-containing_protein_[Vibrio_cholerae]	40	PASS	NA	GT	0	0	0	0	0	0	0	0	0	0	0	0	0	0	0	0	0	0	0	0	0	0	0	0	0	0	0	0	0	0	0	0	0	0	0	0	0	0	0
351	NODE_1_length_536528_cov_101.022217	TTGCAATGAG.CGCTCCTGAT	C	A	NODE_1_length_536528_cov_101.022217_353	WP_000799132.1_HD_domain-containing_protein_[Vibrio_cholerae]	40	PASS	NA	GT	0	0	0	0	0	0	0	0	0	0	0	0	0	0	0	0	0	0	0	0	0	0	0	0	0	0	0	0	0	0	0	0	0	0	0	0	0	0	0
352	NODE_1_length_536528_cov_101.022217	TGCAATGAGC.GCTCCTGATG	G	C	NODE_1_length_536528_cov_101.022217_353	WP_000799132.1_HD_domain-containing_protein_[Vibrio_cholerae]	40	PASS	NA	GT	0	0	0	0	0	0	0	0	0	0	0	0	0	0	0	0	0	0	0	0	0	0	0	0	0	0	0	0	0	0	0	0	0	0	0	0	0	0	0
353	NODE_1_length_536528_cov_101.022217	CAATGAGCGC.TCCTGATGGT	T	A	NODE_1_length_536528_cov_101.022217_353	WP_000799132.1_HD_domain-containing_protein_[Vibrio_cholerae]	40	PASS	NA	GT	0	0	0	0	0	0	0	0	0	0	0	0	0	0	0	0	0	0	0	0	0	0	0	0	0	0	0	0	0	0	0	0	0	0	0	0	0	0	0
354	NODE_1_length_536528_cov_101.022217	AATGAGCGCT.CCTGATGGTC	C	A	NODE_1_length_536528_cov_101.022217_353	WP_000799132.1_HD_domain-containing_protein_[Vibrio_cholerae]	40	PASS	NA	GT	0	0	0	0	0	0	0	0	0	0	0	0	0	0	0	0	0	0	0	0	0	0	0	0	0	0	0	0	0	0	0	0	0	0	0	0	0	0	0
355	NODE_1_length_536528_cov_101.022217	TGAGCGCTCC.TGATGGTCGA	T	C	NODE_1_length_536528_cov_101.022217_353	WP_000799132.1_HD_domain-containing_protein_[Vibrio_cholerae]	40	PASS	NA	GT	0	0	0	0	0	0	0	0	0	0	0	0	0	0	0	0	0	0	0	0	0	0	0	0	0	0	0	0	0	0	0	0	0	0	0	0	0	0	0
356	NODE_1_length_536528_cov_101.022217	CGCTCCTGAT.GGTCGAGGAT	G	T	NODE_1_length_536528_cov_101.022217_353	WP_000799132.1_HD_domain-containing_protein_[Vibrio_cholerae]	40	PASS	NA	GT	0	0	0	0	0	0	0	0	0	0	0	0	0	0	0	0	0	0	0	0	0	0	0	0	0	0	0	0	0	0	0	0	0	0	0	0	0	0	0
357	NODE_1_length_536528_cov_101.022217	GCTCCTGATG.GTCGAGGATC	G	A	NODE_1_length_536528_cov_101.022217_353	WP_000799132.1_HD_domain-containing_protein_[Vibrio_cholerae]	40	PASS	NA	GT	0	0	0	0	0	0	0	0	0	0	0	0	0	0	0	0	0	0	0	0	0	0	0	0	0	0	0	0	0	0	0	0	0	0	0	0	0	0	0
358	NODE_1_length_536528_cov_101.022217	CCTGATGGTC.GAGGATCTCT	G	A	NODE_1_length_536528_cov_101.022217_353	WP_000799132.1_HD_domain-containing_protein_[Vibrio_cholerae]	40	PASS	NA	GT	0	0	0	0	0	0	0	0	0	0	0	0	0	0	0	0	0	0	0	0	0	0	0	0	0	0	0	0	0	0	0	0	0	0	0	0	0	0	0
359	NODE_1_length_536528_cov_101.022217	CTGATGGTCG.AGGATCTCTT	A	C	NODE_1_length_536528_cov_101.022217_353	WP_000799132.1_HD_domain-containing_protein_[Vibrio_cholerae]	40	PASS	NA	GT	0	0	0	0	0	0	0	0	0	0	0	0	0	0	0	0	0	0	0	0	0	0	0	0	0	0	0	0	0	0	0	0	0	0	0	0	0	0	0
360	NODE_1_length_536528_cov_101.022217	TGATGGTCGA.GGATCTCTTT	G	T	NODE_1_length_536528_cov_101.022217_353	WP_000799132.1_HD_domain-containing_protein_[Vibrio_cholerae]	40	PASS	NA	GT	0	0	0	0	0	0	0	0	0	0	0	0	0	0	0	0	0	0	0	0	0	0	0	0	0	0	0	0	0	0	0	0	0	0	0	0	0	0	0
361	NODE_1_length_536528_cov_101.022217	ATGGTCGAGG.ATCTCTTTCA	A	G	NODE_1_length_536528_cov_101.022217_353	WP_000799132.1_HD_domain-containing_protein_[Vibrio_cholerae]	40	PASS	NA	GT	0	0	0	0	0	0	0	0	0	0	0	0	0	0	0	0	0	0	0	0	0	0	0	0	0	0	0	0	0	0	0	0	0	0	0	0	0	0	0
362	NODE_1_length_536528_cov_101.022217	TGGTCGAGGA.TCTCTTTCAT	T	C	NODE_1_length_536528_cov_101.022217_353	WP_000799132.1_HD_domain-containing_protein_[Vibrio_cholerae]	40	PASS	NA	GT	0	0	0	0	0	0	0	0	0	0	0	0	0	0	0	0	0	0	0	0	0	0	0	0	0	0	0	0	0	0	0	0	0	0	0	0	0	0	0
363	NODE_1_length_536528_cov_101.022217	GTCGAGGATC.TCTTTCATCA	T	G	NODE_1_length_536528_cov_101.022217_353	WP_000799132.1_HD_domain-containing_protein_[Vibrio_cholerae]	40	PASS	NA	GT	0	0	0	0	0	0	0	0	0	0	0	0	0	0	0	0	0	0	0	0	0	0	0	0	0	0	0	0	0	0	0	0	0	0	0	0	0	0	0
364	NODE_1_length_536528_cov_101.022217	CGAGGATCTC.TTTCATCATT	T	A	NODE_1_length_536528_cov_101.022217_353	WP_000799132.1_HD_domain-containing_protein_[Vibrio_cholerae]	40	PASS	NA	GT	0	0	0	0	0	0	0	0	0	0	0	0	0	0	0	0	0	0	0	0	0	0	0	0	0	0	0	0	0	0	0	0	0	0	0	0	0	0	0
365	NODE_1_length_536528_cov_101.022217	GAGGATCTCT.TTCATCATTC	T	C	NODE_1_length_536528_cov_101.022217_353	WP_000799132.1_HD_domain-containing_protein_[Vibrio_cholerae]	40	PASS	NA	GT	0	0	0	0	0	0	0	0	0	0	0	0	0	0	0	0	0	0	0	0	0	0	0	0	0	0	0	0	0	0	0	0	0	0	0	0	0	0	0
366	NODE_1_length_536528_cov_101.022217	AGGATCTCTT.TCATCATTCG	T	C	NODE_1_length_536528_cov_101.022217_353	WP_000799132.1_HD_domain-containing_protein_[Vibrio_cholerae]	40	PASS	NA	GT	0	0	0	0	0	0	0	0	0	0	0	0	0	0	0	0	0	0	0	0	0	0	0	0	0	0	0	0	0	0	0	0	0	0	0	0	0	0	0
367	NODE_1_length_536528_cov_101.022217	GGATCTCTTT.CATCATTCGA	C	T	NODE_1_length_536528_cov_101.022217_353	WP_000799132.1_HD_domain-containing_protein_[Vibrio_cholerae]	40	PASS	NA	GT	0	0	0	0	0	0	0	0	0	0	0	0	0	0	0	0	0	0	0	0	0	0	0	0	0	0	0	0	0	0	0	0	0	0	0	0	0	0	0
368	NODE_1_length_536528_cov_101.022217	ATCATTCGAC.TCCAGAGTAC	T	A	NODE_1_length_536528_cov_101.022217_353	WP_000799132.1_HD_domain-containing_protein_[Vibrio_cholerae]	40	PASS	NA	GT	0	0	0	0	0	0	0	0	0	0	0	0	0	0	0	0	0	0	0	0	0	0	0	0	0	0	0	0	0	0	0	0	0	0	0	0	0	0	0
369	NODE_1_length_536528_cov_101.022217	GAAGCGGCGG.TTTTAGCGGG	T	G	NODE_1_length_536528_cov_101.022217_354	WP_000022744.1_bifunctional_hydroxymethylpyrimidine_kinase/phosphomethylpyrimidine_kinase_[Vibrio_cholerae]	40	PASS	NA	GT	0	0	0	0	0	0	0	0	0	0	0	0	0	0	0	0	0	0	0	0	0	0	0	0	0	0	0	0	0	0	0	0	0	0	0	0	0	0	0
370	NODE_1_length_536528_cov_101.022217	CGGCGGTTTT.AGCGGGGATG	A	T	NODE_1_length_536528_cov_101.022217_354	WP_000022744.1_bifunctional_hydroxymethylpyrimidine_kinase/phosphomethylpyrimidine_kinase_[Vibrio_cholerae]	40	PASS	NA	GT	0	0	0	0	0	0	0	0	0	0	0	0	0	0	0	0	0	0	0	0	0	0	0	0	0	0	0	0	0	0	0	0	0	0	0	0	0	0	0
371	NODE_1_length_536528_cov_101.022217	TTTAGCGGGG.ATGACGCAAC	A	G	NODE_1_length_536528_cov_101.022217_354	WP_000022744.1_bifunctional_hydroxymethylpyrimidine_kinase/phosphomethylpyrimidine_kinase_[Vibrio_cholerae]	40	PASS	NA	GT	0	0	0	0	0	0	0	0	0	0	0	0	0	0	0	0	0	0	0	0	0	0	0	0	0	0	0	0	0	0	0	0	0	0	0	0	0	0	0
372	NODE_1_length_536528_cov_101.022217	CACGCTGTGA.ACCGCCGATG	A	C	NODE_1_length_536528_cov_101.022217_355	WP_000220370.1:_asparagine--tRNA_ligase_[Vibrio]	40	PASS	NA	GT	0	0	0	0	0	0	0	0	0	0	0	0	0	0	0	0	0	0	0	0	0	0	0	0	0	0	0	0	0	0	0	0	0	0	0	0	0	0	0
373	NODE_1_length_536528_cov_101.022217	CATCTGCAAC.GACAGCAAAA	G	C	NODE_1_length_536528_cov_101.022217_356	WP_001088888.1:_methyl-accepting_chemotaxis_protein_[Vibrio]	40	PASS	NA	GT	0	0	0	0	0	0	0	0	0	0	0	0	0	0	0	0	0	0	0	0	0	0	0	0	0	0	0	0	0	0	0	0	0	0	0	0	0	0	0
374	NODE_1_length_536528_cov_101.022217	TTCCATCATG.GAAGTGTTCC	G	A	NODE_1_length_536528_cov_101.022217_359	WP_001098618.1_serine_transporter_[Vibrio_cholerae]	40	PASS	NA	GT	0	0	0	0	1	0	0	0	0	0	0	0	0	0	0	0	0	0	0	0	0	0	0	0	0	0	0	0	0	1	0	0	0	0	0	0	0	0	0
375	NODE_1_length_536528_cov_101.022217	GGCTTGAGAA.GAAAACCGCC	G	A			40	PASS	NA	GT	0	0	0	0	0	0	0	0	0	0	0	0	0	0	0	0	0	0	0	0	0	0	0	0	0	0	0	0	0	0	0	0	0	0	0	0	0	0	0
376	NODE_1_length_536528_cov_101.022217	ACTTGAATGG.CTTATAGACA	C	T			40	PASS	NA	GT	0	0	0	0	0	0	0	0	0	0	0	0	0	0	0	0	0	0	0	0	0	0	0	0	0	0	0	0	0	0	0	0	0	0	0	0	0	0	0
377	NODE_1_length_536528_cov_101.022217	GAATGGCTTA.TAGACAGGAG	T	A			40	PASS	NA	GT	0	0	0	0	0	0	0	0	0	0	0	0	0	0	0	0	0	0	0	0	0	0	0	0	0	0	0	0	0	0	0	0	0	0	0	0	0	0	0
378	NODE_1_length_536528_cov_101.022217	GCTTATAGAC.AGGAGCGAGC	A	G			40	PASS	NA	GT	0	0	0	0	0	0	0	0	0	0	0	0	0	0	0	0	0	0	0	0	0	0	0	0	0	0	0	0	0	0	0	0	0	0	0	0	0	0	0
379	NODE_1_length_536528_cov_101.022217	CCACTGCCAT.TGCACCCCGA	T	G	NODE_1_length_536528_cov_101.022217_365	WP_001281596.1_TIGR01620_family_protein_[Vibrio_cholerae]	40	PASS	NA	GT	1	1	1	1	1	1	0	0	0	0	1	1	1	0	0	1	1	1	1	1	1	1	1	1	1	0	1	1	1	1	1	1	1	1	0	1	1	1	1
380	NODE_1_length_536528_cov_101.022217	TATCTCCTGT.GGTTATCATT	G	T			40	PASS	NA	GT	0	0	0	0	0	0	0	0	0	0	0	0	0	0	0	0	0	0	0	0	0	0	0	0	0	0	0	0	0	0	0	0	0	0	0	0	0	0	0
381	NODE_1_length_536528_cov_101.022217	TTCTTGTGAC.GCCAAGTGAA	G	A	NODE_1_length_536528_cov_101.022217_371	WP_000478912.1_methyl-accepting_chemotaxis_protein_[Vibrio_cholerae]	40	PASS	NA	GT	0	0	0	0	0	0	0	0	0	0	0	0	0	0	0	0	0	0	0	0	0	0	0	0	0	0	0	0	0	0	0	0	0	0	0	0	0	0	0
382	NODE_1_length_536528_cov_101.022217	TTGTGACGCC.AAGTGAATGT	A	G	NODE_1_length_536528_cov_101.022217_371	WP_000478912.1_methyl-accepting_chemotaxis_protein_[Vibrio_cholerae]	40	PASS	NA	GT	0	0	0	0	0	0	0	0	0	0	0	0	0	0	0	0	0	0	0	0	0	0	0	0	0	0	0	0	0	0	0	0	0	0	0	0	0	0	0
383	NODE_1_length_536528_cov_101.022217	CGCCAAGTGA.ATGTTTTCCA	A	G	NODE_1_length_536528_cov_101.022217_371	WP_000478912.1_methyl-accepting_chemotaxis_protein_[Vibrio_cholerae]	40	PASS	NA	GT	0	0	0	0	0	0	0	0	0	0	0	0	0	0	0	0	0	0	0	0	0	0	0	0	0	0	0	0	0	0	0	0	0	0	0	0	0	0	0
384	NODE_1_length_536528_cov_101.022217	GCCAAGTGAA.TGTTTTCCAC	T	C	NODE_1_length_536528_cov_101.022217_371	WP_000478912.1_methyl-accepting_chemotaxis_protein_[Vibrio_cholerae]	40	PASS	NA	GT	0	0	0	0	0	0	0	0	0	0	0	0	0	0	0	0	0	0	0	0	0	0	0	0	0	0	0	0	0	0	0	0	0	0	0	0	0	0	0
385	NODE_1_length_536528_cov_101.022217	CCAAGTGAAT.GTTTTCCACA	G	C	NODE_1_length_536528_cov_101.022217_371	WP_000478912.1_methyl-accepting_chemotaxis_protein_[Vibrio_cholerae]	40	PASS	NA	GT	0	0	0	0	0	0	0	0	0	0	0	0	0	0	0	0	0	0	0	0	0	0	0	0	0	0	0	0	0	0	0	0	0	0	0	0	0	0	0
386	NODE_1_length_536528_cov_101.022217	CAAGTGAATG.TTTTCCACAT	T	A	NODE_1_length_536528_cov_101.022217_371	WP_000478912.1_methyl-accepting_chemotaxis_protein_[Vibrio_cholerae]	40	PASS	NA	GT	0	0	0	0	0	0	0	0	0	0	0	0	0	0	0	0	0	0	0	0	0	0	0	0	0	0	0	0	0	0	0	0	0	0	0	0	0	0	0
387	NODE_1_length_536528_cov_101.022217	CCATGACTTG.CAGTTTTTCA	C	T	NODE_1_length_536528_cov_101.022217_371	WP_000478912.1_methyl-accepting_chemotaxis_protein_[Vibrio_cholerae]	40	PASS	NA	GT	0	0	0	0	0	0	0	0	0	0	0	0	0	0	0	0	0	0	0	0	0	0	0	0	0	0	0	0	0	0	0	0	0	0	0	0	0	0	0
388	NODE_1_length_536528_cov_101.022217	ACCCGCCTCT.TCGATAATAT	T	C	NODE_1_length_536528_cov_101.022217_371	WP_000478912.1_methyl-accepting_chemotaxis_protein_[Vibrio_cholerae]	40	PASS	NA	GT	1	1	1	1	0	1	0	0	0	0	1	1	0	0	0	1	1	1	0	1	1	1	1	1	1	0	1	0	0	0	1	0	0	1	0	1	1	1	1
389	NODE_1_length_536528_cov_101.022217	TCAACTTAGC.CCGCGTACTG	C	T	NODE_1_length_536528_cov_101.022217_372	WP_001918476.1_SLC13_family_permease_[Vibrio_cholerae]	40	PASS	NA	GT	0	0	0	0	0	0	0	0	0	0	0	0	1	0	0	0	0	0	0	0	0	0	0	0	0	0	0	0	0	0	0	0	0	0	0	0	0	0	0
390	NODE_1_length_536528_cov_101.022217	CTGTGTTGCC.TAAGAAGCGG	T	A	NODE_1_length_536528_cov_101.022217_376	WP_000717059.1_MipA/OmpV_family_protein_[Vibrio_cholerae]	40	PASS	NA	GT	0	0	0	0	0	0	0	0	0	0	0	0	0	0	0	0	0	0	0	0	0	0	0	0	0	0	0	0	0	0	0	0	0	0	0	0	1	0	0
391	NODE_1_length_536528_cov_101.022217	GGCTGTCGGG.TTTGAGGAGA	T	G	NODE_1_length_536528_cov_101.022217_377	WP_001252949.1_HAMP_domain-containing_protein_[Vibrio_cholerae]	40	PASS	NA	GT	0	0	0	0	0	0	0	0	0	0	0	0	1	0	0	0	0	0	0	0	0	0	0	0	0	0	0	0	0	0	0	0	0	0	0	0	0	0	0
392	NODE_1_length_536528_cov_101.022217	TGATCACCTT.GTGCCTTCTC	G	C	NODE_1_length_536528_cov_101.022217_379	WP_000135543.1_penicillin-binding_protein_[Vibrio_cholerae]	40	PASS	NA	GT	0	0	0	0	0	0	0	0	0	0	0	0	0	0	0	0	0	0	0	0	0	0	0	0	0	0	0	0	0	0	0	0	0	0	0	0	0	0	0
393	NODE_1_length_536528_cov_101.022217	TGACCCAGCG.TTTCCCTGAA	T	C	NODE_1_length_536528_cov_101.022217_383	WP_001909557.1_galactose/methyl_galactoside_ABC_transporter_ATP-binding_protein_MglA_[Vibrio_cholerae]	40	ALN	NA	GT	0	0	0	0	0	0	0	0	0	0	0	0	0	0	0	0	0	0	0	0	0	0	0	0	0	0	0	0	0	0	0	0	0	0	0	0	0	0	0
394	NODE_1_length_536528_cov_101.022217	TCTCGACATC.ACTTTTAACT	A	N	NODE_1_length_536528_cov_101.022217_383	WP_001909557.1_galactose/methyl_galactoside_ABC_transporter_ATP-binding_protein_MglA_[Vibrio_cholerae]	40	N	NA	GT	0	0	0	0	0	0	0	0	0	0	0	0	0	0	0	0	0	0	0	0	0	0	0	0	0	0	0	0	0	0	0	0	0	0	0	0	0	0	0
395	NODE_1_length_536528_cov_101.022217	CTCGACATCA.CTTTTAACTC	C	N	NODE_1_length_536528_cov_101.022217_383	WP_001909557.1_galactose/methyl_galactoside_ABC_transporter_ATP-binding_protein_MglA_[Vibrio_cholerae]	40	N	NA	GT	0	0	0	0	0	0	0	0	0	0	0	0	0	0	0	0	0	0	0	0	0	0	0	0	0	0	0	0	0	0	0	0	0	0	0	0	0	0	0
396	NODE_1_length_536528_cov_101.022217	TCGACATCAC.TTTTAACTCG	T	N	NODE_1_length_536528_cov_101.022217_383	WP_001909557.1_galactose/methyl_galactoside_ABC_transporter_ATP-binding_protein_MglA_[Vibrio_cholerae]	40	N	NA	GT	0	0	0	0	0	0	0	0	0	0	0	0	0	0	0	0	0	0	0	0	0	0	0	0	0	0	0	0	0	0	0	0	0	0	0	0	0	0	0
397	NODE_1_length_536528_cov_101.022217	CGACATCACT.TTTAACTCGT	T	N	NODE_1_length_536528_cov_101.022217_383	WP_001909557.1_galactose/methyl_galactoside_ABC_transporter_ATP-binding_protein_MglA_[Vibrio_cholerae]	40	N	NA	GT	0	0	0	0	0	0	0	0	0	0	0	0	0	0	0	0	0	0	0	0	0	0	0	0	0	0	0	0	0	0	0	0	0	0	0	0	0	0	0
398	NODE_1_length_536528_cov_101.022217	GACATCACTT.TTAACTCGTT	T	N	NODE_1_length_536528_cov_101.022217_383	WP_001909557.1_galactose/methyl_galactoside_ABC_transporter_ATP-binding_protein_MglA_[Vibrio_cholerae]	40	N	NA	GT	0	0	0	0	0	0	0	0	0	0	0	0	0	0	0	0	0	0	0	0	0	0	0	0	0	0	0	0	0	0	0	0	0	0	0	0	0	0	0
399	NODE_1_length_536528_cov_101.022217	ACATCACTTT.TAACTCGTTA	T	N	NODE_1_length_536528_cov_101.022217_383	WP_001909557.1_galactose/methyl_galactoside_ABC_transporter_ATP-binding_protein_MglA_[Vibrio_cholerae]	40	N	NA	GT	0	0	0	0	0	0	0	0	0	0	0	0	0	0	0	0	0	0	0	0	0	0	0	0	0	0	0	0	0	0	0	0	0	0	0	0	0	0	0
400	NODE_1_length_536528_cov_101.022217	CATCACTTTT.AACTCGTTAG	A	N	NODE_1_length_536528_cov_101.022217_383	WP_001909557.1_galactose/methyl_galactoside_ABC_transporter_ATP-binding_protein_MglA_[Vibrio_cholerae]	40	N	NA	GT	0	0	0	0	0	0	0	0	0	0	0	0	0	0	0	0	0	0	0	0	0	0	0	0	0	0	0	0	0	0	0	0	0	0	0	0	0	0	0
401	NODE_1_length_536528_cov_101.022217	ATCACTTTTA.ACTCGTTAGT	A	N	NODE_1_length_536528_cov_101.022217_383	WP_001909557.1_galactose/methyl_galactoside_ABC_transporter_ATP-binding_protein_MglA_[Vibrio_cholerae]	40	N	NA	GT	0	0	0	0	0	0	0	0	0	0	0	0	0	0	0	0	0	0	0	0	0	0	0	0	0	0	0	0	0	0	0	0	0	0	0	0	0	0	0
402	NODE_1_length_536528_cov_101.022217	TCACTTTTAA.CTCGTTAGTT	C	N	NODE_1_length_536528_cov_101.022217_383	WP_001909557.1_galactose/methyl_galactoside_ABC_transporter_ATP-binding_protein_MglA_[Vibrio_cholerae]	40	N	NA	GT	0	0	0	0	0	0	0	0	0	0	0	0	0	0	0	0	0	0	0	0	0	0	0	0	0	0	0	0	0	0	0	0	0	0	0	0	0	0	0
403	NODE_1_length_536528_cov_101.022217	ACTCGTTAGT.TGCCAACGTG	T	A	NODE_1_length_536528_cov_101.022217_383	WP_001909557.1_galactose/methyl_galactoside_ABC_transporter_ATP-binding_protein_MglA_[Vibrio_cholerae]	40	PASS	NA	GT	0	0	0	0	0	0	0	0	0	0	0	0	0	0	0	0	0	0	0	0	0	0	0	0	0	0	0	0	0	0	0	0	0	0	0	0	0	0	0
404	NODE_1_length_536528_cov_101.022217	CTCGTTAGTT.GCCAACGTGG	G	A	NODE_1_length_536528_cov_101.022217_383	WP_001909557.1_galactose/methyl_galactoside_ABC_transporter_ATP-binding_protein_MglA_[Vibrio_cholerae]	40	PASS	NA	GT	0	0	0	0	0	0	0	0	0	0	0	0	0	0	0	0	0	0	0	0	0	0	0	0	0	0	0	0	0	0	0	0	0	0	0	0	0	0	0
405	NODE_1_length_536528_cov_101.022217	CGTTAGTTGC.CAACGTGGAC	C	T	NODE_1_length_536528_cov_101.022217_383	WP_001909557.1_galactose/methyl_galactoside_ABC_transporter_ATP-binding_protein_MglA_[Vibrio_cholerae]	40	PASS	NA	GT	0	0	0	0	0	0	0	0	0	0	0	0	0	0	0	0	0	0	0	0	0	0	0	0	0	0	0	0	0	0	0	0	0	0	0	0	0	0	0
406	NODE_1_length_536528_cov_101.022217	GTTAGTTGCC.AACGTGGACG	A	G	NODE_1_length_536528_cov_101.022217_383	WP_001909557.1_galactose/methyl_galactoside_ABC_transporter_ATP-binding_protein_MglA_[Vibrio_cholerae]	40	PASS	NA	GT	0	0	0	0	0	0	0	0	0	0	0	0	0	0	0	0	0	0	0	0	0	0	0	0	0	0	0	0	0	0	0	0	0	0	0	0	0	0	0
407	NODE_1_length_536528_cov_101.022217	GTTGCCAACG.TGGACGAGTA	T	C	NODE_1_length_536528_cov_101.022217_383	WP_001909557.1_galactose/methyl_galactoside_ABC_transporter_ATP-binding_protein_MglA_[Vibrio_cholerae]	40	PASS	NA	GT	0	0	0	0	0	0	0	0	0	0	0	0	0	0	0	0	0	0	0	0	0	0	0	0	0	0	0	0	0	0	0	0	0	0	0	0	0	0	0
408	NODE_1_length_536528_cov_101.022217	TGCCAACGTG.GACGAGTACA	G	T	NODE_1_length_536528_cov_101.022217_383	WP_001909557.1_galactose/methyl_galactoside_ABC_transporter_ATP-binding_protein_MglA_[Vibrio_cholerae]	40	PASS	NA	GT	0	0	0	0	0	0	0	0	0	0	0	0	0	0	0	0	0	0	0	0	0	0	0	0	0	0	0	0	0	0	0	0	0	0	0	0	0	0	0
409	NODE_1_length_536528_cov_101.022217	CCAACGTGGA.CGAGTACAAA	C	A	NODE_1_length_536528_cov_101.022217_383	WP_001909557.1_galactose/methyl_galactoside_ABC_transporter_ATP-binding_protein_MglA_[Vibrio_cholerae]	40	PASS	NA	GT	0	0	0	0	0	0	0	0	0	0	0	0	0	0	0	0	0	0	0	0	0	0	0	0	0	0	0	0	0	0	0	0	0	0	0	0	0	0	0
410	NODE_1_length_536528_cov_101.022217	CAACGTGGAC.GAGTACAAAA	G	A	NODE_1_length_536528_cov_101.022217_383	WP_001909557.1_galactose/methyl_galactoside_ABC_transporter_ATP-binding_protein_MglA_[Vibrio_cholerae]	40	PASS	NA	GT	0	0	0	0	0	0	0	0	0	0	0	0	0	0	0	0	0	0	0	0	0	0	0	0	0	0	0	0	0	0	0	0	0	0	0	0	0	0	0
411	NODE_1_length_536528_cov_101.022217	GTGGACGAGT.ACAAAACGCC	A	C	NODE_1_length_536528_cov_101.022217_383	WP_001909557.1_galactose/methyl_galactoside_ABC_transporter_ATP-binding_protein_MglA_[Vibrio_cholerae]	40	PASS	NA	GT	0	0	0	0	0	0	0	0	0	0	0	0	0	0	0	0	0	0	0	0	0	0	0	0	0	0	0	0	0	0	0	0	0	0	0	0	0	0	0
412	NODE_1_length_536528_cov_101.022217	AAGTGTCGGG.TGTTAACGTG	T	G	NODE_1_length_536528_cov_101.022217_384	WP_000340252.1:_galactose/methyl_galactoside_ABC_transporter_permease_MglC_[Vibrio]	40	PASS	NA	GT	0	0	0	0	0	0	0	0	0	0	0	0	0	0	0	0	0	0	0	0	0	0	0	0	0	0	0	0	0	0	0	0	0	0	0	0	0	0	0
413	NODE_1_length_536528_cov_101.022217	TGGTTACGTT.TGTTCACTCC	T	C			40	PASS	NA	GT	0	0	0	0	0	0	0	0	0	0	0	0	0	0	0	0	0	0	0	0	0	0	0	0	0	0	0	0	0	0	0	0	0	0	0	0	0	0	0
414	NODE_1_length_536528_cov_101.022217	CTATGCTCAT.TGGGATGAAC	T	G			40	PASS	NA	GT	0	0	0	0	0	0	0	0	0	0	0	0	0	0	0	0	0	0	0	0	0	0	0	0	0	0	0	0	0	0	0	0	0	0	0	0	0	0	0
415	NODE_1_length_536528_cov_101.022217	CGGCTTTTTT.ACAGCATAAA	A	G			40	PASS	NA	GT	0	0	0	0	0	0	0	0	1	0	0	0	0	0	1	0	0	0	0	0	0	0	0	0	0	1	0	0	0	0	0	0	0	0	0	0	0	0	0
416	NODE_1_length_536528_cov_101.022217	GCAGGAATAA.AATGGCTCCC	A	C	NODE_1_length_536528_cov_101.022217_388	WP_001281725.1_tripartite_tricarboxylate_transporter_TctB_family_protein_[Vibrio_cholerae]	40	PASS	NA	GT	1	1	1	1	0	1	0	0	0	0	1	1	0	0	0	1	1	1	0	1	1	1	1	1	1	0	1	0	0	0	1	0	0	1	0	1	1	1	1
417	NODE_1_length_536528_cov_101.022217	ATTTCGAATC.ACCCGCCACG	A	C	NODE_1_length_536528_cov_101.022217_389	WP_000911050.1:_tripartite_tricarboxylate_transporter_substrate_binding_protein_[Vibrio]	40	PASS	NA	GT	0	0	0	0	0	0	0	0	0	0	0	0	0	0	0	0	0	0	0	0	0	0	0	0	0	0	0	0	0	0	0	1	0	0	0	0	0	0	0
418	NODE_1_length_536528_cov_101.022217	CGCCACCGCC.GCCAGAGAGG	G	A	NODE_1_length_536528_cov_101.022217_389	WP_000911050.1:_tripartite_tricarboxylate_transporter_substrate_binding_protein_[Vibrio]	40	PASS	NA	GT	0	0	0	0	0	0	0	0	0	0	0	0	0	0	0	0	0	0	0	0	0	0	0	0	0	0	0	0	0	0	0	0	0	0	0	0	1	0	0
419	NODE_1_length_536528_cov_101.022217	CAGTCAGTGA.GAAATAAAAA	G	T			40	PASS	NA	GT	1	1	1	1	0	1	0	0	0	0	1	1	0	0	0	1	1	1	0	1	1	1	1	1	1	0	1	0	0	0	1	0	0	1	0	1	0	1	1
420	NODE_1_length_536528_cov_101.022217	CTGGATCAGT.ACAAAACTCG	A	T	NODE_1_length_536528_cov_101.022217_392	WP_001271319.1_2-methylcitrate_synthase_[Vibrio_cholerae]	40	PASS	NA	GT	0	0	0	0	0	0	0	0	1	0	0	0	0	0	1	0	0	0	0	0	0	0	0	0	0	1	0	0	0	0	0	0	0	0	0	0	0	0	0
421	NODE_1_length_536528_cov_101.022217	TTGATACCGC.CGATCAAAGT	C	T	NODE_1_length_536528_cov_101.022217_392	WP_001271319.1_2-methylcitrate_synthase_[Vibrio_cholerae]	40	ALN	NA	GT	0	0	0	0	0	0	0	0	0	0	0	0	0	0	0	0	0	0	0	0	0	0	0	0	0	0	0	0	0	0	0	0	0	0	0	0	0	0	0
422	NODE_1_length_536528_cov_101.022217	TGATACCGCC.GATCAAAGTG	G	T	NODE_1_length_536528_cov_101.022217_392	WP_001271319.1_2-methylcitrate_synthase_[Vibrio_cholerae]	40	ALN	NA	GT	0	0	0	0	0	0	0	0	0	0	0	0	0	0	0	0	0	0	0	0	0	0	0	0	0	0	0	0	0	0	0	0	0	0	0	0	0	0	0
423	NODE_1_length_536528_cov_101.022217	GATACCGCCG.ATCAAAGTGA	A	T	NODE_1_length_536528_cov_101.022217_392	WP_001271319.1_2-methylcitrate_synthase_[Vibrio_cholerae]	40	ALN	NA	GT	0	0	0	0	0	0	0	0	0	0	0	0	0	0	0	0	0	0	0	0	0	0	0	0	0	0	0	0	0	0	0	0	0	0	0	0	0	0	0
424	NODE_1_length_536528_cov_101.022217	ACCGCCGATC.AAAGTGAAGA	A	G	NODE_1_length_536528_cov_101.022217_392	WP_001271319.1_2-methylcitrate_synthase_[Vibrio_cholerae]	40	ALN	NA	GT	0	0	0	0	0	0	0	0	0	0	0	0	0	0	0	0	0	0	0	0	0	0	0	0	0	0	0	0	0	0	0	0	0	0	0	0	0	0	0
425	NODE_1_length_536528_cov_101.022217	CCGCCGATCA.AAGTGAAGAT	A	T	NODE_1_length_536528_cov_101.022217_392	WP_001271319.1_2-methylcitrate_synthase_[Vibrio_cholerae]	40	ALN	NA	GT	0	0	0	0	0	0	0	0	0	0	0	0	0	0	0	0	0	0	0	0	0	0	0	0	0	0	0	0	0	0	0	0	0	0	0	0	0	0	0
426	NODE_1_length_536528_cov_101.022217	CGCCGATCAA.AGTGAAGATT	A	T	NODE_1_length_536528_cov_101.022217_392	WP_001271319.1_2-methylcitrate_synthase_[Vibrio_cholerae]	40	ALN	NA	GT	0	0	0	0	0	0	0	0	0	0	0	0	0	0	0	0	0	0	0	0	0	0	0	0	0	0	0	0	0	0	0	0	0	0	0	0	0	0	0
427	NODE_1_length_536528_cov_101.022217	GCCGATCAAA.GTGAAGATTC	G	C	NODE_1_length_536528_cov_101.022217_392	WP_001271319.1_2-methylcitrate_synthase_[Vibrio_cholerae]	40	ALN	NA	GT	0	0	0	0	0	0	0	0	0	0	0	0	0	0	0	0	0	0	0	0	0	0	0	0	0	0	0	0	0	0	0	0	0	0	0	0	0	0	0
428	NODE_1_length_536528_cov_101.022217	GATCAAAGTG.AAGATTCGAT	A	T	NODE_1_length_536528_cov_101.022217_392	WP_001271319.1_2-methylcitrate_synthase_[Vibrio_cholerae]	40	ALN	NA	GT	0	0	0	0	0	0	0	0	0	0	0	0	0	0	0	0	0	0	0	0	0	0	0	0	0	0	0	0	0	0	0	0	0	0	0	0	0	0	0
429	NODE_1_length_536528_cov_101.022217	TCAAAGTGAA.GATTCGATTG	G	A	NODE_1_length_536528_cov_101.022217_392	WP_001271319.1_2-methylcitrate_synthase_[Vibrio_cholerae]	40	ALN	NA	GT	0	0	0	0	0	0	0	0	0	0	0	0	0	0	0	0	0	0	0	0	0	0	0	0	0	0	0	0	0	0	0	0	0	0	0	0	0	0	0
430	NODE_1_length_536528_cov_101.022217	GGCCACGCGG.TTGCGCTCAA	T	G	NODE_1_length_536528_cov_101.022217_396	WP_001277375.1_propionyl-CoA_synthetase_[Vibrio_cholerae]	40	PASS	NA	GT	0	0	0	0	0	0	0	0	0	0	0	0	0	0	0	0	0	0	0	0	0	0	0	0	0	0	0	0	0	0	0	0	0	0	0	0	0	0	0
431	NODE_1_length_536528_cov_101.022217	GAGCGGCTTG.ACCCGCCGAC	A	C	NODE_1_length_536528_cov_101.022217_396	WP_001277375.1_propionyl-CoA_synthetase_[Vibrio_cholerae]	40	PASS	NA	GT	0	0	0	0	0	0	0	0	0	0	0	0	0	0	0	0	0	0	0	0	0	0	0	0	0	0	0	0	0	0	0	0	0	0	0	0	0	0	0
432	NODE_1_length_536528_cov_101.022217	TTATTGGCTC.GCCGCGGCTT	G	C	NODE_1_length_536528_cov_101.022217_398	WP_001887271.1_NUDIX_domain-containing_protein_[Vibrio_cholerae]	40	PASS	NA	GT	0	0	0	0	0	0	0	0	0	0	0	0	0	0	0	0	0	0	0	0	0	0	0	0	0	0	0	0	0	0	0	0	0	0	0	0	0	0	0
433	NODE_1_length_536528_cov_101.022217	GCTTAAAAGC.TCCGATAGTA	T	C	NODE_1_length_536528_cov_101.022217_398	WP_001887271.1_NUDIX_domain-containing_protein_[Vibrio_cholerae]	40	PASS	NA	GT	1	1	1	1	0	1	0	0	0	0	1	1	0	0	0	1	1	1	0	0	1	1	0	1	1	0	1	0	0	0	0	0	0	1	0	1	0	1	1
434	NODE_1_length_536528_cov_101.022217	GAAGTGGCGG.TGGTAACTGC	T	G	NODE_1_length_536528_cov_101.022217_402	WP_000762010.1_fumarylacetoacetate_hydrolase_family_protein_[Vibrio_cholerae]	40	PASS	NA	GT	0	0	0	0	0	0	0	0	0	0	0	0	0	0	0	0	0	0	0	0	0	0	0	0	0	0	0	0	0	0	0	0	0	0	0	0	0	0	0
435	NODE_1_length_536528_cov_101.022217	GTGGCGGTGG.TAACTGCTGA	T	G	NODE_1_length_536528_cov_101.022217_402	WP_000762010.1_fumarylacetoacetate_hydrolase_family_protein_[Vibrio_cholerae]	40	PASS	NA	GT	0	0	0	0	0	0	0	0	0	0	0	0	0	0	0	0	0	0	0	0	0	0	0	0	0	0	0	0	0	0	0	1	0	0	0	0	0	0	0
436	NODE_1_length_536528_cov_101.022217	TGTCCCAATG.CCGGCGTGGA	C	T	NODE_1_length_536528_cov_101.022217_402	WP_000762010.1_fumarylacetoacetate_hydrolase_family_protein_[Vibrio_cholerae]	40	PASS	NA	GT	0	0	0	0	0	0	0	0	0	0	0	0	0	0	0	0	0	0	1	0	0	0	0	0	0	0	0	1	1	0	0	0	1	0	0	0	0	0	0
437	NODE_1_length_536528_cov_101.022217	GCGCTTTGGT.GATACGGTGC	G	T	NODE_1_length_536528_cov_101.022217_402	WP_000762010.1_fumarylacetoacetate_hydrolase_family_protein_[Vibrio_cholerae]	40	PASS	NA	GT	0	0	0	0	0	0	0	0	1	0	0	0	0	1	1	0	0	0	0	0	0	0	0	0	0	1	0	0	0	0	0	0	0	0	0	0	0	0	0
438	NODE_1_length_536528_cov_101.022217	ACGATTTCGA.ACCCTAGCTC	A	G			40	PASS	NA	GT	0	0	0	0	0	0	0	0	0	0	0	0	0	0	0	0	0	0	0	0	0	0	0	0	0	0	0	0	0	0	0	0	0	0	0	0	1	0	0
439	NODE_1_length_536528_cov_101.022217	GATGCTAAAG.TCACCGTGAT	T	C	NODE_1_length_536528_cov_101.022217_416	WP_001268684.1_siroheme_synthase_[Vibrio_cholerae]	40	PASS	NA	GT	0	0	0	0	0	0	0	0	0	0	0	0	0	0	0	0	0	0	0	0	0	0	0	0	0	0	0	0	0	0	0	0	0	0	0	0	0	0	0
440	NODE_1_length_536528_cov_101.022217	AGCTTGAACT.AAGAAGGGGA	A	G	NODE_1_length_536528_cov_101.022217_418	WP_040073470.1_cysteine/glutathione_ABC_transporter_permease/ATP-binding_protein_CydD_[Vibrio_cholerae]	40	PASS	NA	GT	0	0	0	0	0	0	0	0	0	0	0	0	0	0	0	0	0	0	0	0	0	0	0	0	0	0	0	0	0	0	0	0	0	0	0	0	0	0	0
441	NODE_1_length_536528_cov_101.022217	ATAAATTAGA.GATAGAAGTG	G	T	NODE_1_length_536528_cov_101.022217_420	WP_000710446.1_7-cyano-7-deazaguanine_synthase_QueC_[Vibrio_cholerae]	40	PASS	NA	GT	0	0	0	0	0	0	0	0	0	0	0	0	0	0	0	0	0	0	0	0	0	0	0	0	0	0	0	0	0	0	0	0	0	0	0	0	0	0	0
442	NODE_1_length_536528_cov_101.022217	GGCAGCAGAC.TGAGTAGCAG	T	A	NODE_1_length_536528_cov_101.022217_421	WP_040073512.1_GGDEF_domain-containing_protein_[Vibrio_cholerae]	40	PASS	NA	GT	0	0	0	0	0	0	0	0	0	0	0	0	0	0	0	0	0	0	0	0	0	0	0	0	0	0	0	0	0	0	0	0	0	0	0	0	0	0	0
443	NODE_1_length_536528_cov_101.022217	GAGTGGCAGG.TGTGCTGAAT	T	G	NODE_1_length_536528_cov_101.022217_423	WP_001881132.1_ABC_transporter_substrate-binding_protein_[Vibrio_cholerae]	40	PASS	NA	GT	0	0	0	0	0	0	0	0	0	0	0	0	0	0	0	0	0	0	0	0	0	0	0	0	0	0	0	0	0	0	0	1	0	0	0	0	0	0	0
444	NODE_1_length_536528_cov_101.022217	GACCTGTTGA.GCGAAGCGGT	G	T	NODE_1_length_536528_cov_101.022217_423	WP_001881132.1_ABC_transporter_substrate-binding_protein_[Vibrio_cholerae]	40	ALN	NA	GT	0	0	0	0	0	0	0	0	0	0	0	0	0	0	0	0	0	0	0	0	0	0	0	0	0	0	0	0	0	0	0	0	0	0	0	0	0	0	0
445	NODE_1_length_536528_cov_101.022217	CCTGTTGAGC.GAAGCGGTGA	G	C	NODE_1_length_536528_cov_101.022217_423	WP_001881132.1_ABC_transporter_substrate-binding_protein_[Vibrio_cholerae]	40	ALN	NA	GT	0	0	0	0	0	0	0	0	0	0	0	0	0	0	0	0	0	0	0	0	0	0	0	0	0	0	0	0	0	0	0	0	0	0	0	0	0	0	0
446	NODE_1_length_536528_cov_101.022217	CTGTTGAGCG.AAGCGGTGAA	A	G	NODE_1_length_536528_cov_101.022217_423	WP_001881132.1_ABC_transporter_substrate-binding_protein_[Vibrio_cholerae]	40	ALN	NA	GT	0	0	0	0	0	0	0	0	0	0	0	0	0	0	0	0	0	0	0	0	0	0	0	0	0	0	0	0	0	0	0	0	0	0	0	0	0	0	0
447	NODE_1_length_536528_cov_101.022217	GAGTATTGGT.GTCGCCTTAT	G	C	NODE_1_length_536528_cov_101.022217_424	WP_017686328.1_diguanylate_cyclase_[Vibrio_cholerae]	40	PASS	NA	GT	0	0	0	0	0	0	0	0	0	0	0	0	0	0	0	0	0	0	0	0	0	0	0	0	0	0	0	0	0	0	0	0	0	0	0	0	0	0	0
448	NODE_1_length_536528_cov_101.022217	TGTGGAGCGG.CCATGCCCGG	C	T	NODE_1_length_536528_cov_101.022217_428	WP_017686331.1_Hsp70_family_protein_[Vibrio_cholerae]	40	PASS	NA	GT	0	0	0	0	0	0	0	0	0	0	0	0	0	0	0	0	0	0	0	0	0	0	0	0	0	0	0	0	0	0	0	0	0	0	0	0	0	0	0
449	NODE_1_length_536528_cov_101.022217	ATAAGGAAGA.TGTGGATGCT	T	A			40	PASS	NA	GT	0	0	0	0	0	0	0	0	0	0	0	0	0	0	0	0	0	0	0	0	0	0	0	0	0	0	0	0	0	0	0	0	0	0	0	0	1	0	0
450	NODE_1_length_536528_cov_101.022217	GAAGAGTGGG.TGCTACTGGG	T	G	NODE_1_length_536528_cov_101.022217_430	WP_002043812.1_diguanylate_cyclase_[Vibrio_cholerae]	40	PASS	NA	GT	0	0	0	0	0	0	0	0	0	0	0	0	0	0	0	0	0	0	0	0	0	0	0	0	0	0	0	0	0	0	0	0	0	0	0	0	0	0	0
451	NODE_1_length_536528_cov_101.022217	CGACCTTCCT.CTTCGCCTTC	C	T	NODE_1_length_536528_cov_101.022217_434	WP_000647619.1:_hypothetical_protein_[Vibrio]	40	PASS	NA	GT	0	0	0	0	0	0	0	0	0	0	0	0	0	0	0	0	0	0	1	0	0	0	0	0	0	0	0	1	1	0	0	0	1	0	0	0	0	0	0
452	NODE_1_length_536528_cov_101.022217	AAAACTGCCG.GTCGATCCCA	G	A	NODE_1_length_536528_cov_101.022217_435	WP_041048281.1_ATP-dependent_RNA_helicase_HrpA_[Vibrio_cholerae]	40	PASS	NA	GT	0	0	0	0	1	0	0	0	0	0	0	0	0	0	0	0	0	0	0	0	0	0	0	0	0	0	0	0	0	1	0	0	0	0	0	0	0	0	0
453	NODE_1_length_536528_cov_101.022217	TTACGGCGGG.TCTGGCGCGC	T	G	NODE_1_length_536528_cov_101.022217_437	WP_041048283.1_molecular_chaperone_[Vibrio_cholerae]	40	PASS	NA	GT	0	0	0	0	0	0	0	0	0	0	0	0	0	0	0	0	0	0	0	0	0	0	0	0	0	0	0	0	0	0	0	0	0	0	0	0	0	0	0
454	NODE_1_length_536528_cov_101.022217	GGGTCTGGCG.CGCTGGGCAC	C	G	NODE_1_length_536528_cov_101.022217_437	WP_041048283.1_molecular_chaperone_[Vibrio_cholerae]	40	PASS	NA	GT	0	0	0	0	0	0	0	0	0	0	0	0	0	0	0	0	0	0	0	0	0	0	0	0	0	0	0	0	0	0	0	0	0	0	0	0	0	0	0
455	NODE_1_length_536528_cov_101.022217	TCTGGCGCGC.TGGGCACAGG	T	G	NODE_1_length_536528_cov_101.022217_437	WP_041048283.1_molecular_chaperone_[Vibrio_cholerae]	40	PASS	NA	GT	0	0	0	0	0	0	0	0	0	0	0	0	0	0	0	0	0	0	0	0	0	0	0	0	0	0	0	0	0	0	0	0	0	0	0	0	0	0	0
456	NODE_1_length_536528_cov_101.022217	GCGCGCTGGG.CACAGGTCTG	C	G	NODE_1_length_536528_cov_101.022217_437	WP_041048283.1_molecular_chaperone_[Vibrio_cholerae]	40	PASS	NA	GT	0	0	0	0	0	0	0	0	0	0	0	0	0	0	0	0	0	0	0	0	0	0	0	0	0	0	0	0	0	0	0	0	0	0	0	0	0	0	0
457	NODE_1_length_536528_cov_101.022217	CGCGCTGGGC.ACAGGTCTGT	A	G	NODE_1_length_536528_cov_101.022217_437	WP_041048283.1_molecular_chaperone_[Vibrio_cholerae]	40	PASS	NA	GT	0	0	0	0	0	0	0	0	0	0	0	0	0	0	0	0	0	0	0	0	0	0	0	0	0	0	0	0	0	0	0	0	0	0	0	0	0	0	0
458	NODE_1_length_536528_cov_101.022217	CGCTGGGCAC.AGGTCTGTTT	A	C	NODE_1_length_536528_cov_101.022217_437	WP_041048283.1_molecular_chaperone_[Vibrio_cholerae]	40	PASS	NA	GT	0	0	0	0	0	0	0	0	0	0	0	0	0	0	0	0	0	0	0	0	0	0	0	0	0	0	0	0	0	0	0	0	0	0	0	0	0	0	0
459	NODE_1_length_536528_cov_101.022217	TGGGCACAGG.TCTGTTTTCG	T	G	NODE_1_length_536528_cov_101.022217_437	WP_041048283.1_molecular_chaperone_[Vibrio_cholerae]	40	PASS	NA	GT	0	0	0	0	0	0	0	0	0	0	0	0	0	0	0	0	0	0	0	0	0	0	0	0	0	0	0	0	0	0	0	0	0	0	0	0	0	0	0
460	NODE_1_length_536528_cov_101.022217	GGTCTGTTTT.CGCTGATCAT	C	T			40	PASS	NA	GT	0	0	0	0	0	0	0	0	0	0	0	0	0	0	0	0	0	0	0	0	0	0	0	0	0	0	0	0	0	0	0	0	0	0	0	0	0	0	0
461	NODE_1_length_536528_cov_101.022217	GTTTTCGCTG.ATCATCTTAA	A	T			40	PASS	NA	GT	0	0	0	0	0	0	0	0	0	0	0	0	0	0	0	0	0	0	0	0	0	0	0	0	0	0	0	0	0	0	0	0	0	0	0	0	0	0	0
462	NODE_1_length_536528_cov_101.022217	TGATCATCTT.AAGCCTTCTT	A	T			40	PASS	NA	GT	0	0	0	0	0	0	0	0	0	0	0	0	0	0	0	0	0	0	0	0	0	0	0	0	0	0	0	0	0	0	0	0	0	0	0	0	0	0	0
463	NODE_1_length_536528_cov_101.022217	ATCATCTTAA.GCCTTCTTCG	G	T			40	PASS	NA	GT	0	0	0	0	0	0	0	0	0	0	0	0	0	0	0	0	0	0	0	0	0	0	0	0	0	0	0	0	0	0	0	0	0	0	0	0	0	0	0
464	NODE_1_length_536528_cov_101.022217	TCATCTTAAG.CCTTCTTCGG	C	A			40	PASS	NA	GT	0	0	0	0	0	0	0	0	0	0	0	0	0	0	0	0	0	0	0	0	0	0	0	0	0	0	0	0	0	0	0	0	0	0	0	0	0	0	0
465	NODE_1_length_536528_cov_101.022217	CTTAAGCCTT.CTTCGGAAGG	C	T			40	PASS	NA	GT	0	0	0	0	0	0	0	0	0	0	0	0	0	0	0	0	0	0	0	0	0	0	0	0	0	0	0	0	0	0	0	0	0	0	0	0	0	0	0
466	NODE_1_length_536528_cov_101.022217	CTTCGGAAGG.CTTTTTTGTG	C	G			40	PASS	NA	GT	0	0	0	0	0	0	0	0	0	0	0	0	0	0	0	0	0	0	0	0	0	0	0	0	0	0	0	0	0	0	0	0	0	0	0	0	0	0	0
467	NODE_1_length_536528_cov_101.022217	AGGCTTTTTT.GTGTGGCGAA	G	T			40	PASS	NA	GT	0	0	0	0	0	0	0	0	0	0	0	0	0	0	0	0	0	0	0	0	0	0	0	0	0	0	0	0	0	0	0	0	0	0	0	0	0	0	0
468	NODE_1_length_536528_cov_101.022217	GCTTTTTTGT.GTGGCGAATT	G	T			40	PASS	NA	GT	0	0	0	0	0	0	0	0	0	0	0	0	0	0	0	0	0	0	0	0	0	0	0	0	0	0	0	0	0	0	0	0	0	0	0	0	0	0	0
469	NODE_1_length_536528_cov_101.022217	TTTTGTGTGG.CGAATTTATT	C	G			40	PASS	NA	GT	0	0	0	0	0	0	0	0	0	0	0	0	0	0	0	0	0	0	0	0	0	0	0	0	0	0	0	0	0	0	0	0	0	0	0	0	0	0	0
470	NODE_1_length_536528_cov_101.022217	TTGTGTGGCG.AATTTATTGA	A	G			40	PASS	NA	GT	0	0	0	0	0	0	0	0	0	0	0	0	0	0	0	0	0	0	0	0	0	0	0	0	0	0	0	0	0	0	0	0	0	0	0	0	0	0	0
471	NODE_1_length_536528_cov_101.022217	CGAATTTATT.GAAAGCAAGG	G	T			40	PASS	NA	GT	0	0	0	0	0	0	0	0	0	0	0	0	0	0	0	0	0	0	0	0	0	0	0	0	0	0	0	0	0	0	0	0	0	0	0	0	0	0	0
472	NODE_1_length_536528_cov_101.022217	GAATTTATTG.AAAGCAAGGG	A	T			40	PASS	NA	GT	0	0	0	0	0	0	0	0	0	0	0	0	0	0	0	0	0	0	0	0	0	0	0	0	0	0	0	0	0	0	0	0	0	0	0	0	0	0	0
473	NODE_1_length_536528_cov_101.022217	AAGCAAGGGG.TTTGGCTATC	T	G			40	PASS	NA	GT	0	0	0	0	0	0	0	0	0	0	0	0	0	0	0	0	0	0	0	0	0	0	0	0	0	0	0	0	0	0	0	0	0	0	0	0	0	0	0
474	NODE_1_length_536528_cov_101.022217	AGGGGTTTGG.CTATCTGCGC	C	G			40	PASS	NA	GT	0	0	0	0	0	0	0	0	0	0	0	0	0	0	0	0	0	0	0	0	0	0	0	0	0	0	0	0	0	0	0	0	0	0	0	0	0	0	0
475	NODE_1_length_536528_cov_101.022217	CGCAGAATTG.CGTAACATGG	C	G			40	PASS	NA	GT	0	0	0	0	0	0	0	0	0	0	0	0	0	0	0	0	0	0	0	0	0	0	0	0	0	0	0	0	0	0	0	0	0	0	0	0	0	0	0
476	NODE_1_length_536528_cov_101.022217	TGCGTAACAT.GGCGCATCTT	G	A			40	PASS	NA	GT	0	0	0	0	0	0	0	0	0	0	0	0	0	0	0	0	0	0	0	0	0	0	0	0	0	0	0	0	0	0	0	0	0	0	0	0	0	0	0
477	NODE_1_length_536528_cov_101.022217	CGCATCTTTT.CTATTGCTTG	C	T			40	PASS	NA	GT	0	0	0	0	0	0	0	0	0	0	0	0	0	0	0	0	0	0	0	0	0	0	0	0	0	0	0	0	0	0	0	0	0	0	0	0	0	0	0
478	NODE_1_length_536528_cov_101.022217	CATCTTTTCT.ATTGCTTGGT	A	T			40	PASS	NA	GT	0	0	0	0	0	0	0	0	0	0	0	0	0	0	0	0	0	0	0	0	0	0	0	0	0	0	0	0	0	0	0	0	0	0	0	0	0	0	0
479	NODE_1_length_536528_cov_101.022217	CTTTTCTATT.GCTTGGTACG	G	T			40	PASS	NA	GT	0	0	0	0	0	0	0	0	0	0	0	0	0	0	0	0	0	0	0	0	0	0	0	0	0	0	0	0	0	0	0	0	0	0	0	0	0	0	0
480	NODE_1_length_536528_cov_101.022217	TTTTCTATTG.CTTGGTACGC	C	T			40	PASS	NA	GT	0	0	0	0	0	0	0	0	0	0	0	0	0	0	0	0	0	0	0	0	0	0	0	0	0	0	0	0	0	0	0	0	0	0	0	0	0	0	0
481	NODE_1_length_536528_cov_101.022217	TCTATTGCTT.GGTACGCAAC	G	T			40	PASS	NA	GT	0	0	0	0	0	0	0	0	0	0	0	0	0	0	0	0	0	0	0	0	0	0	0	0	0	0	0	0	0	0	0	0	0	0	0	0	0	0	0
482	NODE_1_length_536528_cov_101.022217	ATTGCTTGGT.ACGCAACAAC	A	G			40	PASS	NA	GT	0	0	0	0	0	0	0	0	0	0	0	0	0	0	0	0	0	0	0	0	0	0	0	0	0	0	0	0	0	0	0	0	0	0	0	0	0	0	0
483	NODE_1_length_536528_cov_101.022217	CTTGGTACGC.AACAACCATG	A	G			40	PASS	NA	GT	0	0	0	0	0	0	0	0	0	0	0	0	0	0	0	0	0	0	0	0	0	0	0	0	0	0	0	0	0	0	0	0	0	0	0	0	0	0	0
484	NODE_1_length_536528_cov_101.022217	GCAACAACCA.TGACTAAGAC	T	A			40	PASS	NA	GT	0	0	0	0	0	0	0	0	0	0	0	0	0	0	0	0	0	0	0	0	0	0	0	0	0	0	0	0	0	0	0	0	0	0	0	0	0	0	0
485	NODE_1_length_536528_cov_101.022217	ACAACCATGA.CTAAGACTCG	C	A			40	PASS	NA	GT	0	0	0	0	0	0	0	0	0	0	0	0	0	0	0	0	0	0	0	0	0	0	0	0	0	0	0	0	0	0	0	0	0	0	0	0	0	0	0
486	NODE_1_length_536528_cov_101.022217	CCATGACTAA.GACTCGCATT	G	A			40	PASS	NA	GT	0	0	0	0	0	0	0	0	0	0	0	0	0	0	0	0	0	0	0	0	0	0	0	0	0	0	0	0	0	0	0	0	0	0	0	0	0	0	0
487	NODE_1_length_536528_cov_101.022217	ATGACTAAGA.CTCGCATTCT	C	A	NODE_1_length_536528_cov_101.022217_438	WP_017686336.1_lipoate--protein_ligase_[Vibrio_cholerae]	40	PASS	NA	GT	0	0	0	0	0	0	0	0	0	0	0	0	0	0	0	0	0	0	0	0	0	0	0	0	0	0	0	0	0	0	0	0	0	0	0	0	0	0	0
488	NODE_1_length_536528_cov_101.022217	TGACTAAGAC.TCGCATTCTG	T	C	NODE_1_length_536528_cov_101.022217_438	WP_017686336.1_lipoate--protein_ligase_[Vibrio_cholerae]	40	PASS	NA	GT	0	0	0	0	0	0	0	0	0	0	0	0	0	0	0	0	0	0	0	0	0	0	0	0	0	0	0	0	0	0	0	0	0	0	0	0	0	0	0
489	NODE_1_length_536528_cov_101.022217	TCTGCTCTCT.GATTCTACGG	G	T	NODE_1_length_536528_cov_101.022217_438	WP_017686336.1_lipoate--protein_ligase_[Vibrio_cholerae]	40	PASS	NA	GT	0	0	0	0	0	0	0	0	0	0	0	0	0	0	0	0	0	0	0	0	0	0	0	0	0	0	0	0	0	0	0	0	0	0	0	0	0	0	0
490	NODE_1_length_536528_cov_101.022217	CTGCTCTCTG.ATTCTACGGA	A	G	NODE_1_length_536528_cov_101.022217_438	WP_017686336.1_lipoate--protein_ligase_[Vibrio_cholerae]	40	PASS	NA	GT	0	0	0	0	0	0	0	0	0	0	0	0	0	0	0	0	0	0	0	0	0	0	0	0	0	0	0	0	0	0	0	0	0	0	0	0	0	0	0
491	NODE_1_length_536528_cov_101.022217	TTAGCGGCTT.GGCAAACTGG	G	T	NODE_1_length_536528_cov_101.022217_441	WP_041048285.1_deoxyribodipyrimidine_photo-lyase_[Vibrio_cholerae]	40	PASS	NA	GT	0	0	0	0	0	0	0	0	0	0	0	0	0	0	0	0	0	0	0	0	0	0	0	0	0	0	0	0	0	0	0	0	0	0	0	0	0	0	0
492	NODE_1_length_536528_cov_101.022217	CCAACAGAAG.CACTGTGCAG	C	T	NODE_1_length_536528_cov_101.022217_443	WP_000621946.1_methyl-accepting_chemotaxis_protein_[Vibrio_cholerae]	40	PASS	NA	GT	0	0	0	0	0	0	0	0	0	0	0	0	0	1	0	0	0	0	0	0	0	0	0	0	0	0	0	0	0	0	0	0	0	0	0	0	0	0	0
493	NODE_1_length_536528_cov_101.022217	GGCGACAGCG.CATTTCCCGA	C	T	NODE_1_length_536528_cov_101.022217_447	WP_000757478.1_response_regulator_[Vibrio_cholerae]	40	PASS	NA	GT	1	1	1	1	1	1	0	0	0	0	1	1	1	0	0	1	1	1	1	1	1	1	1	1	1	0	1	1	1	1	1	1	1	1	0	1	1	1	1
494	NODE_1_length_536528_cov_101.022217	TGCTGTAGCA.GAAGCCACTC	G	A	NODE_1_length_536528_cov_101.022217_452	WP_001185438.1_chemotaxis_protein_[Vibrio_cholerae]	40	PASS	NA	GT	0	0	0	0	0	0	0	0	0	0	0	0	0	0	0	0	0	0	0	0	0	0	0	0	0	0	0	0	0	0	0	0	0	0	0	0	0	0	0
495	NODE_1_length_536528_cov_101.022217	GTAGTGGCTG.ATGAGGTGCG	A	G	NODE_1_length_536528_cov_101.022217_454	WP_001117417.1_PAS_domain-containing_methyl-accepting_chemotaxis_protein_[Vibrio_cholerae]	40	PASS	NA	GT	0	0	0	0	0	0	0	0	0	0	0	0	0	0	0	0	0	0	0	0	0	0	0	0	0	0	0	0	0	0	0	0	0	0	0	0	0	0	0
496	NODE_1_length_536528_cov_101.022217	GCTGATGAGG.TGCGCAGTTT	T	G	NODE_1_length_536528_cov_101.022217_454	WP_001117417.1_PAS_domain-containing_methyl-accepting_chemotaxis_protein_[Vibrio_cholerae]	40	PASS	NA	GT	0	0	0	0	0	0	0	0	0	0	0	0	0	0	0	0	0	0	0	0	0	0	0	0	0	0	0	0	0	0	0	0	0	0	0	0	0	0	0
497	NODE_1_length_536528_cov_101.022217	CAATGAAAAG.GTTGATGGAG	G	A	NODE_1_length_536528_cov_101.022217_460	WP_000057937.1_methyl-accepting_chemotaxis_protein_[Vibrio_cholerae]	40	PASS	NA	GT	0	0	0	0	0	0	0	0	0	0	1	0	0	0	0	1	0	0	0	0	0	1	0	0	1	0	1	0	0	0	0	0	0	1	0	0	0	0	0
498	NODE_2_length_392534_cov_100.246969	CTTTTGATGC.GCCCGCCACT	G	C	NODE_2_length_392534_cov_100.246969_2	WP_000505884.1:_redox-regulated_ATPase_YchF_[Vibrio]	40	PASS	NA	GT	0	0	0	0	0	0	0	0	0	0	0	0	0	0	0	0	0	0	0	0	0	0	0	0	0	0	0	0	1	0	0	0	0	0	0	0	0	0	0
499	NODE_2_length_392534_cov_100.246969	TTCTATCCAA.GCCGGTGACA	G	A	NODE_2_length_392534_cov_100.246969_13	WP_000809002.1_bifunctional_UDP-sugar_hydrolase/5'-nucleotidase_[Vibrio_cholerae]	40	PASS	NA	GT	0	0	0	0	0	0	0	0	0	0	0	0	0	0	0	0	0	0	0	0	0	0	0	0	0	0	0	0	0	0	0	0	0	0	0	0	0	0	0
500	NODE_2_length_392534_cov_100.246969	AGAAGTCAGC.GAAGATTAAT	G	A			40	PASS	NA	GT	0	0	0	0	0	0	0	0	0	0	0	0	0	0	0	0	0	0	0	0	0	0	0	0	0	0	0	0	0	0	0	0	0	0	0	0	0	0	0
501	NODE_2_length_392534_cov_100.246969	GGAATGCCCC.AGGTTTGGAT	A	C	NODE_2_length_392534_cov_100.246969_15	WP_000786153.1_uracil-xanthine_permease_[Vibrio_cholerae]	40	PASS	NA	GT	0	0	0	0	0	0	0	0	0	0	0	0	0	0	0	0	0	0	0	0	0	0	0	0	0	0	0	0	0	0	0	1	0	0	0	0	0	0	0
502	NODE_2_length_392534_cov_100.246969	ATGCCCCAGG.TTTGGATGCC	T	G	NODE_2_length_392534_cov_100.246969_15	WP_000786153.1_uracil-xanthine_permease_[Vibrio_cholerae]	40	PASS	NA	GT	0	0	0	0	0	0	0	0	0	0	0	0	0	0	0	0	0	0	0	0	0	0	0	0	0	0	0	0	0	0	0	0	0	0	0	0	0	0	0
503	NODE_2_length_392534_cov_100.246969	GAGCGGCGGG.TGATCAATTG	T	G	NODE_2_length_392534_cov_100.246969_15	WP_000786153.1_uracil-xanthine_permease_[Vibrio_cholerae]	40	PASS	NA	GT	0	0	0	0	0	0	0	0	0	0	0	0	0	0	0	0	0	0	0	0	0	0	0	0	0	0	0	0	0	0	0	0	0	0	0	0	0	0	0
504	NODE_2_length_392534_cov_100.246969	TCCCTAAACC.ACCGCTTTTA	A	C			40	PASS	NA	GT	0	0	0	0	0	0	0	0	0	0	0	0	0	0	0	0	0	0	0	0	0	0	0	0	0	0	0	0	0	0	0	0	0	0	0	0	0	0	0
505	NODE_2_length_392534_cov_100.246969	TTATCGGCTT.GCTTGAGCTC	G	T	NODE_2_length_392534_cov_100.246969_20	WP_000667946.1_M48_family_metallopeptidase_[Vibrio_cholerae]	40	PASS	NA	GT	0	0	0	0	0	0	0	0	0	0	0	0	0	0	0	0	0	0	0	0	0	0	0	0	0	0	0	0	0	0	0	0	1	0	0	0	0	0	0
506	NODE_2_length_392534_cov_100.246969	ATTTTGGCGG.TGTTTGGTTT	T	G	NODE_2_length_392534_cov_100.246969_22	WP_000462611.1_AI-2E_family_transporter_[Vibrio_cholerae]	40	PASS	NA	GT	0	0	0	0	0	0	0	0	0	0	0	0	0	0	0	0	0	0	0	0	0	0	0	0	0	0	0	0	0	0	0	0	0	0	0	0	0	0	0
507	NODE_2_length_392534_cov_100.246969	AGCCTCTGGG.TGCGCTGAGT	T	G	NODE_2_length_392534_cov_100.246969_23	WP_001212589.1_methyl-accepting_chemotaxis_protein_Mlp24_[Vibrio_cholerae]	40	PASS	NA	GT	0	0	0	0	0	0	0	0	0	0	0	0	0	0	0	0	0	0	1	0	0	0	0	0	0	0	0	1	1	0	0	1	1	0	0	0	0	0	0
508	NODE_2_length_392534_cov_100.246969	GGGTATCATG.ACCCCGGCAA	A	C			40	PASS	NA	GT	0	0	0	0	0	0	0	0	0	0	0	0	0	0	0	0	0	0	0	0	0	0	0	0	0	0	0	0	0	0	0	0	0	0	0	0	0	0	0
509	NODE_2_length_392534_cov_100.246969	TGTCTCCGCG.GCGGCCACCA	G	A	NODE_2_length_392534_cov_100.246969_40	WP_000052031.1_flagellar_filament_capping_protein_FliD_[Vibrio_cholerae]	40	PASS	NA	GT	0	0	0	0	0	0	0	0	0	0	0	0	0	0	0	0	0	0	0	0	0	0	0	0	0	0	0	0	0	0	0	0	0	0	0	0	1	0	0
510	NODE_2_length_392534_cov_100.246969	TGAAAAATCC.AATCCGGGCG	A	C	NODE_2_length_392534_cov_100.246969_40	WP_000052031.1_flagellar_filament_capping_protein_FliD_[Vibrio_cholerae]	40	PASS	NA	GT	0	0	0	0	1	0	0	0	0	0	0	0	0	0	0	0	0	0	0	0	0	0	0	0	0	0	0	0	0	1	0	0	0	0	0	0	0	0	0
511	NODE_2_length_392534_cov_100.246969	TTAGCAACCA.ACCTCCCGCC	A	C	NODE_2_length_392534_cov_100.246969_47	WP_000752737.1:_flagellar_M-ring_protein_FliF_[Vibrio]	40	PASS	NA	GT	0	0	0	0	0	0	0	0	0	0	0	0	0	0	0	0	0	0	0	0	0	0	0	0	0	0	0	0	1	0	0	0	0	0	0	0	0	0	0
512	NODE_2_length_392534_cov_100.246969	GCAACCAACC.TCCCGCCGAT	T	C	NODE_2_length_392534_cov_100.246969_47	WP_000752737.1:_flagellar_M-ring_protein_FliF_[Vibrio]	40	PASS	NA	GT	0	0	0	0	0	0	0	0	0	0	0	0	0	0	0	0	0	0	0	0	0	0	0	0	0	0	0	0	0	0	0	0	0	0	0	0	0	0	0
513	NODE_2_length_392534_cov_100.246969	ATGCGACGGT.CACACCTCAA	C	T	NODE_2_length_392534_cov_100.246969_49	WP_000012406.1_flagellar_assembly_protein_FliH_[Vibrio_cholerae]	40	PASS	NA	GT	0	0	0	0	0	0	0	0	0	0	0	0	1	0	0	0	0	0	0	0	0	0	0	0	0	0	0	0	0	0	0	0	0	0	0	0	0	0	0
514	NODE_2_length_392534_cov_100.246969	TGAGGCGGGG.CAAGCAGAAG	C	G	NODE_2_length_392534_cov_100.246969_49	WP_000012406.1_flagellar_assembly_protein_FliH_[Vibrio_cholerae]	40	PASS	NA	GT	0	0	0	0	0	0	0	0	0	0	0	0	0	0	0	0	0	0	0	0	0	0	0	0	0	0	0	0	0	0	0	0	0	0	0	0	0	0	0
515	NODE_2_length_392534_cov_100.246969	GAACGGCGGG.TTATTCAACT	T	G	NODE_2_length_392534_cov_100.246969_54	WP_041048848.1_flagellar_motor_switch_protein_FliM_[Vibrio_cholerae]	40	PASS	NA	GT	0	0	0	0	0	0	0	0	0	0	0	0	0	0	0	0	0	0	0	0	0	0	0	0	0	0	0	0	0	0	0	0	0	0	0	0	0	0	0
516	NODE_2_length_392534_cov_100.246969	GTTGGCTGCT.ACCAGCAGCC	A	C	NODE_2_length_392534_cov_100.246969_56	WP_001228179.1:_flagellar_biosynthetic_protein_FliO_[Vibrio]	40	PASS	NA	GT	0	0	0	0	0	0	0	0	0	0	0	0	0	0	0	0	0	0	0	0	0	0	0	0	0	0	0	0	0	0	0	0	0	0	0	0	0	0	0
517	NODE_2_length_392534_cov_100.246969	CCGAATTGCG.GCCATGTTGA	G	A	NODE_2_length_392534_cov_100.246969_59	WP_000456297.1_flagellar_type_III_secretion_system_protein_FliR_[Vibrio_cholerae]	40	PASS	NA	GT	0	0	0	0	0	0	0	0	0	0	0	0	1	0	0	0	0	0	0	0	0	0	0	0	0	0	0	0	0	0	0	0	0	0	0	0	0	0	0
518	NODE_2_length_392534_cov_100.246969	TTTGAGTCGG.CGTTTTTTAT	C	G			40	PASS	NA	GT	0	0	0	0	0	0	0	0	0	0	0	0	0	0	0	0	0	0	0	0	0	0	0	0	0	0	0	0	0	0	0	0	0	0	0	0	0	0	0
519	NODE_2_length_392534_cov_100.246969	TCCAATTGAT.TCCTAATAGA	T	C			40	PASS	NA	GT	0	0	0	0	0	0	0	0	0	0	0	0	0	0	0	0	0	0	0	0	0	0	0	0	0	0	0	0	0	0	0	0	0	0	0	0	0	0	0
520	NODE_2_length_392534_cov_100.246969	CACTGGCGAT.ACCACCGCCG	A	C	NODE_2_length_392534_cov_100.246969_68	WP_000095112.1_bifunctional_tRNA_(5-methylaminomethyl-2-thiouridine)(34)-methyltransferase_MnmD/FAD-dependent_5-carboxymethylaminomethyl-2-thiouridine(34)_oxidoreductase_MnmC_[Vibrio_cholerae]	40	PASS	NA	GT	0	0	0	0	0	0	0	0	0	0	0	0	0	0	0	0	0	0	0	0	0	0	0	0	0	0	0	0	0	0	0	1	0	0	0	0	0	0	0
521	NODE_2_length_392534_cov_100.246969	TTGCGCAAGC.GGTAGCGGAT	G	A	NODE_2_length_392534_cov_100.246969_81	WP_001240727.1_phosphoglucomutase_(alpha-D-glucose-1,6-bisphosphate-dependent)_[Vibrio_cholerae]	40	PASS	NA	GT	0	0	0	0	0	0	0	0	0	0	0	0	0	0	0	0	0	0	0	0	0	0	0	0	0	0	0	0	0	0	0	1	0	0	0	0	0	0	0
522	NODE_2_length_392534_cov_100.246969	CATTGTGATT.ACCCCTTCGC	A	C	NODE_2_length_392534_cov_100.246969_81	WP_001240727.1_phosphoglucomutase_(alpha-D-glucose-1,6-bisphosphate-dependent)_[Vibrio_cholerae]	40	PASS	NA	GT	0	0	0	0	0	0	0	0	0	0	0	0	0	0	0	0	0	0	0	0	0	0	0	0	0	0	0	0	0	0	0	0	1	0	0	0	0	0	0
523	NODE_2_length_392534_cov_100.246969	CCATGGCGGG.TTTGCTGGCC	T	G	NODE_2_length_392534_cov_100.246969_81	WP_001240727.1_phosphoglucomutase_(alpha-D-glucose-1,6-bisphosphate-dependent)_[Vibrio_cholerae]	40	PASS	NA	GT	0	0	0	0	0	0	0	0	0	0	0	0	1	0	0	0	0	0	0	0	0	0	0	0	0	0	0	0	0	0	0	0	0	0	0	0	0	0	0
524	NODE_2_length_392534_cov_100.246969	TACGGCTCGC.TTGACTCATG	T	C	NODE_2_length_392534_cov_100.246969_81	WP_001240727.1_phosphoglucomutase_(alpha-D-glucose-1,6-bisphosphate-dependent)_[Vibrio_cholerae]	40	PASS	NA	GT	0	0	0	0	0	0	0	0	0	0	0	0	0	0	0	0	0	0	0	0	0	0	0	0	0	0	0	0	0	0	0	0	0	0	0	0	0	0	0
525	NODE_2_length_392534_cov_100.246969	GGAATGGCTC.GCGGAAAATC	G	C	NODE_2_length_392534_cov_100.246969_83	WP_001061710.1_Nif3-like_dinuclear_metal_center_hexameric_protein_[Vibrio_cholerae]	40	PASS	NA	GT	0	0	0	0	0	0	0	0	0	0	0	0	0	0	0	0	0	0	0	0	0	0	0	0	0	0	0	0	0	0	0	0	0	0	0	0	0	0	0
526	NODE_2_length_392534_cov_100.246969	TGGCTCGCGG.AAAATCACGG	A	G	NODE_2_length_392534_cov_100.246969_83	WP_001061710.1_Nif3-like_dinuclear_metal_center_hexameric_protein_[Vibrio_cholerae]	40	PASS	NA	GT	0	0	0	0	0	0	0	0	0	0	0	0	0	0	0	0	0	0	0	0	0	0	0	0	0	0	0	0	0	0	0	1	0	0	0	0	0	0	0
527	NODE_2_length_392534_cov_100.246969	TCGCGGAAAA.TCACGGCTTT	T	A	NODE_2_length_392534_cov_100.246969_83	WP_001061710.1_Nif3-like_dinuclear_metal_center_hexameric_protein_[Vibrio_cholerae]	40	PASS	NA	GT	0	0	0	0	0	0	0	0	0	0	0	0	0	0	0	0	0	0	0	0	0	0	0	0	0	0	0	0	0	0	0	0	0	0	0	0	0	0	0
528	NODE_2_length_392534_cov_100.246969	AATGTTGCAG.TCCGTATAGT	T	A			40	PASS	NA	GT	0	0	0	0	1	0	0	0	0	0	0	0	0	0	0	0	0	0	0	0	0	0	0	0	0	0	0	0	0	0	0	0	0	0	0	0	0	0	0
529	NODE_2_length_392534_cov_100.246969	CTGGCGGGGG.TTCTGGTATG	T	G	NODE_2_length_392534_cov_100.246969_85	WP_000043021.1_succinate_dehydrogenase_cytochrome_b556_subunit_[Vibrio_cholerae]	40	PASS	NA	GT	0	0	0	0	0	0	0	0	0	0	0	0	0	0	0	0	0	0	0	0	0	0	0	0	0	0	0	0	0	0	0	1	0	0	0	0	0	0	0
530	NODE_2_length_392534_cov_100.246969	CATTTGGATG.GTCTGTACGA	G	A	NODE_2_length_392534_cov_100.246969_88	WP_000772966.1:_succinate_dehydrogenase_iron-sulfur_subunit_[Vibrio]	40	PASS	NA	GT	0	0	0	0	1	0	0	0	0	0	0	0	0	0	0	0	0	0	0	0	0	0	0	0	0	0	0	0	0	1	0	0	0	0	0	0	0	0	0
531	NODE_2_length_392534_cov_100.246969	ACTGATGTCA.ACGCCTATCA	A	C	NODE_2_length_392534_cov_100.246969_90	WP_000151221.1_2-oxoglutarate_dehydrogenase_complex_dihydrolipoyllysine-residue_succinyltransferase_[Vibrio_cholerae]	40	PASS	NA	GT	0	0	0	0	0	0	0	0	0	0	0	0	0	0	0	0	0	0	0	0	0	0	0	0	0	0	0	0	0	0	0	0	0	0	0	0	0	0	0
532	NODE_2_length_392534_cov_100.246969	TGATGTCAAC.GCCTATCATT	G	C	NODE_2_length_392534_cov_100.246969_90	WP_000151221.1_2-oxoglutarate_dehydrogenase_complex_dihydrolipoyllysine-residue_succinyltransferase_[Vibrio_cholerae]	40	PASS	NA	GT	0	0	0	0	0	0	0	0	0	0	0	0	0	0	0	0	0	0	0	0	0	0	0	0	0	0	0	0	0	0	0	0	0	0	0	0	0	0	0
533	NODE_2_length_392534_cov_100.246969	CCTATCATTA.ACCCGCCACA	A	C	NODE_2_length_392534_cov_100.246969_90	WP_000151221.1_2-oxoglutarate_dehydrogenase_complex_dihydrolipoyllysine-residue_succinyltransferase_[Vibrio_cholerae]	40	PASS	NA	GT	0	0	0	0	0	0	0	0	0	0	0	0	0	0	0	0	0	0	0	0	0	0	0	0	0	0	0	0	0	0	0	1	0	0	0	0	0	0	0
534	NODE_2_length_392534_cov_100.246969	CTTTACACCA.ACACACCTGA	A	G	NODE_2_length_392534_cov_100.246969_98	WP_000877243.1_Fe(2+)_transporter_permease_subunit_FeoB_[Vibrio_cholerae]	40	PASS	NA	GT	0	0	0	0	0	0	0	0	0	0	0	0	0	0	0	0	0	0	0	0	0	0	0	0	0	0	0	0	0	0	0	0	0	0	0	0	1	0	0
535	NODE_2_length_392534_cov_100.246969	ACGGCGGCCG.AACTGCAACT	A	G			40	PASS	NA	GT	0	0	0	0	0	0	0	0	0	0	0	0	0	0	0	0	0	0	0	0	0	0	0	0	0	0	0	1	0	0	0	0	0	0	0	0	0	0	0
536	NODE_2_length_392534_cov_100.246969	GTGCGGCGGG.TAACGTTATC	T	G	NODE_2_length_392534_cov_100.246969_105	WP_001881783.1_flagellar_biosynthesis_protein_FlhA_[Vibrio_cholerae]	40	PASS	NA	GT	0	0	0	0	0	0	0	0	0	0	0	0	0	0	0	0	0	0	0	0	0	0	0	0	0	0	0	0	0	0	0	0	0	0	0	0	0	0	0
537	NODE_2_length_392534_cov_100.246969	ATCCACGCTC.ACCAGCCGCA	A	C	NODE_2_length_392534_cov_100.246969_107	WP_000182546.1:_MinD/ParA_family_protein_[Vibrio]	40	PASS	NA	GT	0	0	0	0	0	0	0	0	0	0	0	0	0	0	0	0	0	0	0	0	0	0	0	0	0	0	0	0	0	0	0	0	0	0	0	0	0	0	0
538	NODE_2_length_392534_cov_100.246969	AAGAAGTCGT.TGAAGACGTT	T	A	NODE_2_length_392534_cov_100.246969_111	WP_000119661.1_chemotaxis_protein_CheA_[Vibrio_cholerae]	40	PASS	NA	GT	0	0	0	0	0	0	0	1	0	1	0	0	0	0	0	0	0	0	0	0	0	0	0	0	0	0	0	0	0	0	0	0	0	0	0	0	0	0	0
539	NODE_2_length_392534_cov_100.246969	CTTCTGCGCC.AGCGAAAGCC	A	T	NODE_2_length_392534_cov_100.246969_111	WP_000119661.1_chemotaxis_protein_CheA_[Vibrio_cholerae]	40	PASS	NA	GT	0	0	0	0	0	0	0	0	0	0	0	0	0	0	0	0	0	0	1	0	0	0	0	0	0	0	0	1	1	0	0	0	1	0	0	0	0	0	0
540	NODE_2_length_392534_cov_100.246969	TGGGAAACCG.ACCCTCGACG	A	C	NODE_2_length_392534_cov_100.246969_112	WP_000985860.1_chemotaxis_response_regulator_protein-glutamate_methylesterase_[Vibrio_cholerae]	40	PASS	NA	GT	0	0	0	0	0	0	0	0	0	0	0	0	0	0	0	0	0	0	0	0	0	0	0	0	0	0	0	0	0	0	0	0	0	0	0	0	0	0	0
541	NODE_2_length_392534_cov_100.246969	GGAGGGTCGG.TTTTTGTTGT	T	G	NODE_2_length_392534_cov_100.246969_116	WP_001881776.1_flagellar_transcriptional_regulator_FlrD_[Vibrio_cholerae]	40	ALN	NA	GT	0	0	0	0	0	0	0	0	0	0	0	0	0	0	0	0	0	0	0	0	0	0	0	0	0	0	0	0	0	0	0	1	0	0	0	0	0	0	0
542	NODE_2_length_392534_cov_100.246969	TGATTGTTTT.CGATCAAGCA	C	G			40	PASS	NA	GT	0	0	1	0	0	0	0	0	0	0	0	0	0	0	0	0	0	0	0	0	0	0	0	0	0	0	0	0	0	0	0	0	0	0	0	0	0	0	0
543	NODE_2_length_392534_cov_100.246969	AAGCGGCGGG.TATATTAGCC	T	G	NODE_2_length_392534_cov_100.246969_119	WP_000266112.1_heme_ABC_transporter_permease_[Vibrio_cholerae]	40	PASS	NA	GT	0	0	0	0	0	0	0	0	0	0	0	0	0	0	0	0	0	0	0	0	0	0	0	0	0	0	0	0	0	0	0	0	0	0	0	0	0	0	0
544	NODE_2_length_392534_cov_100.246969	TGCCGGAACA.GCGCTGATGC	G	A	NODE_2_length_392534_cov_100.246969_122	WP_000559829.1_heme_lyase_CcmF/NrfE_family_subunit_[Vibrio_cholerae]	40	PASS	NA	GT	0	0	0	0	0	0	0	0	0	0	0	0	0	0	0	0	0	0	0	0	0	0	0	0	0	0	0	0	0	0	0	0	0	0	0	0	0	0	0
545	NODE_2_length_392534_cov_100.246969	TGTCTGGCGG.AGATTTGATA	A	G	NODE_2_length_392534_cov_100.246969_128	WP_041048799.1_hypothetical_protein_[Vibrio_cholerae]	40	PASS	NA	GT	0	0	0	0	0	0	0	0	0	0	0	0	0	0	0	0	0	0	0	0	0	0	0	0	0	0	0	0	0	0	0	0	0	0	0	0	0	0	0
546	NODE_2_length_392534_cov_100.246969	CTAATGTATG.GACTTGCATG	G	A			40	PASS	NA	GT	1	1	1	1	0	1	0	0	0	0	1	1	0	0	0	1	1	1	0	1	1	1	1	1	1	0	1	0	0	0	1	0	0	1	0	1	0	1	1
547	NODE_2_length_392534_cov_100.246969	GCTTGCGCAG.TAATCGAGAG	T	A	NODE_2_length_392534_cov_100.246969_131	WP_041048795.1_DNA_topoisomerase_III_[Vibrio_cholerae]	40	PASS	NA	GT	0	0	0	0	0	0	0	0	0	0	0	0	0	0	0	0	0	0	0	0	0	0	0	0	0	0	0	0	0	0	0	0	0	0	0	0	0	0	0
548	NODE_2_length_392534_cov_100.246969	CACAAGCTAG.GTGGCATGAG	G	T	NODE_2_length_392534_cov_100.246969_136	WP_041048789.1_Hpt_domain-containing_protein_[Vibrio_cholerae]	40	PASS	NA	GT	0	0	0	0	0	0	0	0	0	0	0	0	0	0	0	0	0	0	0	0	0	0	0	0	0	0	0	0	0	0	0	0	0	0	0	0	0	0	0
549	NODE_2_length_392534_cov_100.246969	GTGGCATGAG.TCATCAAGTC	T	C	NODE_2_length_392534_cov_100.246969_136	WP_041048789.1_Hpt_domain-containing_protein_[Vibrio_cholerae]	40	PASS	NA	GT	0	0	0	0	0	0	0	0	0	0	0	0	0	0	0	0	0	0	0	0	0	0	0	0	0	0	0	0	0	0	0	0	0	0	0	0	0	0	0
550	NODE_2_length_392534_cov_100.246969	CGACAAGAGC.ACCGACCGCC	A	C	NODE_2_length_392534_cov_100.246969_137	WP_000938467.1_Na+/H+_antiporter_NhaC_[Vibrio_cholerae]	40	PASS	NA	GT	0	0	0	0	0	0	0	0	0	0	0	0	0	0	0	0	0	0	0	0	0	0	0	0	0	0	0	0	0	0	0	1	0	0	0	0	0	0	0
551	NODE_2_length_392534_cov_100.246969	AAGAGCACCG.ACCGCCAATA	A	C	NODE_2_length_392534_cov_100.246969_137	WP_000938467.1_Na+/H+_antiporter_NhaC_[Vibrio_cholerae]	40	PASS	NA	GT	0	0	0	0	0	0	0	0	0	0	0	0	0	0	0	0	0	0	0	0	0	0	0	0	0	0	0	0	0	0	0	0	0	0	0	0	0	0	0
552	NODE_2_length_392534_cov_100.246969	ATGCCTTCAC.GGTTGGCGAC	G	T	NODE_2_length_392534_cov_100.246969_138	WP_001263690.1:_aspartate-semialdehyde_dehydrogenase_[Vibrio]	40	PASS	NA	GT	0	0	0	0	0	0	0	0	0	0	0	0	0	0	0	0	0	0	1	0	0	0	0	0	0	0	0	0	0	0	0	0	1	0	0	0	0	0	0
553	NODE_2_length_392534_cov_100.246969	GCAGCATTTG.ACCCGCCAGT	A	C	NODE_2_length_392534_cov_100.246969_139	WP_001190428.1:_YchE_family_NAAT_transporter_[Vibrio]	40	PASS	NA	GT	0	0	0	0	0	0	0	0	0	0	0	0	0	0	0	0	0	0	0	0	0	0	0	0	0	0	0	1	0	0	0	0	0	0	0	0	0	0	0
554	NODE_2_length_392534_cov_100.246969	TAACATTTTT.TTATTTTAGG	T	A			40	PASS	NA	GT	0	0	0	0	1	0	0	0	0	0	0	0	0	0	0	0	0	0	0	0	0	0	0	0	0	0	0	0	0	0	0	0	0	0	0	0	0	0	0
555	NODE_2_length_392534_cov_100.246969	GATAAAGTAA.TCAAAAACCA	T	A	NODE_2_length_392534_cov_100.246969_140	WP_001145580.1:_bifunctional_acetaldehyde-CoA/alcohol_dehydrogenase_[Vibrio]	40	PASS	NA	GT	0	0	0	0	0	0	0	0	0	0	0	0	0	0	0	0	0	0	0	0	0	0	0	0	0	0	0	0	0	0	0	0	0	0	0	0	0	0	0
556	NODE_2_length_392534_cov_100.246969	CTCCGGAAGA.AAGTGGAAGC	A	G			40	PASS	NA	GT	0	0	0	0	0	0	0	0	0	0	0	0	0	0	0	0	0	0	0	0	0	0	0	0	0	0	0	0	0	0	0	0	0	0	0	0	0	0	0
557	NODE_2_length_392534_cov_100.246969	GCTGTTGGGA.AATTTAAGAA	A	T			40	PASS	NA	GT	0	0	0	0	0	0	0	1	0	1	0	0	0	0	0	0	0	0	0	0	0	0	0	0	0	0	0	0	0	0	0	0	0	0	0	0	0	0	0
558	NODE_2_length_392534_cov_100.246969	TTTGCGGCTT.GCTCATGCCC	G	A	NODE_2_length_392534_cov_100.246969_143	WP_000827335.1_ribonuclease_E_[Vibrio_cholerae]	40	PASS	NA	GT	0	0	0	0	0	0	0	0	0	0	0	0	0	0	0	0	0	0	0	0	0	0	0	0	0	0	0	0	0	0	0	0	0	0	0	0	1	0	0
559	NODE_2_length_392534_cov_100.246969	AGTGACTGCC.AAAGTCAGCA	A	C			40	PASS	NA	GT	0	0	0	0	0	0	0	0	0	0	0	0	0	0	0	0	0	0	0	0	0	0	0	0	0	0	0	0	0	0	0	0	0	0	0	0	0	0	0
560	NODE_2_length_392534_cov_100.246969	GGCGCCGCGC.TTGCTGAGCA	T	C	NODE_2_length_392534_cov_100.246969_148	WP_001180565.1:_phosphate_acyltransferase_PlsX_[Vibrio]	40	PASS	NA	GT	0	0	0	0	0	0	0	0	0	0	0	0	0	0	0	0	0	0	0	0	0	0	0	0	0	0	0	0	0	0	0	0	0	0	0	0	0	0	0
561	NODE_2_length_392534_cov_100.246969	GCATGGCGGG.TTTTGGTGCG	T	G	NODE_2_length_392534_cov_100.246969_153	WP_000044695.1:_beta-ketoacyl-ACP_synthase_II_[Vibrio]	40	PASS	NA	GT	0	0	0	0	0	0	0	0	0	0	0	0	0	0	0	0	0	0	0	0	0	0	0	0	0	0	0	0	0	0	0	0	0	0	0	0	0	0	0
562	NODE_2_length_392534_cov_100.246969	GAGTGGCGGG.ATATCCTCGC	A	G	NODE_2_length_392534_cov_100.246969_155	WP_000592627.1_endolytic_transglycosylase_MltG_[Vibrio_cholerae]	40	PASS	NA	GT	0	0	0	0	0	0	0	0	0	0	0	0	0	0	0	0	0	0	0	0	0	0	0	0	0	0	0	0	0	0	0	1	0	0	0	0	0	0	0
563	NODE_2_length_392534_cov_100.246969	ATTTTCAAAA.TCTTTTTTTG	T	A			40	PASS	NA	GT	0	0	0	0	0	0	0	0	0	0	0	0	0	0	0	0	0	0	0	0	0	0	0	0	0	0	0	0	0	0	0	0	0	0	0	0	0	0	0
564	NODE_2_length_392534_cov_100.246969	GATAAAAAAG.CGAGCGTTTG	C	T			40	PASS	NA	GT	0	0	0	0	0	0	0	0	0	0	0	0	0	0	0	0	0	0	0	0	0	0	0	0	0	0	0	0	0	0	0	0	0	0	0	0	0	0	0
565	NODE_2_length_392534_cov_100.246969	TTACGGCTGG.TGTACTGGAC	T	G	NODE_2_length_392534_cov_100.246969_164	WP_000834946.1_patatin_family_protein_[Vibrio_cholerae]	40	PASS	NA	GT	0	0	0	0	0	0	0	0	0	0	0	0	0	0	0	0	0	0	0	0	0	0	0	0	0	0	0	0	0	0	0	0	0	0	0	0	0	0	0
566	NODE_2_length_392534_cov_100.246969	TTAATCAGGC.GAAATCGATT	G	T	NODE_2_length_392534_cov_100.246969_166	WP_000281794.1:_ROK_family_protein_[Vibrio]	40	PASS	NA	GT	0	0	0	0	1	0	0	0	0	0	0	0	0	0	0	0	0	0	0	0	0	0	0	0	0	0	0	0	0	1	0	0	0	0	0	0	0	0	0
567	NODE_2_length_392534_cov_100.246969	ATATCGGCTT.GTGATCAAAT	G	T			40	PASS	NA	GT	0	0	0	0	0	0	0	0	0	0	0	0	1	0	0	0	0	0	0	0	0	0	0	0	0	0	0	0	0	0	0	0	0	0	0	0	0	0	0
568	NODE_2_length_392534_cov_100.246969	GTTATGTTGA.TGCCACATCA	T	C			40	PASS	NA	GT	1	1	1	1	1	1	0	0	0	0	1	1	1	0	0	1	1	1	1	1	1	1	1	1	1	0	1	1	1	1	1	1	1	1	0	1	1	1	1
569	NODE_2_length_392534_cov_100.246969	GAGGCGGGGG.TCACCATTAT	T	G	NODE_2_length_392534_cov_100.246969_179	WP_000283414.1_NADPH-dependent_2,4-dienoyl-CoA_reductase_[Vibrio_cholerae]	40	PASS	NA	GT	0	0	0	0	0	0	0	0	0	0	0	0	0	0	0	0	0	0	0	0	0	0	0	0	0	0	0	0	0	0	0	0	0	0	0	0	0	0	0
570	NODE_2_length_392534_cov_100.246969	CCGGATATCG.CGAGCCAATA	C	G	NODE_2_length_392534_cov_100.246969_182	WP_001890414.1_ATP-dependent_DNA_helicase_[Vibrio_cholerae]	40	PASS	NA	GT	0	0	0	0	0	0	0	0	0	0	0	0	0	0	0	0	0	0	0	0	0	0	0	0	0	0	0	0	0	0	0	0	0	0	0	0	0	0	0
571	NODE_2_length_392534_cov_100.246969	ACAGCCATTA.CCGGTGTAAA	C	T	NODE_2_length_392534_cov_100.246969_187	WP_000360594.1:_long-chain-fatty-acid--CoA_ligase_FadD_[Vibrio]	40	PASS	NA	GT	1	0	1	0	0	1	0	0	0	0	0	0	0	0	0	0	0	0	0	0	1	0	0	0	0	0	0	0	0	0	0	0	0	0	0	0	0	0	0
572	NODE_2_length_392534_cov_100.246969	CAAATTATTA.GCCAAGTAGG	G	A	NODE_2_length_392534_cov_100.246969_188	WP_001911432.1_ribonuclease_D_[Vibrio_cholerae]	40	PASS	NA	GT	0	0	0	0	0	0	0	0	0	0	0	0	0	0	0	0	0	1	0	0	0	0	0	0	0	0	0	0	0	0	0	0	0	0	0	0	0	0	0
573	NODE_2_length_392534_cov_100.246969	CAACATGGCG.TTACCATGAA	T	C	NODE_2_length_392534_cov_100.246969_188	WP_001911432.1_ribonuclease_D_[Vibrio_cholerae]	40	PASS	NA	GT	0	0	0	0	0	0	0	0	0	0	0	0	0	0	0	0	0	0	0	0	0	0	0	0	0	0	0	0	0	0	0	0	0	0	0	0	0	0	0
574	NODE_2_length_392534_cov_100.246969	ATCTGAACAT.CCATCGTGTC	C	T	NODE_2_length_392534_cov_100.246969_189	WP_001276872.1_M3_family_oligoendopeptidase_[Vibrio_cholerae]	40	PASS	NA	GT	0	0	0	0	1	0	0	0	0	0	0	0	0	0	0	0	0	0	0	0	0	0	0	0	0	0	0	0	0	1	0	0	0	0	0	0	0	0	0
575	NODE_2_length_392534_cov_100.246969	TATTGGTGGG.CGAAGATTTT	C	G	NODE_2_length_392534_cov_100.246969_191	WP_000092435.1_DTW_domain-containing_protein_[Vibrio_cholerae]	40	PASS	NA	GT	0	0	0	0	0	0	0	0	0	0	0	0	0	0	0	0	0	0	0	0	0	0	0	0	0	0	0	0	0	0	0	0	0	0	0	0	0	0	0
576	NODE_2_length_392534_cov_100.246969	CGAAGATTTT.CGTGAGCATG	C	T	NODE_2_length_392534_cov_100.246969_191	WP_000092435.1_DTW_domain-containing_protein_[Vibrio_cholerae]	40	PASS	NA	GT	0	0	0	0	0	0	0	0	0	0	0	0	0	0	0	0	0	0	0	0	0	0	0	0	0	0	0	0	0	0	0	0	0	0	0	0	0	0	0
577	NODE_2_length_392534_cov_100.246969	GCTACTCACG.TCGATTGATG	T	C	NODE_2_length_392534_cov_100.246969_196	WP_001078087.1_2-succinyl-5-enolpyruvyl-6-hydroxy-3-cyclohexene-1-carboxylic-acid_synthase_[Vibrio_cholerae]	40	PASS	NA	GT	0	0	0	0	1	0	0	0	0	0	0	0	0	0	0	0	0	0	0	0	0	0	0	0	0	0	0	0	0	1	0	0	0	0	0	0	0	0	0
578	NODE_2_length_392534_cov_100.246969	TTATCGAGGT.GAAAACCCCG	G	A	NODE_2_length_392534_cov_100.246969_196	WP_001078087.1_2-succinyl-5-enolpyruvyl-6-hydroxy-3-cyclohexene-1-carboxylic-acid_synthase_[Vibrio_cholerae]	40	PASS	NA	GT	0	0	0	0	0	0	0	0	0	0	0	0	0	0	0	0	0	0	0	0	0	0	0	0	0	0	0	0	0	0	0	0	0	0	0	0	0	0	0
579	NODE_2_length_392534_cov_100.246969	CGAGGTGAAA.ACCCCGCCGC	A	C	NODE_2_length_392534_cov_100.246969_196	WP_001078087.1_2-succinyl-5-enolpyruvyl-6-hydroxy-3-cyclohexene-1-carboxylic-acid_synthase_[Vibrio_cholerae]	40	PASS	NA	GT	0	0	0	0	0	0	0	0	0	0	0	0	0	0	0	0	0	0	0	0	0	0	0	0	0	0	0	0	0	0	0	0	0	0	0	0	0	0	0
580	NODE_2_length_392534_cov_100.246969	CTGTGGCTGG.TTGGGCGGTG	T	G	NODE_2_length_392534_cov_100.246969_198	WP_001918720.1:_1,4-dihydroxy-2-naphthoyl-CoA_synthase_[Vibrio]	40	PASS	NA	GT	0	0	0	0	0	0	0	0	0	0	0	0	0	0	0	0	0	0	0	0	0	0	0	0	0	0	0	0	0	0	0	0	0	0	0	0	0	0	0
581	NODE_2_length_392534_cov_100.246969	CTGGTGAACA.CGGTTGTGCC	C	T	NODE_2_length_392534_cov_100.246969_198	WP_001918720.1:_1,4-dihydroxy-2-naphthoyl-CoA_synthase_[Vibrio]	40	PASS	NA	GT	0	0	0	0	0	0	0	0	0	0	0	0	0	0	0	0	0	0	1	0	0	0	0	0	0	0	0	1	1	0	0	0	1	0	0	0	0	0	0
582	NODE_2_length_392534_cov_100.246969	TCTGCAAAAC.GATATTGCTG	G	A	NODE_2_length_392534_cov_100.246969_200	WP_001173522.1_o-succinylbenzoate--CoA_ligase_[Vibrio_cholerae]	40	PASS	NA	GT	0	0	0	0	0	0	0	0	0	0	0	0	1	0	0	0	0	0	0	0	0	0	0	0	0	0	0	0	0	0	0	0	0	0	0	0	0	0	0
583	NODE_2_length_392534_cov_100.246969	AGTTGGATTG.GCACCTGAGG	G	A	NODE_2_length_392534_cov_100.246969_201	WP_000675678.1_benzoate/H(+)_symporter_BenE_family_transporter_[Vibrio_cholerae]	40	PASS	NA	GT	0	0	0	0	0	0	0	0	0	0	0	0	0	0	0	0	0	0	0	0	0	0	0	0	0	0	0	0	0	0	0	0	0	0	0	0	0	0	0
584	NODE_2_length_392534_cov_100.246969	TCCATTCCTC.TCCTGCCGAT	T	C	NODE_2_length_392534_cov_100.246969_203	WP_001918717.1_methyl-accepting_chemotaxis_protein_[Vibrio_cholerae]	40	PASS	NA	GT	0	0	0	0	0	0	0	0	0	0	0	0	0	0	0	0	0	0	0	0	0	0	0	0	0	0	0	0	0	0	0	0	0	0	0	0	0	0	0
585	NODE_2_length_392534_cov_100.246969	GATCGGCGGG.AATGCTGGTC	A	G	NODE_2_length_392534_cov_100.246969_204	WP_000013111.1_MFS_transporter_[Vibrio_cholerae]	40	PASS	NA	GT	0	0	0	0	0	0	0	0	0	0	0	0	0	0	0	0	0	0	0	0	0	0	0	0	0	0	0	0	0	0	0	0	0	0	0	0	0	0	0
586	NODE_2_length_392534_cov_100.246969	ACTCGGTGAG.ATTAGCTCAC	A	G			40	PASS	NA	GT	0	0	0	0	0	0	0	1	0	1	0	0	0	0	0	0	0	0	0	0	0	0	0	0	0	0	0	0	0	0	0	0	0	0	0	0	0	0	0
587	NODE_2_length_392534_cov_100.246969	CGGTTGCTGG.TGGTACTTTG	T	C	NODE_2_length_392534_cov_100.246969_216	WP_017686270.1_NupC/NupG_family_nucleoside_CNT_transporter_[Vibrio_cholerae]	40	PASS	NA	GT	0	0	0	0	0	0	0	0	0	0	0	0	0	0	0	0	0	0	0	0	0	0	0	0	0	0	0	0	0	0	0	0	0	0	0	0	1	0	0
588	NODE_2_length_392534_cov_100.246969	CTTGTACCTG.AACGTCGCTC	A	T	NODE_2_length_392534_cov_100.246969_216	WP_017686270.1_NupC/NupG_family_nucleoside_CNT_transporter_[Vibrio_cholerae]	40	PASS	NA	GT	0	0	0	0	0	0	0	0	0	0	0	0	0	0	0	0	0	0	0	0	0	0	0	0	0	0	0	0	0	0	0	0	0	0	0	0	0	0	0
589	NODE_2_length_392534_cov_100.246969	GTTGCGCGGG.TTTACCTGTG	T	G	NODE_2_length_392534_cov_100.246969_217	WP_000833027.1_chitinase_[Vibrio_cholerae]	40	PASS	NA	GT	0	0	0	0	0	0	0	0	0	0	0	0	0	0	0	0	0	0	0	0	0	0	0	0	0	0	0	0	0	0	0	0	0	0	0	0	0	0	0
590	NODE_2_length_392534_cov_100.246969	TGTGGCGGCG.CAAGCCAGTG	C	A	NODE_2_length_392534_cov_100.246969_217	WP_000833027.1_chitinase_[Vibrio_cholerae]	40	PASS	NA	GT	0	0	0	0	0	0	0	0	0	0	0	0	0	0	0	0	0	0	0	0	0	0	0	0	0	0	0	1	0	0	0	0	0	0	0	0	0	0	0
591	NODE_2_length_392534_cov_100.246969	GACTAAAATC.ACCCGCCGTG	A	C	NODE_2_length_392534_cov_100.246969_219	WP_041048711.1_molybdopterin_guanine_dinucleotide-containing_S/N-oxide_reductase_[Vibrio_cholerae]	40	PASS	NA	GT	0	0	0	0	0	0	0	0	0	0	0	0	0	0	0	0	0	0	0	0	0	0	0	0	0	0	0	0	0	0	0	0	0	0	0	0	0	0	0
592	NODE_2_length_392534_cov_100.246969	TGGCTGCCGG.TGCAATGGCT	T	G	NODE_2_length_392534_cov_100.246969_219	WP_041048711.1_molybdopterin_guanine_dinucleotide-containing_S/N-oxide_reductase_[Vibrio_cholerae]	40	PASS	NA	GT	0	0	0	0	0	0	0	0	0	0	0	0	0	0	0	0	0	0	0	0	0	0	0	0	0	0	0	0	0	0	0	0	0	0	0	0	0	0	0
593	NODE_2_length_392534_cov_100.246969	CAGGCTGGGG.TATGCAGCGT	T	G	NODE_2_length_392534_cov_100.246969_219	WP_041048711.1_molybdopterin_guanine_dinucleotide-containing_S/N-oxide_reductase_[Vibrio_cholerae]	40	PASS	NA	GT	0	0	0	0	0	0	0	0	0	0	0	0	0	0	0	0	0	0	0	0	0	0	0	0	0	0	0	0	0	0	0	0	0	0	0	0	0	0	0
594	NODE_2_length_392534_cov_100.246969	AGGTTTGATT.CATCTTATTA	C	A	NODE_2_length_392534_cov_100.246969_220	WP_000883076.1_L-tyrosine/L-tryptophan_isonitrile_synthase_family_protein_[Vibrio_cholerae]	40	PASS	NA	GT	1	0	0	0	0	0	0	0	0	0	0	0	0	0	0	0	0	0	0	0	0	0	0	0	0	0	0	0	0	0	0	0	0	0	0	0	0	0	0
595	NODE_2_length_392534_cov_100.246969	AAATTCTCTG.CATAGTCAGG	C	A	NODE_2_length_392534_cov_100.246969_220	WP_000883076.1_L-tyrosine/L-tryptophan_isonitrile_synthase_family_protein_[Vibrio_cholerae]	40	PASS	NA	GT	0	0	0	0	0	0	0	0	0	0	0	0	0	0	0	0	0	0	0	0	0	0	0	0	0	0	0	0	0	0	0	0	0	0	0	0	0	0	0
596	NODE_2_length_392534_cov_100.246969	CTTTTTAAGT.GAGCAAGCCC	G	T	NODE_2_length_392534_cov_100.246969_220	WP_000883076.1_L-tyrosine/L-tryptophan_isonitrile_synthase_family_protein_[Vibrio_cholerae]	40	PASS	NA	GT	1	1	1	1	0	1	0	0	0	0	1	1	0	0	0	1	1	1	0	0	1	1	0	1	1	0	1	0	0	0	0	0	0	1	0	1	0	1	1
597	NODE_2_length_392534_cov_100.246969	TACTGGCTGG.TATGGTCTAT	T	G	NODE_2_length_392534_cov_100.246969_226	WP_000822415.1_OpgC_domain-containing_protein_[Vibrio_cholerae]	40	PASS	NA	GT	0	0	0	0	0	0	0	0	0	0	0	0	0	0	0	0	0	0	0	0	0	0	0	0	0	0	0	0	0	0	0	0	0	0	0	0	0	0	0
598	NODE_2_length_392534_cov_100.246969	TGCTCAATAA.ACCCGCCTAT	A	C	NODE_2_length_392534_cov_100.246969_226	WP_000822415.1_OpgC_domain-containing_protein_[Vibrio_cholerae]	40	PASS	NA	GT	0	0	0	0	0	0	0	0	0	0	0	0	0	0	0	0	0	0	0	0	0	0	0	0	0	0	0	0	0	0	0	0	0	0	0	0	0	0	0
599	NODE_2_length_392534_cov_100.246969	CATTGCGACG.GAGCGCAATT	G	T	NODE_2_length_392534_cov_100.246969_227	WP_001895395.1_HAD-IB_family_hydrolase_[Vibrio_cholerae]	40	PASS	NA	GT	0	0	0	0	0	0	0	0	0	0	0	0	0	0	0	0	0	0	0	0	0	0	0	0	0	0	0	0	0	0	0	0	0	0	0	0	0	0	0
600	NODE_2_length_392534_cov_100.246969	AACATGCCGT.ACCAGCCGAT	A	C	NODE_2_length_392534_cov_100.246969_231	WP_000932202.1_phosphatidate_cytidylyltransferase_[Vibrio_cholerae]	40	PASS	NA	GT	0	0	0	0	0	0	0	0	0	0	0	0	0	0	0	0	0	0	0	0	0	0	0	0	0	0	0	0	0	0	0	0	0	0	0	0	0	0	0
601	NODE_2_length_392534_cov_100.246969	GCGGCGGGGG.TGATTTGTAA	T	G	NODE_2_length_392534_cov_100.246969_239	WP_000257380.1:_TRAP_transporter_large_permease_[Vibrio]	40	PASS	NA	GT	0	0	0	0	0	0	0	0	0	0	0	0	0	0	0	0	0	0	0	0	0	0	0	0	0	0	0	0	0	0	0	0	0	0	0	0	0	0	0
602	NODE_2_length_392534_cov_100.246969	TATTGGCTGG.TCTAATGTTG	T	G	NODE_2_length_392534_cov_100.246969_239	WP_000257380.1:_TRAP_transporter_large_permease_[Vibrio]	40	PASS	NA	GT	0	0	0	0	0	0	0	0	0	0	0	0	0	0	0	0	0	0	0	0	0	0	0	0	0	0	0	0	0	0	0	0	0	0	0	0	0	0	0
603	NODE_2_length_392534_cov_100.246969	GATATGGCTT.GAAAAACGAT	G	T	NODE_2_length_392534_cov_100.246969_241	WP_001139306.1_sensor_histidine_kinase_[Vibrio_cholerae]	40	PASS	NA	GT	0	0	0	0	0	0	0	0	0	0	0	0	0	0	0	0	0	0	0	0	0	0	0	0	0	0	0	0	0	0	0	0	1	0	0	0	0	0	0
604	NODE_2_length_392534_cov_100.246969	GCTTGAAAAA.CGATCAAGCT	C	A	NODE_2_length_392534_cov_100.246969_241	WP_001139306.1_sensor_histidine_kinase_[Vibrio_cholerae]	40	PASS	NA	GT	0	0	0	0	0	0	0	0	0	0	0	0	0	0	0	0	0	0	0	0	0	0	0	0	0	0	0	0	0	0	0	0	1	0	0	0	0	0	0
605	NODE_2_length_392534_cov_100.246969	AAGTACATAG.CGGATAAGGC	C	T			40	PASS	NA	GT	0	0	0	0	0	0	0	0	0	0	0	0	0	0	0	0	0	0	0	0	0	0	0	0	0	0	0	0	0	0	0	0	0	0	0	0	0	0	0
606	NODE_2_length_392534_cov_100.246969	CGAGTCGTTG.GCGCGCTTAA	G	A	NODE_2_length_392534_cov_100.246969_256	WP_001020612.1:_hypothetical_protein_[Vibrio]	40	PASS	NA	GT	1	1	1	1	0	1	0	0	0	0	1	1	0	0	0	1	1	1	0	1	1	1	1	1	1	0	1	0	0	0	1	0	0	1	0	1	0	1	1
607	NODE_2_length_392534_cov_100.246969	CTGCTGCTAC.CATTTGATTC	C	T	NODE_2_length_392534_cov_100.246969_258	WP_001148227.1_methyltransferase_[Vibrio_cholerae]	40	PASS	NA	GT	0	0	0	0	0	0	0	0	0	0	0	0	0	0	0	0	0	0	1	0	0	0	0	0	0	0	0	1	1	0	0	1	1	0	0	0	0	0	0
608	NODE_2_length_392534_cov_100.246969	GAGTCAATGA.CACTCGTACT	C	T	NODE_2_length_392534_cov_100.246969_260	WP_000228497.1:_leucine-responsive_transcriptional_regulator_Lrp_[Vibrio]	40	PASS	NA	GT	0	0	0	0	0	0	0	0	0	0	0	0	0	0	0	0	0	0	0	0	0	0	0	0	0	0	0	0	0	0	0	0	0	0	0	0	0	0	0
609	NODE_2_length_392534_cov_100.246969	CAATCGAGAA.GAAAACCGCC	G	A	NODE_2_length_392534_cov_100.246969_263	WP_001132255.1:_Na(+)/H(+)_antiporter_NhaB_[Vibrio]	40	PASS	NA	GT	0	0	0	0	0	0	0	0	0	0	0	0	0	0	0	0	0	0	0	0	0	0	0	0	0	0	0	0	0	0	0	0	0	0	0	0	0	0	0
610	NODE_2_length_392534_cov_100.246969	ATGAGGTGTT.GAAAAAACAA	G	A			40	PASS	NA	GT	0	0	0	0	0	0	0	0	0	0	0	0	0	0	0	0	0	0	0	0	0	0	0	0	0	0	0	0	0	0	0	0	0	0	0	0	0	0	0
611	NODE_2_length_392534_cov_100.246969	GAGACATTCA.TCCGCGCGCG	T	C	NODE_2_length_392534_cov_100.246969_267	WP_000807128.1:_purine_nucleoside_phosphoramidase_[Vibrio]	40	PASS	NA	GT	0	0	0	0	0	0	0	0	0	0	0	0	0	0	0	0	0	0	1	0	0	0	0	0	0	0	0	0	0	0	0	0	0	0	0	0	0	0	0
612	NODE_2_length_392534_cov_100.246969	CCGCGCGCGC.CAAGCCATAT	C	A	NODE_2_length_392534_cov_100.246969_267	WP_000807128.1:_purine_nucleoside_phosphoramidase_[Vibrio]	40	PASS	NA	GT	0	0	0	0	0	0	0	0	0	0	0	0	0	0	0	0	0	0	1	0	0	0	0	0	0	0	0	0	0	0	0	0	0	0	0	0	0	0	0
613	NODE_2_length_392534_cov_100.246969	GGTTGCCCCC.AATAATCCAT	A	C	NODE_2_length_392534_cov_100.246969_268	WP_000930350.1_hypothetical_protein_[Vibrio_cholerae]	40	PASS	NA	GT	0	0	0	0	0	0	0	0	0	0	0	0	0	0	0	0	0	0	0	0	0	0	0	0	0	0	0	0	0	0	0	0	0	0	0	0	0	0	0
614	NODE_2_length_392534_cov_100.246969	CCCAGTCGGT.GTAGCCATAA	G	T	NODE_2_length_392534_cov_100.246969_275	WP_001881639.1_hemolysin_[Vibrio_cholerae]	40	PASS	NA	GT	0	0	0	0	0	0	0	0	0	0	0	0	0	0	0	0	0	0	0	0	0	0	0	0	0	0	0	0	0	0	0	0	0	0	0	0	0	0	0
615	NODE_2_length_392534_cov_100.246969	TGCGTGAAGG.GGCGAGCATT	G	A	NODE_2_length_392534_cov_100.246969_284	WP_000052153.1_lipid_A_ABC_transporter_ATP-binding_protein/permease_MsbA_[Vibrio_cholerae]	40	PASS	NA	GT	0	0	0	0	0	0	0	0	0	0	0	0	0	0	0	0	0	0	0	0	0	0	0	0	0	0	0	0	0	0	0	0	0	0	0	0	0	0	0
616	NODE_2_length_392534_cov_100.246969	CTTACCCGTG.TTCGTGGTGG	T	G	NODE_2_length_392534_cov_100.246969_285	WP_001994134.1_tetraacyldisaccharide_4'-kinase_[Vibrio_cholerae]	40	PASS	NA	GT	0	0	0	0	0	0	0	0	0	0	0	0	0	0	0	0	0	0	0	0	0	0	0	0	0	0	0	0	0	0	0	0	0	0	0	0	1	0	0
617	NODE_2_length_392534_cov_100.246969	ATTCAGTGGG.TATATGAGCA	T	G	NODE_2_length_392534_cov_100.246969_287	WP_000011329.1_3-deoxy-manno-octulosonate_cytidylyltransferase_[Vibrio_cholerae]	40	PASS	NA	GT	0	0	0	0	0	0	0	0	0	0	0	0	0	0	0	0	0	0	0	0	0	0	0	0	0	0	0	0	0	0	0	0	0	0	0	0	0	0	0
618	NODE_2_length_392534_cov_100.246969	CATCACCTCA.GACTCGAACG	G	A			40	PASS	NA	GT	0	0	0	0	0	0	0	0	0	0	0	0	0	0	0	0	0	0	0	0	0	0	0	0	0	0	0	0	0	0	0	0	0	0	0	0	1	0	0
619	NODE_2_length_392534_cov_100.246969	ATCGGAAAAA.ACGCGCAGCC	A	C	NODE_2_length_392534_cov_100.246969_292	WP_000417707.1_energy-coupling_factor_ABC_transporter_permease_[Vibrio_cholerae]	40	PASS	NA	GT	0	0	0	0	0	0	0	0	0	0	0	0	0	0	0	0	0	0	0	0	0	0	0	0	0	0	0	0	0	0	0	1	0	0	0	0	0	0	0
620	NODE_2_length_392534_cov_100.246969	CATTAAAAAA.GCCAGCCACA	G	C	NODE_2_length_392534_cov_100.246969_292	WP_000417707.1_energy-coupling_factor_ABC_transporter_permease_[Vibrio_cholerae]	40	PASS	NA	GT	0	0	0	0	0	0	0	0	0	0	0	0	0	0	0	0	0	0	0	0	0	0	0	0	0	0	0	0	0	0	0	0	0	0	0	0	0	0	0
621	NODE_2_length_392534_cov_100.246969	ACCGGCAGGG.TAAGAATAAA	T	G	NODE_2_length_392534_cov_100.246969_292	WP_000417707.1_energy-coupling_factor_ABC_transporter_permease_[Vibrio_cholerae]	40	PASS	NA	GT	0	0	0	0	0	0	0	0	0	0	0	0	0	0	0	0	0	0	0	0	0	0	0	0	0	0	0	0	0	0	0	0	0	0	0	0	0	0	0
622	NODE_2_length_392534_cov_100.246969	CCGACCACAG.CAGTGGCTTG	C	N	NODE_2_length_392534_cov_100.246969_295	WP_000836383.1_lipid_A_deacylase_LpxR_family_protein_[Vibrio_cholerae]	40	N	NA	GT	0	0	0	0	0	0	0	0	0	0	0	0	0	0	0	0	0	0	0	0	0	0	0	0	0	0	0	0	0	0	0	0	0	0	0	0	0	0	0
623	NODE_2_length_392534_cov_100.246969	CGACCACAGC.AGTGGCTTGC	A	N	NODE_2_length_392534_cov_100.246969_295	WP_000836383.1_lipid_A_deacylase_LpxR_family_protein_[Vibrio_cholerae]	40	N	NA	GT	0	0	0	0	0	0	0	0	0	0	0	0	0	0	0	0	0	0	0	0	0	0	0	0	0	0	0	0	0	0	0	0	0	0	0	0	0	0	0
624	NODE_2_length_392534_cov_100.246969	GACCACAGCA.GTGGCTTGCC	G	N	NODE_2_length_392534_cov_100.246969_295	WP_000836383.1_lipid_A_deacylase_LpxR_family_protein_[Vibrio_cholerae]	40	N	NA	GT	0	0	0	0	0	0	0	0	0	0	0	0	0	0	0	0	0	0	0	0	0	0	0	0	0	0	0	0	0	0	0	0	0	0	0	0	0	0	0
625	NODE_2_length_392534_cov_100.246969	ACCACAGCAG.TGGCTTGCCA	T	N	NODE_2_length_392534_cov_100.246969_295	WP_000836383.1_lipid_A_deacylase_LpxR_family_protein_[Vibrio_cholerae]	40	N	NA	GT	0	0	0	0	0	0	0	0	0	0	0	0	0	0	0	0	0	0	0	0	0	0	0	0	0	0	0	0	0	0	0	0	0	0	0	0	0	0	0
626	NODE_2_length_392534_cov_100.246969	CCACAGCAGT.GGCTTGCCAT	G	N	NODE_2_length_392534_cov_100.246969_295	WP_000836383.1_lipid_A_deacylase_LpxR_family_protein_[Vibrio_cholerae]	40	N	NA	GT	0	0	0	0	0	0	0	0	0	0	0	0	0	0	0	0	0	0	0	0	0	0	0	0	0	0	0	0	0	0	0	0	0	0	0	0	0	0	0
627	NODE_2_length_392534_cov_100.246969	CACAGCAGTG.GCTTGCCATG	G	N	NODE_2_length_392534_cov_100.246969_295	WP_000836383.1_lipid_A_deacylase_LpxR_family_protein_[Vibrio_cholerae]	40	N	NA	GT	0	0	0	0	0	0	0	0	0	0	0	0	0	0	0	0	0	0	0	0	0	0	0	0	0	0	0	0	0	0	0	0	0	0	0	0	0	0	0
628	NODE_2_length_392534_cov_100.246969	ACAGCAGTGG.CTTGCCATGG	C	N	NODE_2_length_392534_cov_100.246969_295	WP_000836383.1_lipid_A_deacylase_LpxR_family_protein_[Vibrio_cholerae]	40	N	NA	GT	0	0	0	0	0	0	0	0	0	0	0	0	0	0	0	0	0	0	0	0	0	0	0	0	0	0	0	0	0	0	0	0	0	0	0	0	0	0	0
629	NODE_2_length_392534_cov_100.246969	CAGCAGTGGC.TTGCCATGGC	T	N	NODE_2_length_392534_cov_100.246969_295	WP_000836383.1_lipid_A_deacylase_LpxR_family_protein_[Vibrio_cholerae]	40	N	NA	GT	0	0	0	0	0	0	0	0	0	0	0	0	0	0	0	0	0	0	0	0	0	0	0	0	0	0	0	0	0	0	0	0	0	0	0	0	0	0	0
630	NODE_2_length_392534_cov_100.246969	AGCAGTGGCT.TGCCATGGCT	T	N	NODE_2_length_392534_cov_100.246969_295	WP_000836383.1_lipid_A_deacylase_LpxR_family_protein_[Vibrio_cholerae]	40	N	NA	GT	0	0	0	0	0	0	0	0	0	0	0	0	0	0	0	0	0	0	0	0	0	0	0	0	0	0	0	0	0	0	0	0	0	0	0	0	0	0	0
631	NODE_2_length_392534_cov_100.246969	GCAGTGGCTT.GCCATGGCTC	G	N	NODE_2_length_392534_cov_100.246969_295	WP_000836383.1_lipid_A_deacylase_LpxR_family_protein_[Vibrio_cholerae]	40	N	NA	GT	0	0	0	0	0	0	0	0	0	0	0	0	0	0	0	0	0	0	0	0	0	0	0	0	0	0	0	0	0	0	0	0	0	0	0	0	0	0	0
632	NODE_2_length_392534_cov_100.246969	CAGTGGCTTG.CCATGGCTCA	C	T	NODE_2_length_392534_cov_100.246969_295	WP_000836383.1_lipid_A_deacylase_LpxR_family_protein_[Vibrio_cholerae]	40	PASS	NA	GT	0	0	0	0	0	0	0	0	0	0	0	0	0	0	0	0	0	0	0	0	0	0	0	0	0	0	0	0	0	0	0	0	0	0	0	0	0	0	0
633	NODE_2_length_392534_cov_100.246969	AGTGGCTTGC.CATGGCTCAA	C	T	NODE_2_length_392534_cov_100.246969_295	WP_000836383.1_lipid_A_deacylase_LpxR_family_protein_[Vibrio_cholerae]	40	PASS	NA	GT	0	0	0	0	0	0	0	0	0	0	0	0	0	0	0	0	0	0	0	0	0	0	0	0	0	0	0	0	0	0	0	0	0	0	0	0	0	0	0
634	NODE_2_length_392534_cov_100.246969	GTGGCTTGCC.ATGGCTCAAT	A	G	NODE_2_length_392534_cov_100.246969_295	WP_000836383.1_lipid_A_deacylase_LpxR_family_protein_[Vibrio_cholerae]	40	PASS	NA	GT	0	0	0	0	0	0	0	0	0	0	0	0	0	0	0	0	0	0	0	0	0	0	0	0	0	0	0	0	0	0	0	0	0	0	0	0	0	0	0
635	NODE_2_length_392534_cov_100.246969	TGGCTTGCCA.TGGCTCAATA	T	C	NODE_2_length_392534_cov_100.246969_295	WP_000836383.1_lipid_A_deacylase_LpxR_family_protein_[Vibrio_cholerae]	40	PASS	NA	GT	0	0	0	0	0	0	0	0	0	0	0	0	0	0	0	0	0	0	0	0	0	0	0	0	0	0	0	0	0	0	0	0	0	0	0	0	0	0	0
636	NODE_2_length_392534_cov_100.246969	GGCTTGCCAT.GGCTCAATAT	G	A	NODE_2_length_392534_cov_100.246969_295	WP_000836383.1_lipid_A_deacylase_LpxR_family_protein_[Vibrio_cholerae]	40	PASS	NA	GT	0	0	0	0	0	0	0	0	0	0	0	0	0	0	0	0	0	0	0	0	0	0	0	0	0	0	0	0	0	0	0	0	0	0	0	0	0	0	0
637	NODE_2_length_392534_cov_100.246969	GCTTGCCATG.GCTCAATATG	G	A	NODE_2_length_392534_cov_100.246969_295	WP_000836383.1_lipid_A_deacylase_LpxR_family_protein_[Vibrio_cholerae]	40	PASS	NA	GT	0	0	0	0	0	0	0	0	0	0	0	0	0	0	0	0	0	0	0	0	0	0	0	0	0	0	0	0	0	0	0	0	0	0	0	0	0	0	0
638	NODE_2_length_392534_cov_100.246969	TGCCATGGCT.CAATATGCAC	C	T	NODE_2_length_392534_cov_100.246969_295	WP_000836383.1_lipid_A_deacylase_LpxR_family_protein_[Vibrio_cholerae]	40	PASS	NA	GT	0	0	0	0	0	0	0	0	0	0	0	0	0	0	0	0	0	0	0	0	0	0	0	0	0	0	0	0	0	0	0	0	0	0	0	0	0	0	0
639	NODE_2_length_392534_cov_100.246969	GCCATGGCTC.AATATGCACT	A	G	NODE_2_length_392534_cov_100.246969_295	WP_000836383.1_lipid_A_deacylase_LpxR_family_protein_[Vibrio_cholerae]	40	PASS	NA	GT	0	0	0	0	0	0	0	0	0	0	0	0	0	0	0	0	0	0	0	0	0	0	0	0	0	0	0	0	0	0	0	0	0	0	0	0	0	0	0
640	NODE_2_length_392534_cov_100.246969	ATGGCTCAAT.ATGCACTTGG	A	C	NODE_2_length_392534_cov_100.246969_295	WP_000836383.1_lipid_A_deacylase_LpxR_family_protein_[Vibrio_cholerae]	40	PASS	NA	GT	0	0	0	0	0	0	0	0	0	0	0	0	0	0	0	0	0	0	0	0	0	0	0	0	0	0	0	0	0	0	0	0	0	0	0	0	0	0	0
641	NODE_2_length_392534_cov_100.246969	TGGCTCAATA.TGCACTTGGT	T	A	NODE_2_length_392534_cov_100.246969_295	WP_000836383.1_lipid_A_deacylase_LpxR_family_protein_[Vibrio_cholerae]	40	PASS	NA	GT	0	0	0	0	0	0	0	0	0	0	0	0	0	0	0	0	0	0	0	0	0	0	0	0	0	0	0	0	0	0	0	0	0	0	0	0	0	0	0
642	NODE_2_length_392534_cov_100.246969	GCTCAATATG.CACTTGGTAA	C	G	NODE_2_length_392534_cov_100.246969_295	WP_000836383.1_lipid_A_deacylase_LpxR_family_protein_[Vibrio_cholerae]	40	PASS	NA	GT	0	0	0	0	0	0	0	0	0	0	0	0	0	0	0	0	0	0	0	0	0	0	0	0	0	0	0	0	0	0	0	0	0	0	0	0	0	0	0
643	NODE_2_length_392534_cov_100.246969	CTCAATATGC.ACTTGGTAAT	A	T	NODE_2_length_392534_cov_100.246969_295	WP_000836383.1_lipid_A_deacylase_LpxR_family_protein_[Vibrio_cholerae]	40	PASS	NA	GT	0	0	0	0	0	0	0	0	0	0	0	0	0	0	0	0	0	0	0	0	0	0	0	0	0	0	0	0	0	0	0	0	0	0	0	0	0	0	0
644	NODE_2_length_392534_cov_100.246969	ATGCACTTGG.TAATACTCGG	T	C	NODE_2_length_392534_cov_100.246969_295	WP_000836383.1_lipid_A_deacylase_LpxR_family_protein_[Vibrio_cholerae]	40	PASS	NA	GT	0	0	0	0	0	0	0	0	0	0	0	0	0	0	0	0	0	0	0	0	0	0	0	0	0	0	0	0	0	0	0	0	0	0	0	0	0	0	0
645	NODE_2_length_392534_cov_100.246969	GCACTTGGTA.ATACTCGGCG	A	G	NODE_2_length_392534_cov_100.246969_295	WP_000836383.1_lipid_A_deacylase_LpxR_family_protein_[Vibrio_cholerae]	40	PASS	NA	GT	0	0	0	0	0	0	0	0	0	0	0	0	0	0	0	0	0	0	0	0	0	0	0	0	0	0	0	0	0	0	0	0	0	0	0	0	0	0	0
646	NODE_2_length_392534_cov_100.246969	CACTTGGTAA.TACTCGGCGG	T	C	NODE_2_length_392534_cov_100.246969_295	WP_000836383.1_lipid_A_deacylase_LpxR_family_protein_[Vibrio_cholerae]	40	PASS	NA	GT	0	0	0	0	0	0	0	0	0	0	0	0	0	0	0	0	0	0	0	0	0	0	0	0	0	0	0	0	0	0	0	0	0	0	0	0	0	0	0
647	NODE_2_length_392534_cov_100.246969	ACTTGGTAAT.ACTCGGCGGG	A	T	NODE_2_length_392534_cov_100.246969_295	WP_000836383.1_lipid_A_deacylase_LpxR_family_protein_[Vibrio_cholerae]	40	PASS	NA	GT	0	0	0	0	0	0	0	0	0	0	0	0	0	0	0	0	0	0	0	0	0	0	0	0	0	0	0	0	0	0	0	0	0	0	0	0	0	0	0
648	NODE_2_length_392534_cov_100.246969	CTTGGTAATA.CTCGGCGGGT	C	G	NODE_2_length_392534_cov_100.246969_295	WP_000836383.1_lipid_A_deacylase_LpxR_family_protein_[Vibrio_cholerae]	40	PASS	NA	GT	0	0	0	0	0	0	0	0	0	0	0	0	0	0	0	0	0	0	0	0	0	0	0	0	0	0	0	0	0	0	0	0	0	0	0	0	0	0	0
649	NODE_2_length_392534_cov_100.246969	ACTCGGCGGG.TTGATCTAAG	T	G	NODE_2_length_392534_cov_100.246969_295	WP_000836383.1_lipid_A_deacylase_LpxR_family_protein_[Vibrio_cholerae]	40	PASS	NA	GT	0	0	0	0	0	0	0	0	0	0	0	0	0	0	0	0	0	0	0	0	0	0	0	0	0	0	0	0	0	0	0	0	0	0	0	0	0	0	0
650	NODE_2_length_392534_cov_100.246969	GGAATCGCCA.CCCAGCGCAA	C	A	NODE_2_length_392534_cov_100.246969_297	WP_001286252.1:_DUF3360_domain-containing_protein_[Vibrio]	40	PASS	NA	GT	0	0	0	0	0	0	0	0	0	0	0	0	0	0	0	0	0	0	0	0	0	0	0	0	0	0	0	0	0	0	0	0	0	0	0	0	1	0	0
651	NODE_2_length_392534_cov_100.246969	TCGTCGGTTG.CTATGGACAC	C	T			40	PASS	NA	GT	0	0	0	0	1	0	0	0	0	0	0	0	0	0	0	0	0	0	0	0	0	0	0	0	0	0	0	0	0	1	0	0	0	0	0	0	0	0	0
652	NODE_2_length_392534_cov_100.246969	CAGACGAGAG.TTACTCGTCT	T	G			40	PASS	NA	GT	0	0	0	0	0	0	0	0	0	0	0	0	0	0	0	0	0	0	0	0	0	0	0	0	0	0	0	0	0	0	0	1	0	0	0	0	0	0	0
653	NODE_2_length_392534_cov_100.246969	CTTTGATACT.ACCCGCCGAT	A	C	NODE_2_length_392534_cov_100.246969_308	WP_000956389.1_ATP-dependent_DNA_helicase_DinG_[Vibrio_cholerae]	40	PASS	NA	GT	0	0	0	0	0	0	0	0	0	0	0	0	1	0	0	0	0	0	0	0	0	0	0	0	0	0	0	0	0	0	0	0	0	0	0	0	0	0	0
654	NODE_2_length_392534_cov_100.246969	TTTCTTCGGG.GGCGGGGAGG	G	T	NODE_2_length_392534_cov_100.246969_308	WP_000956389.1_ATP-dependent_DNA_helicase_DinG_[Vibrio_cholerae]	40	PASS	NA	GT	1	1	1	1	1	1	0	0	0	0	1	1	1	0	0	1	1	1	1	1	1	1	1	1	1	0	1	1	1	1	1	1	1	1	0	1	1	1	1
655	NODE_2_length_392534_cov_100.246969	CCGCTTATTC.ACCACCGCCA	A	C	NODE_2_length_392534_cov_100.246969_308	WP_000956389.1_ATP-dependent_DNA_helicase_DinG_[Vibrio_cholerae]	40	PASS	NA	GT	0	0	0	0	0	0	0	0	0	0	0	0	0	0	0	0	0	0	0	0	0	0	0	0	0	0	0	0	0	0	0	0	0	0	0	0	0	0	0
656	NODE_2_length_392534_cov_100.246969	CTTATTCACC.ACCGCCACAG	A	C	NODE_2_length_392534_cov_100.246969_308	WP_000956389.1_ATP-dependent_DNA_helicase_DinG_[Vibrio_cholerae]	40	PASS	NA	GT	0	0	0	0	0	0	0	0	0	0	0	0	0	0	0	0	0	0	0	0	0	0	0	0	0	0	0	0	0	0	0	0	0	0	0	0	0	0	0
657	NODE_2_length_392534_cov_100.246969	ATGGCGGTGG.TGACCAAACA	T	G			40	PASS	NA	GT	0	0	0	0	0	0	0	0	0	0	0	0	0	0	0	0	0	0	0	0	0	0	0	0	0	0	0	0	0	0	0	0	0	0	0	0	0	0	0
658	NODE_2_length_392534_cov_100.246969	ACAAAGAGTT.GGAAAACCAC	G	T			40	PASS	NA	GT	0	0	0	0	0	0	0	0	0	0	0	0	0	0	0	0	0	0	0	0	0	0	0	0	0	0	0	0	0	0	0	0	0	0	0	0	0	0	0
659	NODE_2_length_392534_cov_100.246969	AAAAACAGGG.AACCGGACAA	A	G			40	PASS	NA	GT	0	0	0	0	0	0	0	0	0	0	0	0	0	0	0	0	0	0	0	0	0	0	0	0	0	0	0	0	0	0	0	0	0	0	0	0	0	0	0
660	NODE_2_length_392534_cov_100.246969	GATGGTACAA.CTCTGGGTTA	C	T	NODE_2_length_392534_cov_100.246969_309	WP_000751972.1_porin_OmpT_[Vibrio_cholerae]	40	PASS	NA	GT	1	0	0	0	0	0	0	0	0	0	0	0	0	0	0	0	0	0	0	0	1	0	0	0	0	0	0	0	0	0	0	0	0	0	0	0	0	0	0
661	NODE_2_length_392534_cov_100.246969	CACAAACTCA.ACATTCTTTA	A	C	NODE_2_length_392534_cov_100.246969_311	WP_001881606.1_YchJ_family_protein_[Vibrio_cholerae]	40	PASS	NA	GT	0	0	0	0	0	0	0	0	0	0	0	0	0	0	0	0	0	0	0	0	0	0	0	0	0	0	0	0	0	0	0	0	0	0	0	0	0	0	0
662	NODE_2_length_392534_cov_100.246969	GTGATCATGA.GTTTTACCTT	G	A			40	PASS	NA	GT	0	0	0	0	0	0	0	1	0	1	0	0	0	0	0	0	0	0	0	0	0	0	0	0	0	0	0	0	0	0	0	0	0	0	0	0	0	0	0
663	NODE_2_length_392534_cov_100.246969	GAGCGCTTTG.GGCAGCTTAA	G	A	NODE_2_length_392534_cov_100.246969_315	WP_000913180.1_cysteine--tRNA_ligase_[Vibrio_cholerae]	40	PASS	NA	GT	0	0	0	0	0	0	0	0	0	0	0	0	0	0	0	0	0	0	0	0	0	0	0	0	0	0	0	0	0	0	0	0	0	0	0	0	0	0	0
664	NODE_2_length_392534_cov_100.246969	GTGGCGGCGG.TGAACGCAGA	T	G	NODE_2_length_392534_cov_100.246969_316	WP_000111361.1_crossover_junction_endodeoxyribonuclease_RuvC_[Vibrio_cholerae]	40	PASS	NA	GT	0	0	0	0	0	0	0	0	0	0	0	0	0	0	0	0	0	0	0	0	0	0	0	0	0	0	0	0	0	0	0	0	0	0	0	0	0	0	0
665	NODE_2_length_392534_cov_100.246969	TAGCCATAGC.TATATTAGCT	T	C			40	PASS	NA	GT	0	0	0	0	0	0	0	0	0	0	0	0	0	0	0	0	0	0	0	0	0	0	0	0	0	0	0	0	0	0	0	0	0	0	0	0	0	0	0
666	NODE_2_length_392534_cov_100.246969	GCGTTATCTT.CACCGCAGGT	C	T	NODE_2_length_392534_cov_100.246969_321	WP_000460767.1:_cytochrome_d_ubiquinol_oxidase_subunit_II_[Vibrio]	40	PASS	NA	GT	1	1	1	1	0	1	0	0	0	0	1	1	0	0	0	1	1	1	0	0	1	1	0	1	1	0	1	0	0	0	0	0	0	1	0	1	0	1	1
667	NODE_2_length_392534_cov_100.246969	GTGGCTCGTG.AAGTTGATTC	A	G	NODE_2_length_392534_cov_100.246969_324	WP_000123084.1_protein_TolQ_[Vibrio_cholerae]	40	PASS	NA	GT	0	0	0	0	0	0	0	0	0	0	0	0	0	0	0	0	0	0	0	0	0	0	0	0	0	0	0	0	0	0	0	0	0	0	0	0	0	0	0
668	NODE_2_length_392534_cov_100.246969	ATGGTGACAG.TCGTTTATGT	T	A	NODE_2_length_392534_cov_100.246969_326	WP_000662244.1:_cell_envelope_integrity_protein_TolA_[Vibrio]	40	PASS	NA	GT	0	0	0	0	0	0	0	0	0	0	0	0	0	0	0	0	0	0	0	0	0	0	0	0	0	0	0	0	0	0	0	0	0	0	0	0	0	0	0
669	NODE_2_length_392534_cov_100.246969	TGAGTACATG.CCACCAATTC	C	T	NODE_2_length_392534_cov_100.246969_334	WP_000192148.1_mannose-6-phosphate_isomerase,_class_I_[Vibrio_cholerae]	40	PASS	NA	GT	0	0	0	0	0	0	0	0	0	0	0	0	0	0	0	0	0	0	0	0	0	0	0	0	0	0	0	0	0	0	0	0	0	0	0	0	0	0	0
670	NODE_2_length_392534_cov_100.246969	TAATGGCTAT.ACCGGAGCAG	A	C	NODE_2_length_392534_cov_100.246969_334	WP_000192148.1_mannose-6-phosphate_isomerase,_class_I_[Vibrio_cholerae]	40	PASS	NA	GT	0	0	0	0	0	0	0	0	0	0	0	0	0	0	0	0	0	0	0	0	0	0	0	0	0	0	0	0	0	0	0	0	0	0	0	0	0	0	0
671	NODE_2_length_392534_cov_100.246969	CTATACCGGA.GCAGCCATTA	G	C	NODE_2_length_392534_cov_100.246969_334	WP_000192148.1_mannose-6-phosphate_isomerase,_class_I_[Vibrio_cholerae]	40	PASS	NA	GT	0	0	0	0	0	0	0	0	0	0	0	0	0	0	0	0	0	0	0	0	0	0	0	0	0	0	0	0	0	0	0	0	0	0	0	0	0	0	0
672	NODE_2_length_392534_cov_100.246969	CATATCAAAG.CCTGCCATGC	C	G	NODE_2_length_392534_cov_100.246969_335	WP_000609957.1_PTS_sugar_transporter_subunit_IIA_[Vibrio_cholerae]	40	PASS	NA	GT	0	0	0	0	0	0	0	0	0	0	0	0	0	0	0	0	0	0	0	0	0	0	0	0	0	0	0	0	0	0	0	0	1	0	0	0	0	0	0
673	NODE_2_length_392534_cov_100.246969	TATCAAAGCC.TGCCATGCCA	T	A	NODE_2_length_392534_cov_100.246969_335	WP_000609957.1_PTS_sugar_transporter_subunit_IIA_[Vibrio_cholerae]	40	PASS	NA	GT	0	0	0	0	0	0	0	0	0	0	0	0	0	0	0	0	0	0	0	0	0	0	0	0	0	0	0	0	0	0	0	0	1	0	0	0	0	0	0
674	NODE_2_length_392534_cov_100.246969	TCAAAGCCTG.CCATGCCACC	C	T	NODE_2_length_392534_cov_100.246969_335	WP_000609957.1_PTS_sugar_transporter_subunit_IIA_[Vibrio_cholerae]	40	PASS	NA	GT	0	0	0	0	0	0	0	0	0	0	0	0	0	0	0	0	0	0	0	0	0	0	0	0	0	0	0	0	0	0	0	0	1	0	0	0	0	0	0
675	NODE_2_length_392534_cov_100.246969	AGCCTGCCAT.GCCACCGAGT	G	C	NODE_2_length_392534_cov_100.246969_335	WP_000609957.1_PTS_sugar_transporter_subunit_IIA_[Vibrio_cholerae]	40	PASS	NA	GT	0	0	0	0	0	0	0	0	0	0	0	0	0	0	0	0	0	0	0	0	0	0	0	0	0	0	0	0	0	0	0	0	1	0	0	0	0	0	0
676	NODE_2_length_392534_cov_100.246969	GCCTGCCATG.CCACCGAGTA	C	G	NODE_2_length_392534_cov_100.246969_335	WP_000609957.1_PTS_sugar_transporter_subunit_IIA_[Vibrio_cholerae]	40	PASS	NA	GT	0	0	0	0	0	0	0	0	0	0	0	0	0	0	0	0	0	0	0	0	0	0	0	0	0	0	0	0	0	0	0	0	1	0	0	0	0	0	0
677	NODE_2_length_392534_cov_100.246969	CTGCCATGCC.ACCGAGTACG	A	C	NODE_2_length_392534_cov_100.246969_335	WP_000609957.1_PTS_sugar_transporter_subunit_IIA_[Vibrio_cholerae]	40	PASS	NA	GT	0	0	0	0	0	0	0	0	0	0	0	0	0	0	0	0	0	0	0	0	0	0	0	0	0	0	0	0	0	0	0	0	1	0	0	0	0	0	0
678	NODE_2_length_392534_cov_100.246969	CCATGCCACC.GAGTACGATG	G	C	NODE_2_length_392534_cov_100.246969_335	WP_000609957.1_PTS_sugar_transporter_subunit_IIA_[Vibrio_cholerae]	40	PASS	NA	GT	0	0	0	0	0	0	0	0	0	0	0	0	0	0	0	0	0	0	0	0	0	0	0	0	0	0	0	0	0	0	0	0	1	0	0	0	0	0	0
679	NODE_2_length_392534_cov_100.246969	ATGCCACCGA.GTACGATGCC	G	A	NODE_2_length_392534_cov_100.246969_335	WP_000609957.1_PTS_sugar_transporter_subunit_IIA_[Vibrio_cholerae]	40	PASS	NA	GT	0	0	0	0	0	0	0	0	0	0	0	0	0	0	0	0	0	0	0	0	0	0	0	0	0	0	0	0	0	0	0	0	1	0	0	0	0	0	0
680	NODE_2_length_392534_cov_100.246969	CACCGAGTAC.GATGCCGAGC	G	C	NODE_2_length_392534_cov_100.246969_335	WP_000609957.1_PTS_sugar_transporter_subunit_IIA_[Vibrio_cholerae]	40	PASS	NA	GT	0	0	0	0	0	0	0	0	0	0	0	0	0	0	0	0	0	0	0	0	0	0	0	0	0	0	0	0	0	0	0	0	1	0	0	0	0	0	0
681	NODE_2_length_392534_cov_100.246969	ACCGAGTACG.ATGCCGAGCA	A	G	NODE_2_length_392534_cov_100.246969_335	WP_000609957.1_PTS_sugar_transporter_subunit_IIA_[Vibrio_cholerae]	40	PASS	NA	GT	0	0	0	0	0	0	0	0	0	0	0	0	0	0	0	0	0	0	0	0	0	0	0	0	0	0	0	0	0	0	0	0	1	0	0	0	0	0	0
682	NODE_2_length_392534_cov_100.246969	CCGAGTACGA.TGCCGAGCAG	T	C	NODE_2_length_392534_cov_100.246969_335	WP_000609957.1_PTS_sugar_transporter_subunit_IIA_[Vibrio_cholerae]	40	PASS	NA	GT	0	0	0	0	0	0	0	0	0	0	0	0	0	0	0	0	0	0	0	0	0	0	0	0	0	0	0	0	0	0	0	0	1	0	0	0	0	0	0
683	NODE_2_length_392534_cov_100.246969	CGAGTACGAT.GCCGAGCAGA	G	T	NODE_2_length_392534_cov_100.246969_335	WP_000609957.1_PTS_sugar_transporter_subunit_IIA_[Vibrio_cholerae]	40	PASS	NA	GT	0	0	0	0	0	0	0	0	0	0	0	0	0	0	0	0	0	0	0	0	0	0	0	0	0	0	0	0	0	0	0	0	1	0	0	0	0	0	0
684	NODE_2_length_392534_cov_100.246969	ATGCCGAGCA.GAATAACGTT	G	C	NODE_2_length_392534_cov_100.246969_335	WP_000609957.1_PTS_sugar_transporter_subunit_IIA_[Vibrio_cholerae]	40	PASS	NA	GT	0	0	0	0	0	0	0	0	0	0	0	0	0	0	0	0	0	0	0	0	0	0	0	0	0	0	0	0	0	0	0	0	1	0	0	0	0	0	0
685	NODE_2_length_392534_cov_100.246969	TGCCGAGCAG.AATAACGTTG	A	C	NODE_2_length_392534_cov_100.246969_335	WP_000609957.1_PTS_sugar_transporter_subunit_IIA_[Vibrio_cholerae]	40	PASS	NA	GT	0	0	0	0	0	0	0	0	0	0	0	0	0	0	0	0	0	0	0	0	0	0	0	0	0	0	0	0	0	0	0	0	1	0	0	0	0	0	0
686	NODE_2_length_392534_cov_100.246969	GGTGTAGGCG.CGGATTTTTT	C	A	NODE_2_length_392534_cov_100.246969_335	WP_000609957.1_PTS_sugar_transporter_subunit_IIA_[Vibrio_cholerae]	40	PASS	NA	GT	0	0	0	0	0	0	0	1	0	1	0	0	0	0	0	0	0	0	0	0	0	0	0	0	0	0	0	0	0	0	0	0	0	0	0	0	0	0	0
687	NODE_2_length_392534_cov_100.246969	CGGCTTGTTT.GGAATTCGCT	G	T	NODE_2_length_392534_cov_100.246969_335	WP_000609957.1_PTS_sugar_transporter_subunit_IIA_[Vibrio_cholerae]	40	LCB	NA	GT	0	0	0	0	0	0	0	0	0	0	0	0	0	0	0	0	0	0	0	0	0	0	0	0	0	0	0	0	0	0	0	0	0	0	0	0	0	0	0
688	NODE_2_length_392534_cov_100.246969	TTCGTTCACC.TCAATCACAT	T	C			40	PASS	NA	GT	0	0	0	0	0	0	0	0	0	0	0	0	0	0	0	0	0	0	0	1	0	0	1	0	0	0	0	0	0	0	0	0	0	0	0	0	0	0	0
689	NODE_2_length_392534_cov_100.246969	TTACCAAGGG.TGGGCGCAGC	T	G			40	PASS	NA	GT	0	0	0	0	0	0	0	0	0	0	0	0	0	0	0	0	0	0	0	0	0	0	0	0	0	0	0	0	0	0	0	1	0	0	0	0	0	0	0
690	NODE_2_length_392534_cov_100.246969	GCTGTATGCA.GTACGCCGAC	G	A	NODE_2_length_392534_cov_100.246969_345	WP_001028258.1_SDR_family_oxidoreductase_[Vibrio_cholerae]	40	PASS	NA	GT	0	0	0	0	0	0	0	0	0	0	0	0	0	0	0	0	0	0	0	0	0	0	0	0	0	0	0	0	0	0	0	0	0	0	0	0	0	0	0
691	NODE_2_length_392534_cov_100.246969	CCAAACCAAT.ACCGCCGCTG	A	C	NODE_2_length_392534_cov_100.246969_345	WP_001028258.1_SDR_family_oxidoreductase_[Vibrio_cholerae]	40	PASS	NA	GT	0	0	0	0	0	0	0	0	0	0	0	0	0	0	0	0	0	0	0	0	0	0	0	0	0	0	0	0	0	0	0	0	0	0	0	0	0	0	0
692	NODE_2_length_392534_cov_100.246969	TTAGCTTGTC.ACAAGCCGTT	A	N	NODE_2_length_392534_cov_100.246969_346	WP_000037642.1_DASH_family_cryptochrome_[Vibrio_cholerae]	40	N	NA	GT	0	0	0	0	0	0	0	0	0	0	0	0	0	0	0	0	0	0	0	0	0	0	0	0	0	0	0	0	0	0	0	0	0	0	0	0	0	0	0
693	NODE_2_length_392534_cov_100.246969	TAGCTTGTCA.CAAGCCGTTC	C	N	NODE_2_length_392534_cov_100.246969_346	WP_000037642.1_DASH_family_cryptochrome_[Vibrio_cholerae]	40	N	NA	GT	0	0	0	0	0	0	0	0	0	0	0	0	0	0	0	0	0	0	0	0	0	0	0	0	0	0	0	0	0	0	0	0	0	0	0	0	0	0	0
694	NODE_2_length_392534_cov_100.246969	AGCTTGTCAC.AAGCCGTTCC	A	N	NODE_2_length_392534_cov_100.246969_346	WP_000037642.1_DASH_family_cryptochrome_[Vibrio_cholerae]	40	N	NA	GT	0	0	0	0	0	0	0	0	0	0	0	0	0	0	0	0	0	0	0	0	0	0	0	0	0	0	0	0	0	0	0	0	0	0	0	0	0	0	0
695	NODE_2_length_392534_cov_100.246969	GCTTGTCACA.AGCCGTTCCG	A	N	NODE_2_length_392534_cov_100.246969_346	WP_000037642.1_DASH_family_cryptochrome_[Vibrio_cholerae]	40	N	NA	GT	0	0	0	0	0	0	0	0	0	0	0	0	0	0	0	0	0	0	0	0	0	0	0	0	0	0	0	0	0	0	0	0	0	0	0	0	0	0	0
696	NODE_2_length_392534_cov_100.246969	CTTGTCACAA.GCCGTTCCGC	G	N	NODE_2_length_392534_cov_100.246969_346	WP_000037642.1_DASH_family_cryptochrome_[Vibrio_cholerae]	40	N	NA	GT	0	0	0	0	0	0	0	0	0	0	0	0	0	0	0	0	0	0	0	0	0	0	0	0	0	0	0	0	0	0	0	0	0	0	0	0	0	0	0
697	NODE_2_length_392534_cov_100.246969	TTGTCACAAG.CCGTTCCGCA	C	N	NODE_2_length_392534_cov_100.246969_346	WP_000037642.1_DASH_family_cryptochrome_[Vibrio_cholerae]	40	N	NA	GT	0	0	0	0	0	0	0	0	0	0	0	0	0	0	0	0	0	0	0	0	0	0	0	0	0	0	0	0	0	0	0	0	0	0	0	0	0	0	0
698	NODE_2_length_392534_cov_100.246969	TGTCACAAGC.CGTTCCGCAC	C	N	NODE_2_length_392534_cov_100.246969_346	WP_000037642.1_DASH_family_cryptochrome_[Vibrio_cholerae]	40	N	NA	GT	0	0	0	0	0	0	0	0	0	0	0	0	0	0	0	0	0	0	0	0	0	0	0	0	0	0	0	0	0	0	0	0	0	0	0	0	0	0	0
699	NODE_2_length_392534_cov_100.246969	GTCACAAGCC.GTTCCGCACC	G	T	NODE_2_length_392534_cov_100.246969_346	WP_000037642.1_DASH_family_cryptochrome_[Vibrio_cholerae]	40	PASS	NA	GT	0	0	0	0	0	0	0	0	0	0	0	0	0	0	0	0	0	0	0	0	0	0	0	0	0	0	0	0	0	0	0	0	0	0	0	0	0	0	0
700	NODE_2_length_392534_cov_100.246969	ACAAGCCGTT.CCGCACCATT	C	T	NODE_2_length_392534_cov_100.246969_346	WP_000037642.1_DASH_family_cryptochrome_[Vibrio_cholerae]	40	PASS	NA	GT	0	0	0	0	0	0	0	0	0	0	0	0	0	0	0	0	0	0	0	0	0	0	0	0	0	0	0	0	0	0	0	0	0	0	0	0	0	0	0
701	NODE_2_length_392534_cov_100.246969	GCCGTTCCGC.ACCATTTGGC	A	T	NODE_2_length_392534_cov_100.246969_346	WP_000037642.1_DASH_family_cryptochrome_[Vibrio_cholerae]	40	PASS	NA	GT	0	0	0	0	0	0	0	0	0	0	0	0	0	0	0	0	0	0	0	0	0	0	0	0	0	0	0	0	0	0	0	0	0	0	0	0	0	0	0
702	NODE_2_length_392534_cov_100.246969	CCGTTCCGCA.CCATTTGGCA	C	G	NODE_2_length_392534_cov_100.246969_346	WP_000037642.1_DASH_family_cryptochrome_[Vibrio_cholerae]	40	PASS	NA	GT	0	0	0	0	0	0	0	0	0	0	0	0	0	0	0	0	0	0	0	0	0	0	0	0	0	0	0	0	0	0	0	0	0	0	0	0	0	0	0
703	NODE_2_length_392534_cov_100.246969	GTTCCGCACC.ATTTGGCAAC	A	T	NODE_2_length_392534_cov_100.246969_346	WP_000037642.1_DASH_family_cryptochrome_[Vibrio_cholerae]	40	PASS	NA	GT	0	0	0	0	0	0	0	0	0	0	0	0	0	0	0	0	0	0	0	0	0	0	0	0	0	0	0	0	0	0	0	0	0	0	0	0	0	0	0
704	NODE_2_length_392534_cov_100.246969	TTCCGCACCA.TTTGGCAACG	T	C	NODE_2_length_392534_cov_100.246969_346	WP_000037642.1_DASH_family_cryptochrome_[Vibrio_cholerae]	40	PASS	NA	GT	0	0	0	0	0	0	0	0	0	0	0	0	0	0	0	0	0	0	0	0	0	0	0	0	0	0	0	0	0	0	0	0	0	0	0	0	0	0	0
705	NODE_2_length_392534_cov_100.246969	TCCGCACCAT.TTGGCAACGA	T	C	NODE_2_length_392534_cov_100.246969_346	WP_000037642.1_DASH_family_cryptochrome_[Vibrio_cholerae]	40	PASS	NA	GT	0	0	0	0	0	0	0	0	0	0	0	0	0	0	0	0	0	0	0	0	0	0	0	0	0	0	0	0	0	0	0	0	0	0	0	0	0	0	0
706	NODE_2_length_392534_cov_100.246969	CGCACCATTT.GGCAACGAAC	G	C	NODE_2_length_392534_cov_100.246969_346	WP_000037642.1_DASH_family_cryptochrome_[Vibrio_cholerae]	40	PASS	NA	GT	0	0	0	0	0	0	0	0	0	0	0	0	0	0	0	0	0	0	0	0	0	0	0	0	0	0	0	0	0	0	0	0	0	0	0	0	0	0	0
707	NODE_2_length_392534_cov_100.246969	GCACCATTTG.GCAACGAACT	G	T	NODE_2_length_392534_cov_100.246969_346	WP_000037642.1_DASH_family_cryptochrome_[Vibrio_cholerae]	40	PASS	NA	GT	0	0	0	0	0	0	0	0	0	0	0	0	0	0	0	0	0	0	0	0	0	0	0	0	0	0	0	0	0	0	0	0	0	0	0	0	0	0	0
708	NODE_2_length_392534_cov_100.246969	CACCATTTGG.CAACGAACTC	C	T	NODE_2_length_392534_cov_100.246969_346	WP_000037642.1_DASH_family_cryptochrome_[Vibrio_cholerae]	40	PASS	NA	GT	0	0	0	0	0	0	0	0	0	0	0	0	0	0	0	0	0	0	0	0	0	0	0	0	0	0	0	0	0	0	0	0	0	0	0	0	0	0	0
709	NODE_2_length_392534_cov_100.246969	ACCATTTGGC.AACGAACTCG	A	C	NODE_2_length_392534_cov_100.246969_346	WP_000037642.1_DASH_family_cryptochrome_[Vibrio_cholerae]	40	PASS	NA	GT	0	0	0	0	0	0	0	0	0	0	0	0	0	0	0	0	0	0	0	0	0	0	0	0	0	0	0	0	0	0	0	0	0	0	0	0	0	0	0
710	NODE_2_length_392534_cov_100.246969	CCATTTGGCA.ACGAACTCGC	A	G	NODE_2_length_392534_cov_100.246969_346	WP_000037642.1_DASH_family_cryptochrome_[Vibrio_cholerae]	40	PASS	NA	GT	0	0	0	0	0	0	0	0	0	0	0	0	0	0	0	0	0	0	0	0	0	0	0	0	0	0	0	0	0	0	0	0	0	0	0	0	0	0	0
711	NODE_2_length_392534_cov_100.246969	ATTTGGCAAC.GAACTCGCCC	G	C	NODE_2_length_392534_cov_100.246969_346	WP_000037642.1_DASH_family_cryptochrome_[Vibrio_cholerae]	40	PASS	NA	GT	0	0	0	0	0	0	0	0	0	0	0	0	0	0	0	0	0	0	0	0	0	0	0	0	0	0	0	0	0	0	0	0	0	0	0	0	0	0	0
712	NODE_2_length_392534_cov_100.246969	TTTGGCAACG.AACTCGCCCT	A	G	NODE_2_length_392534_cov_100.246969_346	WP_000037642.1_DASH_family_cryptochrome_[Vibrio_cholerae]	40	PASS	NA	GT	0	0	0	0	0	0	0	0	0	0	0	0	0	0	0	0	0	0	0	0	0	0	0	0	0	0	0	0	0	0	0	0	0	0	0	0	0	0	0
713	NODE_2_length_392534_cov_100.246969	TGGCAACGAA.CTCGCCCTTT	C	A	NODE_2_length_392534_cov_100.246969_346	WP_000037642.1_DASH_family_cryptochrome_[Vibrio_cholerae]	40	PASS	NA	GT	0	0	0	0	0	0	0	0	0	0	0	0	0	0	0	0	0	0	0	0	0	0	0	0	0	0	0	0	0	0	0	0	0	0	0	0	0	0	0
714	NODE_2_length_392534_cov_100.246969	ACTCGCCCTT.TGGATCGTAA	T	C	NODE_2_length_392534_cov_100.246969_346	WP_000037642.1_DASH_family_cryptochrome_[Vibrio_cholerae]	40	PASS	NA	GT	0	0	0	0	0	0	0	0	0	0	0	0	0	0	0	0	0	0	0	0	0	0	0	0	0	0	0	0	0	0	0	0	0	0	0	0	0	0	0
715	NODE_2_length_392534_cov_100.246969	CTCGCCCTTT.GGATCGTAAG	G	A	NODE_2_length_392534_cov_100.246969_346	WP_000037642.1_DASH_family_cryptochrome_[Vibrio_cholerae]	40	PASS	NA	GT	0	0	0	0	0	0	0	0	0	0	0	0	0	0	0	0	0	0	0	0	0	0	0	0	0	0	0	0	0	0	0	0	0	0	0	0	0	0	0
716	NODE_2_length_392534_cov_100.246969	TCGCCCTTTG.GATCGTAAGT	G	A	NODE_2_length_392534_cov_100.246969_346	WP_000037642.1_DASH_family_cryptochrome_[Vibrio_cholerae]	40	PASS	NA	GT	0	0	0	0	0	0	0	0	0	0	0	0	0	0	0	0	0	0	0	0	0	0	0	0	0	0	0	0	0	0	0	0	0	0	0	0	0	0	0
717	NODE_2_length_392534_cov_100.246969	CGCCCTTTGG.ATCGTAAGTG	A	T	NODE_2_length_392534_cov_100.246969_346	WP_000037642.1_DASH_family_cryptochrome_[Vibrio_cholerae]	40	PASS	NA	GT	0	0	0	0	0	0	0	0	0	0	0	0	0	0	0	0	0	0	0	0	0	0	0	0	0	0	0	0	0	0	0	0	0	0	0	0	0	0	0
718	NODE_2_length_392534_cov_100.246969	GCCCTTTGGA.TCGTAAGTGT	T	A	NODE_2_length_392534_cov_100.246969_346	WP_000037642.1_DASH_family_cryptochrome_[Vibrio_cholerae]	40	PASS	NA	GT	0	0	0	0	0	0	0	0	0	0	0	0	0	0	0	0	0	0	0	0	0	0	0	0	0	0	0	0	0	0	0	0	0	0	0	0	0	0	0
719	NODE_2_length_392534_cov_100.246969	GGATCGTAAG.TGTGCGCCTG	T	A	NODE_2_length_392534_cov_100.246969_346	WP_000037642.1_DASH_family_cryptochrome_[Vibrio_cholerae]	40	PASS	NA	GT	0	0	0	0	0	0	0	0	0	0	0	0	0	0	0	0	0	0	0	0	0	0	0	0	0	0	0	0	0	0	0	0	0	0	0	0	0	0	0
720	NODE_2_length_392534_cov_100.246969	ATCGTAAGTG.TGCGCCTGTT	T	A	NODE_2_length_392534_cov_100.246969_346	WP_000037642.1_DASH_family_cryptochrome_[Vibrio_cholerae]	40	PASS	NA	GT	0	0	0	0	0	0	0	0	0	0	0	0	0	0	0	0	0	0	0	0	0	0	0	0	0	0	0	0	0	0	0	0	0	0	0	0	0	0	0
721	NODE_2_length_392534_cov_100.246969	TCGTAAGTGT.GCGCCTGTTT	G	T	NODE_2_length_392534_cov_100.246969_346	WP_000037642.1_DASH_family_cryptochrome_[Vibrio_cholerae]	40	PASS	NA	GT	0	0	0	0	0	0	0	0	0	0	0	0	0	0	0	0	0	0	0	0	0	0	0	0	0	0	0	0	0	0	0	0	0	0	0	0	0	0	0
722	NODE_2_length_392534_cov_100.246969	TAAGTGTGCG.CCTGTTTTTC	C	T	NODE_2_length_392534_cov_100.246969_346	WP_000037642.1_DASH_family_cryptochrome_[Vibrio_cholerae]	40	PASS	NA	GT	0	0	0	0	0	0	0	0	0	0	0	0	0	0	0	0	0	0	0	0	0	0	0	0	0	0	0	0	0	0	0	0	0	0	0	0	0	0	0
723	NODE_2_length_392534_cov_100.246969	ATGTGGCGGG.AGTGAGACCG	A	G			40	PASS	NA	GT	0	0	0	0	0	0	0	0	0	0	0	0	0	0	0	0	0	0	0	0	0	0	0	0	0	0	0	0	0	0	0	0	0	0	0	0	0	0	0
724	NODE_2_length_392534_cov_100.246969	GTGGCGGGAG.TGAGACCGCA	T	G			40	PASS	NA	GT	0	0	0	0	0	0	0	0	0	0	0	0	0	0	0	0	0	0	0	0	0	0	0	0	0	0	0	0	0	0	0	0	0	0	0	0	0	0	0
725	NODE_2_length_392534_cov_100.246969	GTTTTGCGGT.GTGCATCACT	G	T			40	PASS	NA	GT	0	0	0	0	0	0	0	0	0	0	0	0	0	0	0	0	0	0	0	0	0	0	0	0	0	0	0	0	0	0	0	0	0	0	0	0	0	0	0
726	NODE_2_length_392534_cov_100.246969	CATCACTTAT.GGTGCGCTAA	G	T			40	PASS	NA	GT	0	0	0	0	0	0	0	0	0	0	0	0	0	0	0	0	0	0	0	0	0	0	0	0	0	0	0	0	0	0	0	0	0	0	0	0	0	0	0
727	NODE_2_length_392534_cov_100.246969	ACTTATGGTG.CGCTAATGTT	C	T			40	PASS	NA	GT	0	0	0	0	0	0	0	0	0	0	0	0	0	0	0	0	0	0	0	0	0	0	0	0	0	0	0	0	0	0	0	0	0	0	0	0	0	0	0
728	NODE_2_length_392534_cov_100.246969	TGCGCTAATG.TTTTTCCAGA	T	G			40	PASS	NA	GT	0	0	0	0	0	0	0	0	0	0	0	0	0	0	0	0	0	0	0	0	0	0	0	0	0	0	0	0	0	0	0	0	0	0	0	0	0	0	0
729	NODE_2_length_392534_cov_100.246969	TAATGTTTTT.CCAGAGTGGC	C	T			40	PASS	NA	GT	0	0	0	0	0	0	0	0	0	0	0	0	0	0	0	0	0	0	0	0	0	0	0	0	0	0	0	0	0	0	0	0	0	0	0	0	0	0	0
730	NODE_2_length_392534_cov_100.246969	AACGTGACAT.TGTCTCTAGA	T	C			40	PASS	NA	GT	0	0	0	0	0	0	0	0	0	0	0	0	0	0	0	0	0	0	0	0	0	0	0	0	0	0	0	0	0	0	0	0	0	0	0	0	0	0	0
731	NODE_2_length_392534_cov_100.246969	GTCTCTAGAT.GTGCATTGGT	G	T			40	PASS	NA	GT	0	0	0	0	0	0	0	0	0	0	0	0	0	0	0	0	0	0	0	0	0	0	0	0	0	0	0	0	0	0	0	0	0	0	0	0	0	0	0
732	NODE_2_length_392534_cov_100.246969	ATTGGTACAG.AAGGCGGGTA	A	T			40	PASS	NA	GT	0	0	0	0	0	0	0	0	0	0	0	0	0	0	0	0	0	0	0	0	0	0	0	0	0	0	0	0	0	0	0	0	0	0	0	0	0	0	0
733	NODE_2_length_392534_cov_100.246969	GCGGGTAGCT.AAGGTAATTA	A	T			40	PASS	NA	GT	0	0	0	0	0	0	0	0	0	0	0	0	0	0	0	0	0	0	0	0	0	0	0	0	0	0	0	0	0	0	0	0	0	0	0	0	0	0	0
734	NODE_2_length_392534_cov_100.246969	AAGGTAATTA.GTTCGATTAT	G	T			40	PASS	NA	GT	0	0	0	0	0	0	0	0	0	0	0	0	0	0	0	0	0	0	0	0	0	0	0	0	0	0	0	0	0	0	0	0	0	0	0	0	0	0	0
735	NODE_2_length_392534_cov_100.246969	ATTAGTTCGA.TTATGTTGGT	T	G			40	PASS	NA	GT	0	0	0	0	0	0	0	0	0	0	0	0	0	0	0	0	0	0	0	0	0	0	0	0	0	0	0	0	0	0	0	0	0	0	0	0	0	0	0
736	NODE_2_length_392534_cov_100.246969	GTTCGATTAT.GTTGGTATAG	G	T			40	PASS	NA	GT	0	0	0	0	0	0	0	0	0	0	0	0	0	0	0	0	0	0	0	0	0	0	0	0	0	0	0	0	0	0	0	0	0	0	0	0	0	0	0
737	NODE_2_length_392534_cov_100.246969	ATGTTGGTAT.AGTAATATAG	A	C			40	PASS	NA	GT	0	0	0	0	0	0	0	0	0	0	0	0	0	0	0	0	0	0	0	0	0	0	0	0	0	0	0	0	0	0	0	0	0	0	0	0	0	0	0
738	NODE_2_length_392534_cov_100.246969	ATATAGGTCT.AGTAAGCACA	A	G			40	PASS	NA	GT	0	0	1	0	0	0	0	0	0	0	0	0	0	0	0	0	0	0	0	0	0	0	0	0	0	0	0	0	0	0	0	0	0	0	0	0	0	0	0
739	NODE_2_length_392534_cov_100.246969	CTATGACGAG.AGTTTTTTAT	A	G	NODE_2_length_392534_cov_100.246969_352		40	PASS	NA	GT	0	0	0	0	0	0	0	0	0	0	0	0	0	0	0	0	0	0	0	0	0	0	0	0	0	0	0	0	0	0	0	0	0	0	0	0	0	0	0
740	NODE_2_length_392534_cov_100.246969	GAGGCTCGCC.TCTTTTTAAT	T	C			40	PASS	NA	GT	0	0	0	0	0	0	0	0	0	0	0	0	0	0	0	0	0	0	0	0	0	0	0	0	0	0	0	0	0	0	0	0	0	0	0	0	0	0	0
741	NODE_2_length_392534_cov_100.246969	GTAGTTCCAT.GATTCAGGTC	G	T	NODE_2_length_392534_cov_100.246969_353	WP_000858600.1_GTPase_family_protein_[Vibrio_cholerae]	40	PASS	NA	GT	0	0	0	0	0	0	0	0	0	0	0	0	0	0	0	0	0	0	1	0	0	0	0	0	0	0	0	1	1	0	0	1	1	0	0	0	0	0	0
742	NODE_2_length_392534_cov_100.246969	TCTGATCATT.TAAGAGGCTC	T	G			40	PASS	NA	GT	1	1	1	1	1	1	0	0	0	0	1	1	1	0	0	1	1	1	1	1	1	1	1	1	1	0	1	1	1	1	1	1	1	1	0	1	1	1	1
743	NODE_3_length_355057_cov_99.147605	ATAGCTTCAT.CCATCGCAGC	C	T			40	PASS	NA	GT	0	0	0	0	0	0	0	0	0	0	0	0	1	0	0	0	0	0	0	0	0	0	0	0	0	0	0	0	0	0	0	0	0	0	0	0	0	0	0
744	NODE_3_length_355057_cov_99.147605	CCAAACATGA.TCAGCCATAC	T	C	NODE_3_length_355057_cov_99.147605_8	WP_000671603.1_inosine/guanosine_kinase_[Vibrio_cholerae]	40	PASS	NA	GT	0	0	0	0	0	0	0	0	0	0	0	0	0	0	0	0	0	0	0	0	0	0	0	0	0	0	0	0	0	0	0	0	0	0	0	0	0	0	0
745	NODE_3_length_355057_cov_99.147605	AAAATGAACG.CGAAGTGGCT	C	G	NODE_3_length_355057_cov_99.147605_12	WP_000484954.1_exoribonuclease_II_[Vibrio_cholerae]	40	PASS	NA	GT	0	0	0	0	0	0	0	0	0	0	0	0	0	0	0	0	0	0	0	0	0	0	0	0	0	0	0	0	0	0	0	0	0	0	0	0	0	0	0
746	NODE_3_length_355057_cov_99.147605	AAACGAACAA.GGAGAGCAAA	G	A			40	PASS	NA	GT	0	0	0	0	0	0	0	0	0	0	0	0	0	0	0	0	0	0	0	0	0	0	0	0	0	0	0	0	0	0	0	0	0	0	0	0	0	0	0
747	NODE_3_length_355057_cov_99.147605	GGTTAACTTT.GGCAACAATG	G	T	NODE_3_length_355057_cov_99.147605_15	WP_001261563.1:_MaoC_family_dehydratase_[Vibrio]	40	PASS	NA	GT	0	0	0	0	0	0	0	0	0	0	0	0	0	0	0	0	0	0	0	0	0	0	0	0	0	0	0	0	0	0	0	0	0	0	0	0	0	0	0
748	NODE_3_length_355057_cov_99.147605	CCAAACTGGA.ACCCAAACCA	A	C	NODE_3_length_355057_cov_99.147605_17	WP_000744635.1_N-acetylglucosamine-binding_protein_GbpA_[Vibrio_cholerae]	40	PASS	NA	GT	0	0	0	0	0	0	0	0	0	0	0	0	0	0	0	0	0	0	0	0	0	0	0	0	0	0	0	0	0	0	0	0	0	0	0	0	0	0	0
749	NODE_3_length_355057_cov_99.147605	TGGAACCCAA.ACCAGCCATT	A	C	NODE_3_length_355057_cov_99.147605_17	WP_000744635.1_N-acetylglucosamine-binding_protein_GbpA_[Vibrio_cholerae]	40	PASS	NA	GT	0	0	0	0	0	0	0	0	0	0	0	0	0	0	0	0	0	0	0	0	0	0	0	0	0	0	0	0	0	0	0	1	0	0	0	0	0	0	0
750	NODE_3_length_355057_cov_99.147605	GCTTGAAGAG.TGTTGAAATT	T	G	NODE_3_length_355057_cov_99.147605_17	WP_000744635.1_N-acetylglucosamine-binding_protein_GbpA_[Vibrio_cholerae]	40	PASS	NA	GT	0	0	0	0	0	0	0	0	0	0	0	0	0	0	0	0	0	0	0	0	0	0	0	0	0	0	0	0	0	0	0	0	0	0	0	0	0	0	0
751	NODE_3_length_355057_cov_99.147605	GTTGCATATC.AGTTAATTGC	A	G			40	PASS	NA	GT	1	1	1	1	1	1	0	0	0	0	1	1	1	0	0	1	1	1	1	1	1	1	1	1	1	0	1	1	1	1	1	1	1	1	0	1	1	1	1
752	NODE_3_length_355057_cov_99.147605	TTTCGGCGGG.TGTGAAAATC	T	G	NODE_3_length_355057_cov_99.147605_18	WP_000837091.1_trypsin-like_peptidase_domain-containing_protein_[Vibrio_cholerae]	40	PASS	NA	GT	0	0	0	0	0	0	0	0	0	0	0	0	0	0	0	0	0	0	0	0	0	0	0	0	0	0	0	0	0	0	0	0	0	0	0	0	0	0	0
753	NODE_3_length_355057_cov_99.147605	AATCAAGGGG.TAAAAATCAG	T	G	NODE_3_length_355057_cov_99.147605_18	WP_000837091.1_trypsin-like_peptidase_domain-containing_protein_[Vibrio_cholerae]	40	PASS	NA	GT	0	0	0	0	0	0	0	0	0	0	0	0	0	0	0	0	0	0	0	0	0	0	0	0	0	0	0	0	0	0	0	1	0	0	0	0	0	0	0
754	NODE_3_length_355057_cov_99.147605	CTCAGCACAA.GGTGCGATGG	G	A	NODE_3_length_355057_cov_99.147605_19	WP_001037204.1_M20/M25/M40_family_metallo-hydrolase_[Vibrio_cholerae]	40	PASS	NA	GT	0	0	0	0	0	0	0	0	0	0	0	0	0	0	0	0	0	0	0	0	0	0	0	0	0	0	0	0	0	0	0	0	0	0	0	0	0	0	0
755	NODE_3_length_355057_cov_99.147605	CTCGGGGGCA.CAAGCCTCTG	C	A	NODE_3_length_355057_cov_99.147605_19	WP_001037204.1_M20/M25/M40_family_metallo-hydrolase_[Vibrio_cholerae]	40	PASS	NA	GT	0	0	0	0	0	0	0	0	0	0	0	0	0	0	0	0	0	0	0	0	0	0	0	0	0	0	0	0	0	0	0	0	0	0	0	0	0	0	0
756	NODE_3_length_355057_cov_99.147605	AGTGAATCCC.TATGAGCATA	T	C			40	PASS	NA	GT	0	0	0	0	0	0	0	0	0	0	0	0	0	0	0	0	0	0	0	0	0	0	0	0	0	0	0	0	0	0	0	0	0	0	0	0	0	0	0
757	NODE_3_length_355057_cov_99.147605	CGATCGTCGC.ACCCGCCAGT	A	C	NODE_3_length_355057_cov_99.147605_20	WP_000998707.1:_agmatinase_[Vibrio]	40	PASS	NA	GT	0	0	0	0	0	0	0	0	0	0	0	0	0	0	0	0	0	0	0	0	0	0	0	0	0	0	0	0	0	0	0	0	0	0	0	0	0	0	0
758	NODE_3_length_355057_cov_99.147605	TATTGGCAGG.TTTGCAAAAT	T	G	NODE_3_length_355057_cov_99.147605_27	WP_000122727.1_aspartate_kinase_[Vibrio_cholerae]	40	PASS	NA	GT	0	0	0	0	0	0	0	0	0	0	0	0	0	0	0	0	0	0	0	0	0	0	0	0	0	0	0	0	0	0	0	0	1	0	0	0	0	0	0
759	NODE_3_length_355057_cov_99.147605	CTAAACCTTT.ACCGCGTGCA	A	C	NODE_3_length_355057_cov_99.147605_30	WP_000493522.1_diaminobutyrate_acetyltransferase_[Vibrio_cholerae]	40	PASS	NA	GT	0	0	0	0	0	0	0	0	0	0	0	0	0	0	0	0	0	0	0	0	0	0	0	0	0	0	0	0	0	0	0	0	0	0	0	0	0	0	0
760	NODE_3_length_355057_cov_99.147605	CCGCGTGCAC.TGGGGTGCAC	T	G	NODE_3_length_355057_cov_99.147605_30	WP_000493522.1_diaminobutyrate_acetyltransferase_[Vibrio_cholerae]	40	PASS	NA	GT	0	0	0	0	0	0	0	0	0	0	0	0	0	0	0	0	0	0	0	0	0	0	0	0	0	0	0	0	0	0	0	0	0	0	0	0	0	0	0
761	NODE_3_length_355057_cov_99.147605	AGCCATCAAA.CATGTTGTTT	C	T	NODE_3_length_355057_cov_99.147605_30	WP_000493522.1_diaminobutyrate_acetyltransferase_[Vibrio_cholerae]	40	PASS	NA	GT	0	0	0	0	0	0	0	0	0	0	0	0	0	0	0	0	0	0	0	0	0	0	0	0	0	0	0	0	0	0	1	0	0	0	0	0	0	0	0
762	NODE_3_length_355057_cov_99.147605	AGCCTACCTA.GCCCAATCCG	G	A			40	PASS	NA	GT	0	0	0	0	0	0	0	0	0	0	0	0	0	0	0	0	0	0	0	0	0	0	0	0	0	0	0	0	1	0	0	0	0	0	0	0	0	0	0
763	NODE_3_length_355057_cov_99.147605	TCAATCAAGC.CAACATTGAT	C	T			40	PASS	NA	GT	0	0	0	0	1	0	0	0	0	0	0	0	0	0	0	0	0	0	0	0	0	0	0	0	0	0	0	0	0	1	0	0	0	0	0	0	0	0	0
764	NODE_3_length_355057_cov_99.147605	AGAGTGGCTT.GATTGATTGC	G	T	NODE_3_length_355057_cov_99.147605_34	WP_017686554.1_LysR_family_transcriptional_regulator_[Vibrio_cholerae]	40	PASS	NA	GT	0	0	0	0	0	0	0	0	0	0	0	0	0	0	0	0	0	0	0	0	0	0	0	0	0	0	0	0	0	0	0	0	1	0	0	0	0	0	0
765	NODE_3_length_355057_cov_99.147605	GCATTCTTTT.GCCACATGAC	G	T	NODE_3_length_355057_cov_99.147605_34	WP_017686554.1_LysR_family_transcriptional_regulator_[Vibrio_cholerae]	40	PASS	NA	GT	0	0	0	0	0	0	0	0	0	0	0	0	0	0	0	0	0	0	0	0	0	0	0	0	0	0	0	0	0	0	0	0	1	0	0	0	0	0	0
766	NODE_3_length_355057_cov_99.147605	AACAACTTGG.CGTTACAGGT	C	A			40	PASS	NA	GT	0	0	0	0	0	0	0	0	0	0	0	0	0	0	0	0	0	0	0	0	0	0	0	0	0	0	0	0	0	0	0	0	0	0	0	0	0	0	0
767	NODE_3_length_355057_cov_99.147605	GGCAAGTGAG.AGAGTCCCCA	A	T			40	PASS	NA	GT	0	0	0	0	0	0	0	0	0	0	0	0	0	0	0	0	0	0	0	1	0	0	0	0	0	0	0	0	0	0	0	0	0	0	0	0	0	0	0
768	NODE_3_length_355057_cov_99.147605	TAGCCAACAC.AGCTGCAGCT	A	C			40	PASS	NA	GT	0	0	0	0	0	0	0	0	0	0	0	0	0	0	0	0	0	0	0	0	0	0	1	0	0	0	0	0	0	0	0	0	0	0	0	0	0	0	0
769	NODE_3_length_355057_cov_99.147605	ATGCATGATA.ACCCTGCCAT	A	C	NODE_3_length_355057_cov_99.147605_37	WP_001054352.1:_LysR_family_transcriptional_regulator_[Vibrio]	40	PASS	NA	GT	0	0	0	0	0	0	0	0	0	0	0	0	0	0	0	0	0	0	0	0	0	0	0	0	0	0	0	0	0	0	0	0	0	0	0	0	0	0	0
770	NODE_3_length_355057_cov_99.147605	TTTGATTTCT.AGACATCCTC	A	G			40	PASS	NA	GT	0	0	0	0	0	0	0	0	0	0	0	0	0	0	0	0	0	0	0	0	0	0	0	0	0	0	0	0	0	0	0	0	0	0	0	0	0	0	0
771	NODE_3_length_355057_cov_99.147605	TGATTTCTAG.ACATCCTCCT	A	C			40	PASS	NA	GT	0	0	0	0	0	0	0	0	0	0	0	0	0	0	0	0	0	0	0	0	0	0	0	0	0	0	0	0	0	0	0	0	0	0	0	0	0	0	0
772	NODE_3_length_355057_cov_99.147605	AGACATGCCC.GCACTCAGCG	G	T			40	PASS	NA	GT	0	0	0	0	0	0	0	0	0	0	0	0	0	0	0	0	0	0	0	0	0	0	0	0	0	0	0	0	0	0	0	0	0	0	0	0	0	0	0
773	NODE_3_length_355057_cov_99.147605	CTCAGCGTCA.AAAATACTGA	A	C			40	PASS	NA	GT	0	0	0	0	0	0	0	0	0	0	0	0	0	0	0	0	0	0	0	0	0	0	0	0	0	0	0	0	0	0	0	0	0	0	0	0	0	0	0
774	NODE_3_length_355057_cov_99.147605	CTGACACAGG.AAAAATTAAT	A	C			40	PASS	NA	GT	0	0	0	0	0	0	0	0	0	0	0	0	0	0	0	0	0	0	0	0	0	0	0	0	0	0	0	0	0	0	0	0	0	0	0	0	0	0	0
775	NODE_3_length_355057_cov_99.147605	TAAGCATATG.TTTTAATTAT	T	A			40	PASS	NA	GT	0	0	0	0	0	0	0	0	0	0	0	0	0	0	0	0	0	0	0	0	0	0	0	0	0	0	0	0	0	0	0	0	0	0	0	0	0	0	0
776	NODE_3_length_355057_cov_99.147605	CGTATTGGAG.CCAGAGTGTG	C	A	NODE_3_length_355057_cov_99.147605_39	WP_000813131.1_aromatic_amino_acid_DMT_transporter_YddG_[Vibrio_cholerae]	40	PASS	NA	GT	0	0	0	1	0	0	0	0	0	0	0	0	0	0	0	0	0	0	0	0	0	0	0	0	0	0	0	0	0	0	0	0	0	0	0	0	0	0	0
777	NODE_3_length_355057_cov_99.147605	TATATCAATG.CATTATTTTT	C	T			40	PASS	NA	GT	0	0	0	0	0	0	0	1	0	1	0	0	0	0	0	0	0	0	0	0	0	0	0	0	0	0	0	0	0	0	0	0	0	0	0	0	0	0	0
778	NODE_3_length_355057_cov_99.147605	GACGAGAGGG.TTTGAGGTCA	T	G			40	PASS	NA	GT	0	0	0	0	0	0	0	0	0	0	0	0	0	0	0	0	0	0	0	0	0	0	0	0	0	0	0	0	0	0	0	0	0	0	0	0	0	0	0
779	NODE_3_length_355057_cov_99.147605	CGAATTTTGA.TTGAATGATT	T	G			40	PASS	NA	GT	0	0	0	0	0	0	0	0	0	0	0	0	0	0	0	0	0	0	0	0	0	0	0	0	0	0	0	0	0	0	0	0	0	0	0	0	1	0	0
780	NODE_3_length_355057_cov_99.147605	GCAATATCCG.CTACGCTTTC	C	T	NODE_3_length_355057_cov_99.147605_49	WP_080314603.1_retention_module-containing_protein_[Vibrio_cholerae]	40	PASS	NA	GT	0	0	0	0	0	0	0	0	0	0	0	0	0	0	0	0	0	0	0	0	0	0	0	0	0	0	0	0	0	0	0	0	0	0	0	0	0	0	0
781	NODE_3_length_355057_cov_99.147605	GCGCGAGGCT.ACCTGCCGTA	A	C	NODE_3_length_355057_cov_99.147605_49	WP_080314603.1_retention_module-containing_protein_[Vibrio_cholerae]	40	PASS	NA	GT	0	0	0	0	0	0	0	0	0	0	0	0	1	0	0	0	0	0	0	0	0	0	0	0	0	0	0	1	1	0	0	1	0	0	0	0	0	0	0
782	NODE_3_length_355057_cov_99.147605	GCGGAAAAAA.AGGCGCTGTA	A	G			40	PASS	NA	GT	0	0	0	0	0	0	0	0	0	0	0	0	0	0	0	0	0	0	0	0	0	0	0	0	0	0	0	0	0	0	0	0	0	0	0	0	0	0	0
783	NODE_3_length_355057_cov_99.147605	AAAAAAGGCG.CTGTAGCCAT	C	T	NODE_3_length_355057_cov_99.147605_51	WP_000970567.1_sensor_histidine_kinase_[Vibrio_cholerae]	40	PASS	NA	GT	0	0	0	0	0	0	0	0	0	0	0	0	0	0	0	0	0	0	0	0	0	0	0	0	0	0	0	0	0	0	0	0	0	0	0	0	0	0	0
784	NODE_3_length_355057_cov_99.147605	ATGGATTGCG.CCGATAGGGT	C	T	NODE_3_length_355057_cov_99.147605_52	WP_041052126.1_hypothetical_protein_[Vibrio_cholerae]	40	PASS	NA	GT	0	0	0	0	0	0	0	0	0	0	0	0	1	0	0	0	0	0	0	0	0	0	0	0	0	0	0	0	0	0	0	0	0	0	0	0	0	0	0
785	NODE_3_length_355057_cov_99.147605	ATAGAGTGCG.TGGCTAGTGA	T	C	NODE_3_length_355057_cov_99.147605_52	WP_041052126.1_hypothetical_protein_[Vibrio_cholerae]	40	PASS	NA	GT	0	0	0	0	0	0	0	0	0	0	0	0	0	0	0	0	0	0	0	0	0	0	0	0	0	0	0	0	0	0	0	0	0	0	0	0	1	0	0
786	NODE_3_length_355057_cov_99.147605	TGCCCACCGG.TCCCCGAACA	T	G	NODE_3_length_355057_cov_99.147605_58	WP_041052135.1_alpha-amylase_[Vibrio_cholerae]	40	PASS	NA	GT	0	0	0	0	0	0	0	0	0	0	0	0	0	0	0	0	0	0	0	0	0	0	0	0	0	0	0	0	0	0	0	0	0	0	0	0	0	0	0
787	NODE_3_length_355057_cov_99.147605	CAGCAGTGAC.ATCACGATGA	A	G	NODE_3_length_355057_cov_99.147605_58	WP_041052135.1_alpha-amylase_[Vibrio_cholerae]	40	ALN	NA	GT	0	0	0	0	0	0	0	0	0	0	0	0	0	0	0	0	0	0	0	0	0	0	0	0	0	0	0	0	0	0	0	0	0	0	0	0	0	0	0
788	NODE_3_length_355057_cov_99.147605	CAGTGACATC.ACGATGAATC	A	C	NODE_3_length_355057_cov_99.147605_58	WP_041052135.1_alpha-amylase_[Vibrio_cholerae]	40	ALN	NA	GT	0	0	0	0	0	0	0	0	0	0	0	0	0	0	0	0	0	0	0	0	0	0	0	0	0	0	0	0	0	0	0	0	0	0	0	0	0	0	0
789	NODE_3_length_355057_cov_99.147605	AGTGACATCA.CGATGAATCT	C	G	NODE_3_length_355057_cov_99.147605_58	WP_041052135.1_alpha-amylase_[Vibrio_cholerae]	40	ALN	NA	GT	0	0	0	0	0	0	0	0	0	0	0	0	0	0	0	0	0	0	0	0	0	0	0	0	0	0	0	0	0	0	0	0	0	0	0	0	0	0	0
790	NODE_3_length_355057_cov_99.147605	GTGACATCAC.GATGAATCTC	G	A	NODE_3_length_355057_cov_99.147605_58	WP_041052135.1_alpha-amylase_[Vibrio_cholerae]	40	ALN	NA	GT	0	0	0	0	0	0	0	0	0	0	0	0	0	0	0	0	0	0	0	0	0	0	0	0	0	0	0	0	0	0	0	0	0	0	0	0	0	0	0
791	NODE_3_length_355057_cov_99.147605	CATCACGATG.AATCTCGCCG	A	C	NODE_3_length_355057_cov_99.147605_58	WP_041052135.1_alpha-amylase_[Vibrio_cholerae]	40	ALN	NA	GT	0	0	0	0	0	0	0	0	0	0	0	0	0	0	0	0	0	0	0	0	0	0	0	0	0	0	0	0	0	0	0	0	0	0	0	0	0	0	0
792	NODE_3_length_355057_cov_99.147605	TCACGATGAA.TCTCGCCGGT	T	G	NODE_3_length_355057_cov_99.147605_58	WP_041052135.1_alpha-amylase_[Vibrio_cholerae]	40	ALN	NA	GT	0	0	0	0	0	0	0	0	0	0	0	0	0	0	0	0	0	0	0	0	0	0	0	0	0	0	0	0	0	0	0	0	0	0	0	0	0	0	0
793	NODE_3_length_355057_cov_99.147605	ACGATGAATC.TCGCCGGTTT	T	A	NODE_3_length_355057_cov_99.147605_58	WP_041052135.1_alpha-amylase_[Vibrio_cholerae]	40	ALN	NA	GT	0	0	0	0	0	0	0	0	0	0	0	0	0	0	0	0	0	0	0	0	0	0	0	0	0	0	0	0	0	0	0	0	0	0	0	0	0	0	0
794	NODE_3_length_355057_cov_99.147605	CGATGAATCT.CGCCGGTTTA	C	T	NODE_3_length_355057_cov_99.147605_58	WP_041052135.1_alpha-amylase_[Vibrio_cholerae]	40	ALN	NA	GT	0	0	0	0	0	0	0	0	0	0	0	0	0	0	0	0	0	0	0	0	0	0	0	0	0	0	0	0	0	0	0	0	0	0	0	0	0	0	0
795	NODE_3_length_355057_cov_99.147605	ATGAATCTCG.CCGGTTTACC	C	G	NODE_3_length_355057_cov_99.147605_58	WP_041052135.1_alpha-amylase_[Vibrio_cholerae]	40	ALN	NA	GT	0	0	0	0	0	0	0	0	0	0	0	0	0	0	0	0	0	0	0	0	0	0	0	0	0	0	0	0	0	0	0	0	0	0	0	0	0	0	0
796	NODE_3_length_355057_cov_99.147605	GAATCTCGCC.GGTTTACCGG	G	T	NODE_3_length_355057_cov_99.147605_58	WP_041052135.1_alpha-amylase_[Vibrio_cholerae]	40	ALN	NA	GT	0	0	0	0	0	0	0	0	0	0	0	0	0	0	0	0	0	0	0	0	0	0	0	0	0	0	0	0	0	0	0	0	0	0	0	0	0	0	0
797	NODE_3_length_355057_cov_99.147605	ATCTCGCCGG.TTTACCGGAT	T	C	NODE_3_length_355057_cov_99.147605_58	WP_041052135.1_alpha-amylase_[Vibrio_cholerae]	40	ALN	NA	GT	0	0	0	0	0	0	0	0	0	0	0	0	0	0	0	0	0	0	0	0	0	0	0	0	0	0	0	0	0	0	0	0	0	0	0	0	0	0	0
798	NODE_3_length_355057_cov_99.147605	CTCGCCGGTT.TACCGGATTT	T	C	NODE_3_length_355057_cov_99.147605_58	WP_041052135.1_alpha-amylase_[Vibrio_cholerae]	40	ALN	NA	GT	0	0	0	0	0	0	0	0	0	0	0	0	0	0	0	0	0	0	0	0	0	0	0	0	0	0	0	0	0	0	0	0	0	0	0	0	0	0	0
799	NODE_3_length_355057_cov_99.147605	CGCCGGTTTA.CCGGATTTTC	C	T	NODE_3_length_355057_cov_99.147605_58	WP_041052135.1_alpha-amylase_[Vibrio_cholerae]	40	ALN	NA	GT	0	0	0	0	0	0	0	0	0	0	0	0	0	0	0	0	0	0	0	0	0	0	0	0	0	0	0	0	0	0	0	0	0	0	0	0	0	0	0
800	NODE_3_length_355057_cov_99.147605	GCCGGTTTAC.CGGATTTTCG	C	T	NODE_3_length_355057_cov_99.147605_58	WP_041052135.1_alpha-amylase_[Vibrio_cholerae]	40	ALN	NA	GT	0	0	0	0	0	0	0	0	0	0	0	0	0	0	0	0	0	0	0	0	0	0	0	0	0	0	0	0	0	0	0	0	0	0	0	0	0	0	0
801	NODE_3_length_355057_cov_99.147605	GTTTACCGGA.TTTTCGCACT	T	C	NODE_3_length_355057_cov_99.147605_58	WP_041052135.1_alpha-amylase_[Vibrio_cholerae]	40	ALN	NA	GT	0	0	0	0	0	0	0	0	0	0	0	0	0	0	0	0	0	0	0	0	0	0	0	0	0	0	0	0	0	0	0	0	0	0	0	0	0	0	0
802	NODE_3_length_355057_cov_99.147605	TTACCGGATT.TTCGCACTGA	T	C	NODE_3_length_355057_cov_99.147605_58	WP_041052135.1_alpha-amylase_[Vibrio_cholerae]	40	ALN	NA	GT	0	0	0	0	0	0	0	0	0	0	0	0	0	0	0	0	0	0	0	0	0	0	0	0	0	0	0	0	0	0	0	0	0	0	0	0	0	0	0
803	NODE_3_length_355057_cov_99.147605	TACCGGATTT.TCGCACTGAA	T	A	NODE_3_length_355057_cov_99.147605_58	WP_041052135.1_alpha-amylase_[Vibrio_cholerae]	40	ALN	NA	GT	0	0	0	0	0	0	0	0	0	0	0	0	0	0	0	0	0	0	0	0	0	0	0	0	0	0	0	0	0	0	0	0	0	0	0	0	0	0	0
804	NODE_3_length_355057_cov_99.147605	CCGGATTTTC.GCACTGAATC	G	T	NODE_3_length_355057_cov_99.147605_58	WP_041052135.1_alpha-amylase_[Vibrio_cholerae]	40	ALN	NA	GT	0	0	0	0	0	0	0	0	0	0	0	0	0	0	0	0	0	0	0	0	0	0	0	0	0	0	0	0	0	0	0	0	0	0	0	0	0	0	0
805	NODE_3_length_355057_cov_99.147605	CGGATTTTCG.CACTGAATCC	C	T	NODE_3_length_355057_cov_99.147605_58	WP_041052135.1_alpha-amylase_[Vibrio_cholerae]	40	ALN	NA	GT	0	0	0	0	0	0	0	0	0	0	0	0	0	0	0	0	0	0	0	0	0	0	0	0	0	0	0	0	0	0	0	0	0	0	0	0	0	0	0
806	NODE_3_length_355057_cov_99.147605	GGATTTTCGC.ACTGAATCCC	A	G	NODE_3_length_355057_cov_99.147605_58	WP_041052135.1_alpha-amylase_[Vibrio_cholerae]	40	ALN	NA	GT	0	0	0	0	0	0	0	0	0	0	0	0	0	0	0	0	0	0	0	0	0	0	0	0	0	0	0	0	0	0	0	0	0	0	0	0	0	0	0
807	NODE_3_length_355057_cov_99.147605	TTTCGCACTG.AATCCCCCCA	A	C	NODE_3_length_355057_cov_99.147605_58	WP_041052135.1_alpha-amylase_[Vibrio_cholerae]	40	ALN	NA	GT	0	0	0	0	0	0	0	0	0	0	0	0	0	0	0	0	0	0	0	0	0	0	0	0	0	0	0	0	0	0	0	0	0	0	0	0	0	0	0
808	NODE_3_length_355057_cov_99.147605	TTCGCACTGA.ATCCCCCCAA	A	C	NODE_3_length_355057_cov_99.147605_58	WP_041052135.1_alpha-amylase_[Vibrio_cholerae]	40	ALN	NA	GT	0	0	0	0	0	0	0	0	0	0	0	0	0	0	0	0	0	0	0	0	0	0	0	0	0	0	0	0	0	0	0	0	0	0	0	0	0	0	0
809	NODE_3_length_355057_cov_99.147605	CGCACTGAAT.CCCCCCAAGC	C	G	NODE_3_length_355057_cov_99.147605_58	WP_041052135.1_alpha-amylase_[Vibrio_cholerae]	40	ALN	NA	GT	0	0	0	0	0	0	0	0	0	0	0	0	0	0	0	0	0	0	0	0	0	0	0	0	0	0	0	0	0	0	0	0	0	0	0	0	0	0	0
810	NODE_3_length_355057_cov_99.147605	TGAATCCCCC.CAAGCCGTTA	C	A	NODE_3_length_355057_cov_99.147605_58	WP_041052135.1_alpha-amylase_[Vibrio_cholerae]	40	ALN	NA	GT	0	0	0	0	0	0	0	0	0	0	0	0	0	0	0	0	0	0	0	0	0	0	0	0	0	0	0	0	0	0	0	0	0	0	0	0	0	0	0
811	NODE_3_length_355057_cov_99.147605	CCAAGCCGTT.ACCCCGCCGC	A	C	NODE_3_length_355057_cov_99.147605_58	WP_041052135.1_alpha-amylase_[Vibrio_cholerae]	40	PASS	NA	GT	0	0	0	0	0	0	0	0	0	0	0	0	0	0	0	0	0	0	0	0	0	0	0	0	0	0	0	0	0	0	0	0	0	0	0	0	0	0	0
812	NODE_3_length_355057_cov_99.147605	GCGGTGCGAC.CGCATCCGCT	C	A	NODE_3_length_355057_cov_99.147605_60	WP_041052137.1_lipase_[Vibrio_cholerae]	40	PASS	NA	GT	0	0	0	0	0	0	0	0	0	0	0	0	0	0	0	0	0	0	0	0	0	0	0	0	0	0	0	0	0	0	0	0	0	0	0	0	0	0	0
813	NODE_3_length_355057_cov_99.147605	GAGGCGGGAT.CGTTTTGCCG	C	A			40	PASS	NA	GT	1	0	0	0	0	0	0	0	0	0	0	0	0	0	0	0	0	0	0	0	0	0	0	0	0	0	0	0	0	0	0	0	0	0	0	0	0	0	0
814	NODE_3_length_355057_cov_99.147605	GGATCGTTTT.GCCGTTTTGA	G	T			40	PASS	NA	GT	0	0	0	0	0	0	0	0	0	0	0	0	0	0	0	0	0	0	0	0	0	0	0	0	1	0	0	0	0	0	0	0	0	0	0	0	0	0	0
815	NODE_3_length_355057_cov_99.147605	TTGCCGTTTT.GAATGGAGAG	G	T			40	PASS	NA	GT	1	0	0	0	0	0	0	0	0	0	0	0	0	0	0	0	0	0	0	0	0	0	0	0	0	0	0	0	0	0	0	0	0	0	0	0	0	0	0
816	NODE_3_length_355057_cov_99.147605	TTTTGAATGG.AGAGGCACTA	A	G			40	PASS	NA	GT	1	0	0	0	0	0	0	0	0	0	0	0	0	0	0	0	0	0	0	0	0	0	0	0	0	0	0	0	0	0	0	0	0	0	0	0	0	0	0
817	NODE_3_length_355057_cov_99.147605	AATGGAGAGG.CACTACGCTC	C	G			40	PASS	NA	GT	1	0	0	0	0	0	0	0	0	0	0	0	0	0	0	0	0	0	0	0	0	0	0	0	1	0	0	0	0	0	0	0	0	0	0	0	0	0	0
818	NODE_3_length_355057_cov_99.147605	TGGAGAGGCA.CTACGCTCAA	C	G			40	PASS	NA	GT	1	0	0	0	0	0	0	0	0	0	0	0	0	0	0	0	0	0	0	0	0	0	0	0	0	0	0	0	0	0	0	0	0	0	0	0	0	0	0
819	NODE_3_length_355057_cov_99.147605	AGAGGCACTA.CGCTCAATAA	C	A			40	PASS	NA	GT	1	0	0	0	0	0	0	0	0	0	0	0	0	0	0	0	0	0	0	0	0	0	0	0	0	0	0	0	0	0	0	0	0	0	0	0	0	0	0
820	NODE_3_length_355057_cov_99.147605	GCTCAATAAG.TCGAACTCAC	T	A			40	PASS	NA	GT	1	0	0	0	0	0	0	0	0	0	0	0	0	0	0	0	0	0	0	0	0	0	0	0	0	0	0	0	0	0	0	0	0	0	0	0	0	0	0
821	NODE_3_length_355057_cov_99.147605	ATAAGTCGAA.CTCACCATCT	C	A			40	PASS	NA	GT	1	0	0	0	0	0	0	0	0	0	0	0	0	0	0	0	0	0	0	0	0	0	0	0	0	0	0	0	0	0	0	0	0	0	0	0	0	0	0
822	NODE_3_length_355057_cov_99.147605	CTCACCATCT.CAGCGATGCC	C	T			40	PASS	NA	GT	1	0	0	0	0	0	0	0	0	0	0	0	0	0	0	0	0	0	0	0	0	0	0	0	0	0	0	0	0	0	0	0	0	0	0	0	0	0	0
823	NODE_3_length_355057_cov_99.147605	CATCTCAGCG.ATGCCTCACA	A	G			40	PASS	NA	GT	1	0	0	0	0	0	0	0	0	0	0	0	0	0	0	0	0	0	0	0	0	0	0	0	0	0	0	0	0	0	0	0	0	0	0	0	0	0	0
824	NODE_3_length_355057_cov_99.147605	TTAAAGGGAA.TTGCCCTTTC	T	A			40	PASS	NA	GT	1	0	0	0	0	0	0	0	0	0	0	0	0	0	0	0	0	0	0	0	0	0	0	0	0	0	0	0	0	0	0	0	0	0	0	0	0	0	0
825	NODE_3_length_355057_cov_99.147605	GGAATTGCCC.TTTCAGCCAT	T	C			40	PASS	NA	GT	1	0	0	0	0	0	0	0	0	0	0	0	0	0	0	0	0	0	0	0	0	0	0	0	0	0	0	0	0	0	0	0	0	0	0	0	0	0	0
826	NODE_3_length_355057_cov_99.147605	CCCATCAACG.CCGATTGCAC	C	T			40	PASS	NA	GT	0	0	0	0	1	0	0	0	0	0	0	0	0	0	0	0	0	0	0	0	0	0	0	0	0	0	0	0	0	1	0	0	0	0	0	0	0	0	0
827	NODE_3_length_355057_cov_99.147605	TTTACTGCCG.CTGGTCGGAA	C	T	NODE_3_length_355057_cov_99.147605_64	WP_000380451.1:_hypothetical_protein_[Vibrio]	40	PASS	NA	GT	1	1	1	1	0	1	0	0	0	0	1	1	0	0	0	1	1	1	0	0	1	1	0	1	1	0	1	0	0	0	0	0	0	1	0	1	0	1	1
828	NODE_3_length_355057_cov_99.147605	GCTGTGGTTT.CGAGTAGATT	C	T			40	PASS	NA	GT	0	0	0	0	0	0	0	0	0	0	0	0	0	0	0	0	0	0	1	0	0	0	0	0	0	0	0	1	1	0	0	1	1	0	0	0	0	0	0
829	NODE_3_length_355057_cov_99.147605	GACTTGGTGG.TATTACTGAA	T	G	NODE_3_length_355057_cov_99.147605_65	WP_000689270.1_D-alanyl-D-alanine_endopeptidase_[Vibrio_cholerae]	40	PASS	NA	GT	0	0	0	0	0	0	0	0	0	0	0	0	0	0	0	0	0	0	0	0	0	0	0	0	0	0	0	0	0	0	0	0	0	0	0	0	0	0	0
830	NODE_3_length_355057_cov_99.147605	CCTAAAAAAA.ATAAAAAAGG	A	G			40	PASS	NA	GT	0	0	0	0	1	0	0	0	0	0	0	0	0	0	0	0	0	0	0	0	0	0	0	0	0	0	0	0	0	0	0	0	0	0	0	0	0	0	0
831	NODE_3_length_355057_cov_99.147605	TAATGCAGGG.ATCGCAATGG	A	G	NODE_3_length_355057_cov_99.147605_72	WP_000288116.1_DNA-binding_transcriptional_regulator_DsdC_[Vibrio_cholerae]	40	PASS	NA	GT	0	0	0	0	0	0	0	0	0	0	0	0	0	0	0	0	0	0	0	0	0	0	0	0	0	0	0	0	0	0	0	0	0	0	0	0	0	0	0
832	NODE_3_length_355057_cov_99.147605	AGTTGTTGTG.CTTGAGTTAA	C	T			40	PASS	NA	GT	0	0	0	0	0	0	0	0	0	0	0	0	0	0	0	0	0	0	0	0	0	0	0	0	0	0	0	0	0	0	0	0	0	0	0	0	0	0	0
833	NODE_3_length_355057_cov_99.147605	GGTGACATGA.TTGATCAAAA	T	C	NODE_3_length_355057_cov_99.147605_74	WP_000717843.1_hypothetical_protein_[Vibrio_cholerae]	40	PASS	NA	GT	0	0	1	0	0	0	0	0	0	0	0	0	0	0	0	0	0	0	0	0	0	0	0	0	0	0	0	0	0	0	0	0	0	0	0	0	0	0	0
834	NODE_3_length_355057_cov_99.147605	TAGCAGCATT.TAAAACCGCC	T	A	NODE_3_length_355057_cov_99.147605_78	WP_001076381.1:_hypothetical_protein_[Vibrio]	40	PASS	NA	GT	0	0	0	0	0	0	0	0	0	0	0	0	0	0	0	0	0	0	0	0	0	0	0	0	0	0	0	0	0	0	0	1	0	0	0	0	0	0	0
835	NODE_3_length_355057_cov_99.147605	ATTGGCAGGG.TTTGGTGTTA	T	G	NODE_3_length_355057_cov_99.147605_78	WP_001076381.1:_hypothetical_protein_[Vibrio]	40	PASS	NA	GT	0	0	0	0	0	0	0	0	0	0	0	0	0	0	0	0	0	0	0	0	0	0	0	0	0	0	0	0	0	0	0	0	0	0	0	0	0	0	0
836	NODE_3_length_355057_cov_99.147605	TTTCAAACAA.ACCCGCATTT	A	G	NODE_3_length_355057_cov_99.147605_80	WP_041052152.1_glycine_C-acetyltransferase_[Vibrio_cholerae]	40	PASS	NA	GT	0	0	0	0	0	0	0	0	0	0	0	0	0	0	0	0	0	0	0	0	0	0	0	0	0	0	0	0	0	0	0	0	0	0	0	0	0	0	0
837	NODE_3_length_355057_cov_99.147605	GGGACGCAGA.CAAGCCGATA	C	A	NODE_3_length_355057_cov_99.147605_83		40	PASS	NA	GT	0	0	0	0	0	0	0	0	0	0	0	0	0	0	0	0	0	0	0	0	0	0	0	0	0	0	0	0	0	0	0	0	0	0	0	0	0	0	0
838	NODE_3_length_355057_cov_99.147605	GTAACACCTT.CTGCGCTCAG	C	A	NODE_3_length_355057_cov_99.147605_84	WP_001895082.1_LysR_family_transcriptional_regulator_[Vibrio_cholerae]	40	ALN	NA	GT	0	0	0	0	0	0	0	0	0	0	0	0	0	0	0	0	0	0	0	0	0	0	0	0	0	0	0	0	0	0	0	0	0	0	0	0	0	0	0
839	NODE_3_length_355057_cov_99.147605	TAACACCTTC.TGCGCTCAGT	T	A	NODE_3_length_355057_cov_99.147605_84	WP_001895082.1_LysR_family_transcriptional_regulator_[Vibrio_cholerae]	40	ALN	NA	GT	0	0	0	0	0	0	0	0	0	0	0	0	0	0	0	0	0	0	0	0	0	0	0	0	0	0	0	0	0	0	0	0	0	0	0	0	0	0	0
840	NODE_3_length_355057_cov_99.147605	ACACCTTCTG.CGCTCAGTAA	C	G	NODE_3_length_355057_cov_99.147605_84	WP_001895082.1_LysR_family_transcriptional_regulator_[Vibrio_cholerae]	40	ALN	NA	GT	0	0	0	0	0	0	0	0	0	0	0	0	0	0	0	0	0	0	0	0	0	0	0	0	0	0	0	0	0	0	0	0	0	0	0	0	0	0	0
841	NODE_3_length_355057_cov_99.147605	CACCTTCTGC.GCTCAGTAAG	G	A	NODE_3_length_355057_cov_99.147605_84	WP_001895082.1_LysR_family_transcriptional_regulator_[Vibrio_cholerae]	40	ALN	NA	GT	0	0	0	0	0	0	0	0	0	0	0	0	0	0	0	0	0	0	0	0	0	0	0	0	0	0	0	0	0	0	0	0	0	0	0	0	0	0	0
842	NODE_3_length_355057_cov_99.147605	ACCTTCTGCG.CTCAGTAAGC	C	T	NODE_3_length_355057_cov_99.147605_84	WP_001895082.1_LysR_family_transcriptional_regulator_[Vibrio_cholerae]	40	ALN	NA	GT	0	0	0	0	0	0	0	0	0	0	0	0	0	0	0	0	0	0	0	0	0	0	0	0	0	0	0	0	0	0	0	0	0	0	0	0	0	0	0
843	NODE_3_length_355057_cov_99.147605	CTTCTGCGCT.CAGTAAGCTG	C	G	NODE_3_length_355057_cov_99.147605_84	WP_001895082.1_LysR_family_transcriptional_regulator_[Vibrio_cholerae]	40	ALN	NA	GT	0	0	0	0	0	0	0	0	0	0	0	0	0	0	0	0	0	0	0	0	0	0	0	0	0	0	0	0	0	0	0	0	0	0	0	0	0	0	0
844	NODE_3_length_355057_cov_99.147605	TCTGCGCTCA.GTAAGCTGAT	G	A	NODE_3_length_355057_cov_99.147605_84	WP_001895082.1_LysR_family_transcriptional_regulator_[Vibrio_cholerae]	40	ALN	NA	GT	0	0	0	0	0	0	0	0	0	0	0	0	0	0	0	0	0	0	0	0	0	0	0	0	0	0	0	0	0	0	0	0	0	0	0	0	0	0	0
845	NODE_3_length_355057_cov_99.147605	TGCGCTCAGT.AAGCTGATTA	A	G	NODE_3_length_355057_cov_99.147605_84	WP_001895082.1_LysR_family_transcriptional_regulator_[Vibrio_cholerae]	40	ALN	NA	GT	0	0	0	0	0	0	0	0	0	0	0	0	0	0	0	0	0	0	0	0	0	0	0	0	0	0	0	0	0	0	0	0	0	0	0	0	0	0	0
846	NODE_3_length_355057_cov_99.147605	GCGCTCAGTA.AGCTGATTAC	A	G	NODE_3_length_355057_cov_99.147605_84	WP_001895082.1_LysR_family_transcriptional_regulator_[Vibrio_cholerae]	40	ALN	NA	GT	0	0	0	0	0	0	0	0	0	0	0	0	0	0	0	0	0	0	0	0	0	0	0	0	0	0	0	0	0	0	0	0	0	0	0	0	0	0	0
847	NODE_3_length_355057_cov_99.147605	CGCTCAGTAA.GCTGATTACT	G	A	NODE_3_length_355057_cov_99.147605_84	WP_001895082.1_LysR_family_transcriptional_regulator_[Vibrio_cholerae]	40	ALN	NA	GT	0	0	0	0	0	0	0	0	0	0	0	0	0	0	0	0	0	0	0	0	0	0	0	0	0	0	0	0	0	0	0	0	0	0	0	0	0	0	0
848	NODE_3_length_355057_cov_99.147605	CTCAGTAAGC.TGATTACTCG	T	C	NODE_3_length_355057_cov_99.147605_84	WP_001895082.1_LysR_family_transcriptional_regulator_[Vibrio_cholerae]	40	ALN	NA	GT	0	0	0	0	0	0	0	0	0	0	0	0	0	0	0	0	0	0	0	0	0	0	0	0	0	0	0	0	0	0	0	0	0	0	0	0	0	0	0
849	NODE_3_length_355057_cov_99.147605	AGTAAGCTGA.TTACTCGCCT	T	C	NODE_3_length_355057_cov_99.147605_84	WP_001895082.1_LysR_family_transcriptional_regulator_[Vibrio_cholerae]	40	ALN	NA	GT	0	0	0	0	0	0	0	0	0	0	0	0	0	0	0	0	0	0	0	0	0	0	0	0	0	0	0	0	0	0	0	0	0	0	0	0	0	0	0
850	NODE_3_length_355057_cov_99.147605	GTAAGCTGAT.TACTCGCCTT	T	C	NODE_3_length_355057_cov_99.147605_84	WP_001895082.1_LysR_family_transcriptional_regulator_[Vibrio_cholerae]	40	ALN	NA	GT	0	0	0	0	0	0	0	0	0	0	0	0	0	0	0	0	0	0	0	0	0	0	0	0	0	0	0	0	0	0	0	0	0	0	0	0	0	0	0
851	NODE_3_length_355057_cov_99.147605	AAGCTGATTA.CTCGCCTTGA	C	A	NODE_3_length_355057_cov_99.147605_84	WP_001895082.1_LysR_family_transcriptional_regulator_[Vibrio_cholerae]	40	ALN	NA	GT	0	0	0	0	0	0	0	0	0	0	0	0	0	0	0	0	0	0	0	0	0	0	0	0	0	0	0	0	0	0	0	0	0	0	0	0	0	0	0
852	NODE_3_length_355057_cov_99.147605	AGCTGATTAC.TCGCCTTGAG	T	A	NODE_3_length_355057_cov_99.147605_84	WP_001895082.1_LysR_family_transcriptional_regulator_[Vibrio_cholerae]	40	ALN	NA	GT	0	0	0	0	0	0	0	0	0	0	0	0	0	0	0	0	0	0	0	0	0	0	0	0	0	0	0	0	0	0	0	0	0	0	0	0	0	0	0
853	NODE_3_length_355057_cov_99.147605	GCTGATTACT.CGCCTTGAGC	C	T	NODE_3_length_355057_cov_99.147605_84	WP_001895082.1_LysR_family_transcriptional_regulator_[Vibrio_cholerae]	40	ALN	NA	GT	0	0	0	0	0	0	0	0	0	0	0	0	0	0	0	0	0	0	0	0	0	0	0	0	0	0	0	0	0	0	0	0	0	0	0	0	0	0	0
854	NODE_3_length_355057_cov_99.147605	CGACAATATC.ACCCGCCATG	A	C	NODE_3_length_355057_cov_99.147605_86	WP_000109027.1_PepSY_domain-containing_protein_[Vibrio_cholerae]	40	PASS	NA	GT	0	0	0	0	0	0	0	0	0	0	0	0	0	0	0	0	0	0	0	0	0	0	0	0	0	0	0	0	0	0	0	1	0	0	0	0	0	0	0
855	NODE_3_length_355057_cov_99.147605	TATTGAGCAC.ACCGAACCGC	A	C	NODE_3_length_355057_cov_99.147605_90	WP_000747366.1_metal-dependent_phosphohydrolase_[Vibrio_cholerae]	40	PASS	NA	GT	0	0	0	0	0	0	0	0	0	0	0	0	0	0	0	0	0	0	0	0	0	0	0	0	0	0	0	0	0	0	0	0	0	0	0	0	0	0	0
856	NODE_3_length_355057_cov_99.147605	AGCTCTGACG.TCTAATGATC	T	C	NODE_3_length_355057_cov_99.147605_90	WP_000747366.1_metal-dependent_phosphohydrolase_[Vibrio_cholerae]	40	PASS	NA	GT	0	0	0	0	0	0	0	0	0	0	0	0	1	0	0	0	0	0	0	0	0	0	0	0	0	0	0	0	0	0	0	0	0	0	0	0	0	0	0
857	NODE_3_length_355057_cov_99.147605	GATGGTAATA.CCTGAAAACA	C	T			40	PASS	NA	GT	0	0	0	0	0	0	0	0	0	0	0	0	0	0	0	0	0	0	0	0	0	0	0	0	0	0	0	0	0	0	0	0	0	0	0	0	0	0	0
858	NODE_3_length_355057_cov_99.147605	AAAAAACAGA.ACCTGCCGCT	A	C	NODE_3_length_355057_cov_99.147605_91	WP_000236508.1_glucose-6-phosphate_dehydrogenase_[Vibrio_cholerae]	40	PASS	NA	GT	0	0	0	0	0	0	0	0	0	0	0	0	0	0	0	0	0	0	0	0	0	0	0	0	0	0	0	0	0	0	0	0	0	0	0	0	0	0	0
859	NODE_3_length_355057_cov_99.147605	CCCCATTGGG.GTTTTGCCAT	G	T	NODE_3_length_355057_cov_99.147605_98	WP_000869512.1_glycerate_kinase_[Vibrio_cholerae]	40	PASS	NA	GT	0	0	0	0	0	0	0	0	0	0	0	0	0	0	0	0	0	0	0	0	0	0	0	0	0	0	0	0	0	0	0	0	0	0	0	0	0	0	0
860	NODE_3_length_355057_cov_99.147605	AGCAGTGCCG.TCAATGGCTG	T	C	NODE_3_length_355057_cov_99.147605_99	WP_000052704.1_GntP_family_permease_[Vibrio_cholerae]	40	PASS	NA	GT	0	0	0	0	0	0	0	0	0	0	0	0	0	0	0	0	0	0	0	0	0	0	0	0	0	0	0	0	1	0	0	0	0	0	0	0	0	0	0
861	NODE_3_length_355057_cov_99.147605	AGCCCAAGTT.ACCCGCCGCC	A	C	NODE_3_length_355057_cov_99.147605_99	WP_000052704.1_GntP_family_permease_[Vibrio_cholerae]	40	PASS	NA	GT	0	0	0	0	0	0	0	0	0	0	0	0	0	0	0	0	0	0	0	0	0	0	0	0	0	0	0	0	0	0	0	0	0	0	0	0	0	0	0
862	NODE_3_length_355057_cov_99.147605	CCGTATTGCA.GGACAAGATC	G	A	NODE_3_length_355057_cov_99.147605_101	WP_000700947.1_methyl-accepting_chemotaxis_protein_[Vibrio_cholerae]	40	PASS	NA	GT	0	0	0	0	0	0	0	0	0	0	0	0	0	0	0	0	0	0	0	0	0	0	0	0	0	0	0	0	0	0	0	0	0	0	0	0	0	0	0
863	NODE_3_length_355057_cov_99.147605	TCAGTCGGCG.TCCCCCCGCC	T	C	NODE_3_length_355057_cov_99.147605_104	WP_000905983.1_heme_anaerobic_degradation_radical_SAM_methyltransferase_ChuW/HutW_[Vibrio_cholerae]	40	PASS	NA	GT	0	0	0	0	0	0	0	0	0	0	0	0	1	0	0	0	0	0	1	0	0	0	0	0	0	0	0	0	1	0	0	0	1	0	0	0	0	0	0
864	NODE_3_length_355057_cov_99.147605	AGTCGGTTTC.ATCACCTTTA	A	G			40	PASS	NA	GT	0	0	0	0	0	0	0	0	0	0	0	0	0	0	0	0	0	0	0	0	0	0	0	0	0	0	0	0	0	0	0	0	0	0	0	0	0	0	0
865	NODE_3_length_355057_cov_99.147605	TGACTTTACT.TTCACTTTAC	T	G	NODE_3_length_355057_cov_99.147605_117	WP_000094399.1_MOSC_N-terminal_beta_barrel_domain-containing_protein_[Vibrio_cholerae]	40	PASS	NA	GT	0	0	0	0	0	0	0	0	0	0	0	0	0	0	0	0	0	0	0	0	0	0	0	0	0	0	0	0	0	0	0	0	0	0	0	0	0	0	0
866	NODE_3_length_355057_cov_99.147605	AACAAATTGT.TACTTCAGAC	T	C			40	PASS	NA	GT	0	0	0	0	0	0	0	0	0	0	0	0	0	0	0	0	0	0	0	0	0	0	0	0	0	0	0	0	0	0	0	0	0	0	0	0	1	0	0
867	NODE_3_length_355057_cov_99.147605	TGAACACATC.ACCACCGCCG	A	C	NODE_3_length_355057_cov_99.147605_118	WP_000210012.1_dihydroorotase_[Vibrio_cholerae]	40	PASS	NA	GT	0	0	0	0	0	0	0	0	0	0	0	0	0	0	0	0	0	0	0	0	0	0	0	0	0	0	0	0	0	0	0	1	0	0	0	0	0	0	0
868	NODE_3_length_355057_cov_99.147605	GACCACTTAC.CCGATCAAAC	C	T	NODE_3_length_355057_cov_99.147605_121	WP_001259659.1_hypothetical_protein_[Vibrio_cholerae]	40	PASS	NA	GT	0	0	0	0	0	0	0	0	0	0	0	0	0	0	0	0	0	0	0	1	0	0	1	0	0	0	0	0	0	0	0	0	0	0	0	0	0	0	0
869	NODE_3_length_355057_cov_99.147605	TGAGCTGCCA.TGAGTTTTAT	T	C			40	PASS	NA	GT	0	0	0	0	1	0	0	0	0	0	0	0	0	0	0	0	0	0	0	0	0	0	0	0	0	0	0	0	0	0	0	0	0	0	0	0	0	0	0
870	NODE_3_length_355057_cov_99.147605	TATGTCTACT.AAAATGACTG	A	G			40	PASS	NA	GT	0	0	0	0	0	0	0	0	0	0	0	0	0	0	0	0	0	0	0	0	0	0	0	0	0	0	0	0	0	0	0	0	0	0	0	0	0	0	0
871	NODE_3_length_355057_cov_99.147605	CTGTATGTAG.TGAAAAGCCG	T	A	NODE_3_length_355057_cov_99.147605_127	WP_001276698.1_M14_family_metallocarboxypeptidase_[Vibrio_cholerae]	40	PASS	NA	GT	0	0	0	0	0	0	0	0	0	0	0	0	0	0	0	0	0	0	0	0	0	0	0	0	0	0	0	0	0	0	0	0	0	0	0	0	0	0	0
872	NODE_3_length_355057_cov_99.147605	TGTATGTAGT.GAAAAGCCGC	G	A	NODE_3_length_355057_cov_99.147605_127	WP_001276698.1_M14_family_metallocarboxypeptidase_[Vibrio_cholerae]	40	PASS	NA	GT	0	0	0	0	0	0	0	0	0	0	0	0	0	0	0	0	0	0	0	0	0	0	0	0	0	0	0	0	0	0	0	0	0	0	0	0	0	0	0
873	NODE_3_length_355057_cov_99.147605	GTTGTAATTA.TAAAGACCTG	T	A			40	PASS	NA	GT	0	0	0	0	0	0	0	0	0	0	0	0	0	0	0	0	0	0	0	0	0	0	0	0	0	0	0	0	0	0	0	0	0	0	0	0	0	0	0
874	NODE_3_length_355057_cov_99.147605	AATTATAAAG.ACCTGCCACA	A	C			40	PASS	NA	GT	0	0	0	0	0	0	0	0	0	0	0	0	0	0	0	0	0	0	1	0	0	0	0	0	0	0	0	0	0	0	0	0	0	0	0	0	0	0	0
875	NODE_3_length_355057_cov_99.147605	TGAATCTGCT.ACCCGTTTTT	A	C	NODE_3_length_355057_cov_99.147605_129	WP_000639733.1:_DMT_family_transporter_[Vibrio]	40	PASS	NA	GT	0	0	0	0	0	0	0	0	0	0	0	0	0	0	0	0	0	0	0	0	0	0	0	0	0	0	0	0	0	0	0	0	0	0	0	0	0	0	0
876	NODE_3_length_355057_cov_99.147605	CCGATGTAAT.GCCCGCCACT	G	C	NODE_3_length_355057_cov_99.147605_134	WP_001252027.1:_maltose_ABC_transporter_permease_MalG_[Vibrio]	40	PASS	NA	GT	0	0	0	0	0	0	0	0	0	0	0	0	0	0	0	0	0	0	0	0	0	0	0	0	0	0	0	0	0	0	0	0	0	0	0	0	0	0	0
877	NODE_3_length_355057_cov_99.147605	GTGGAGGGGG.AAAGTTACCC	A	G			40	PASS	NA	GT	0	0	0	0	0	0	0	0	0	0	0	0	0	0	0	0	0	0	0	0	0	0	0	0	0	0	0	0	0	0	0	0	0	0	0	0	0	0	0
878	NODE_3_length_355057_cov_99.147605	GACGAAATTC.ACCCAAGTCG	A	C	NODE_3_length_355057_cov_99.147605_143	WP_000124506.1:_peptidyl-prolyl_cis-trans_isomerase_[Vibrio]	40	PASS	NA	GT	0	0	0	0	0	0	0	0	0	0	0	0	0	0	0	0	0	0	0	0	0	0	0	0	0	0	0	0	0	0	0	0	0	0	0	0	0	0	0
879	NODE_3_length_355057_cov_99.147605	GGCTTTGCCC.ACCCGCTTCT	A	C	NODE_3_length_355057_cov_99.147605_146	WP_000206009.1_GGDEF_domain-containing_protein_[Vibrio_cholerae]	40	PASS	NA	GT	0	0	0	0	0	0	0	0	0	0	0	0	0	0	0	0	0	0	0	0	0	0	0	0	0	0	0	0	0	0	0	0	0	0	0	0	0	0	0
880	NODE_3_length_355057_cov_99.147605	TGCGTATTGC.ACGCCAGTTT	A	G	NODE_3_length_355057_cov_99.147605_146	WP_000206009.1_GGDEF_domain-containing_protein_[Vibrio_cholerae]	40	PASS	NA	GT	0	0	0	0	0	0	0	0	0	0	0	0	0	0	0	0	0	0	0	0	0	0	0	0	0	0	0	0	0	0	0	0	0	0	0	0	0	0	0
881	NODE_3_length_355057_cov_99.147605	ATTCCTGATC.ACCGCCGCTG	A	C	NODE_3_length_355057_cov_99.147605_149	WP_000524734.1_sensor_domain-containing_diguanylate_cyclase_[Vibrio_cholerae]	40	PASS	NA	GT	0	0	0	0	0	0	0	0	0	0	0	0	0	0	0	0	0	0	0	0	0	0	0	0	0	0	0	0	0	0	0	0	0	0	0	0	0	0	0
882	NODE_3_length_355057_cov_99.147605	TATGGCAGGG.AACACTCAGC	A	G	NODE_3_length_355057_cov_99.147605_150	WP_000976220.1_alpha-ketoglutarate-dependent_dioxygenase_AlkB_[Vibrio_cholerae]	40	PASS	NA	GT	0	0	0	0	0	0	0	0	0	0	0	0	0	0	0	0	0	0	0	0	0	0	0	0	0	0	0	0	0	0	0	0	0	0	0	0	0	0	0
883	NODE_3_length_355057_cov_99.147605	AGGTAAACTA.GGTGATTGGG	G	T			40	PASS	NA	GT	0	0	0	0	0	0	0	0	0	0	0	0	0	0	0	0	0	0	0	0	0	0	0	0	0	0	0	0	0	0	0	0	0	0	0	0	0	0	0
884	NODE_3_length_355057_cov_99.147605	AATCACACTA.TTTCGTTATT	T	C			40	PASS	NA	GT	0	0	0	0	1	0	0	0	0	0	0	0	0	0	0	0	0	0	0	0	0	0	0	0	0	0	0	0	0	0	0	0	0	0	0	0	0	0	0
885	NODE_3_length_355057_cov_99.147605	ATCAAAAGAG.GAATTACCCG	G	A	NODE_3_length_355057_cov_99.147605_157	WP_000588948.1:_DUF1255_family_protein_[Vibrio]	40	PASS	NA	GT	0	0	0	0	0	0	0	0	0	0	0	0	0	0	0	0	0	0	0	0	0	0	0	0	0	0	0	0	0	0	0	0	0	0	0	0	0	0	0
886	NODE_3_length_355057_cov_99.147605	AAGAGGAATT.ACCCGCCACT	A	C	NODE_3_length_355057_cov_99.147605_157	WP_000588948.1:_DUF1255_family_protein_[Vibrio]	40	PASS	NA	GT	0	0	0	0	0	0	0	0	0	0	0	0	0	0	0	0	0	0	0	0	0	0	0	0	0	0	0	0	0	0	0	0	0	0	0	0	0	0	0
887	NODE_3_length_355057_cov_99.147605	GGCGGCAAGT.CAGTGAATCC	C	G			40	PASS	NA	GT	0	0	0	0	0	0	0	0	0	0	0	0	0	0	0	0	0	0	0	0	0	0	1	0	0	0	0	0	0	0	0	0	0	0	0	0	0	0	0
888	NODE_3_length_355057_cov_99.147605	TCTTGATACA.GAAACACGAC	G	A	NODE_3_length_355057_cov_99.147605_159	WP_000520329.1_MFS_transporter_[Vibrio_cholerae]	40	PASS	NA	GT	0	0	0	0	0	0	0	0	0	0	0	0	0	0	0	0	0	0	0	0	0	0	0	0	0	0	0	0	0	0	0	0	0	0	0	0	0	0	0
889	NODE_3_length_355057_cov_99.147605	GGCCAGATTC.ACCTGCACGA	A	C	NODE_3_length_355057_cov_99.147605_161	WP_017686302.1_methyl-accepting_chemotaxis_protein_[Vibrio_cholerae]	40	PASS	NA	GT	0	0	0	0	0	0	0	0	0	0	0	0	0	0	0	0	0	0	0	0	0	0	0	0	0	0	0	0	0	0	0	0	0	0	0	0	0	0	0
890	NODE_3_length_355057_cov_99.147605	AGGAGCAACG.ATTTGCCCCG	A	T	NODE_3_length_355057_cov_99.147605_161	WP_017686302.1_methyl-accepting_chemotaxis_protein_[Vibrio_cholerae]	40	ALN	NA	GT	0	0	0	0	0	0	0	0	0	0	0	0	0	0	0	0	0	0	0	0	0	0	0	0	0	0	0	0	0	0	0	0	0	0	0	0	0	0	0
891	NODE_3_length_355057_cov_99.147605	GCAACGATTT.GCCCCGATAG	G	C	NODE_3_length_355057_cov_99.147605_161	WP_017686302.1_methyl-accepting_chemotaxis_protein_[Vibrio_cholerae]	40	ALN	NA	GT	0	0	0	0	0	0	0	0	0	0	0	0	0	0	0	0	0	0	0	0	0	0	0	0	0	0	0	0	0	0	0	0	0	0	0	0	0	0	0
892	NODE_3_length_355057_cov_99.147605	GATCGCACTG.ATCATACGAT	A	C	NODE_3_length_355057_cov_99.147605_161	WP_017686302.1_methyl-accepting_chemotaxis_protein_[Vibrio_cholerae]	40	PASS	NA	GT	0	0	0	0	0	0	0	0	0	0	0	0	0	0	0	0	0	0	0	0	0	0	0	0	0	0	0	0	0	0	0	0	0	0	0	0	0	0	0
893	NODE_3_length_355057_cov_99.147605	GCTTTTGGTT.CACCAACCTC	C	T	NODE_3_length_355057_cov_99.147605_164	WP_000074814.1_ABC_transporter_ATP-binding_protein_[Vibrio_cholerae]	40	PASS	NA	GT	0	0	0	0	0	0	0	0	0	0	0	0	0	0	0	0	0	0	0	0	0	0	0	0	0	0	0	0	0	0	0	0	0	0	0	0	0	0	0
894	NODE_3_length_355057_cov_99.147605	CTTTTGGTTC.ACCAACCTCA	A	G	NODE_3_length_355057_cov_99.147605_164	WP_000074814.1_ABC_transporter_ATP-binding_protein_[Vibrio_cholerae]	40	PASS	NA	GT	0	0	0	0	0	0	0	0	0	0	0	0	0	0	0	0	0	0	0	0	0	0	0	0	0	0	0	0	0	0	0	0	0	0	0	0	0	0	0
895	NODE_3_length_355057_cov_99.147605	TTTTGGTTCA.CCAACCTCAC	C	T	NODE_3_length_355057_cov_99.147605_164	WP_000074814.1_ABC_transporter_ATP-binding_protein_[Vibrio_cholerae]	40	PASS	NA	GT	0	0	0	0	0	0	0	0	0	0	0	0	0	0	0	0	0	0	0	0	0	0	0	0	0	0	0	0	0	0	0	0	0	0	0	0	0	0	0
896	NODE_3_length_355057_cov_99.147605	TTTGGTTCAC.CAACCTCACA	C	N	NODE_3_length_355057_cov_99.147605_164	WP_000074814.1_ABC_transporter_ATP-binding_protein_[Vibrio_cholerae]	40	N	NA	GT	0	0	0	0	0	0	0	0	0	0	0	0	0	0	0	0	0	0	0	0	0	0	0	0	0	0	0	0	0	0	0	0	0	0	0	0	0	0	0
897	NODE_3_length_355057_cov_99.147605	TTGGTTCACC.AACCTCACAT	A	N	NODE_3_length_355057_cov_99.147605_164	WP_000074814.1_ABC_transporter_ATP-binding_protein_[Vibrio_cholerae]	40	N	NA	GT	0	0	0	0	0	0	0	0	0	0	0	0	0	0	0	0	0	0	0	0	0	0	0	0	0	0	0	0	0	0	0	0	0	0	0	0	0	0	0
898	NODE_3_length_355057_cov_99.147605	TGGTTCACCA.ACCTCACATC	A	N	NODE_3_length_355057_cov_99.147605_164	WP_000074814.1_ABC_transporter_ATP-binding_protein_[Vibrio_cholerae]	40	N	NA	GT	0	0	0	0	0	0	0	0	0	0	0	0	0	0	0	0	0	0	0	0	0	0	0	0	0	0	0	0	0	0	0	0	0	0	0	0	0	0	0
899	NODE_3_length_355057_cov_99.147605	GGTTCACCAA.CCTCACATCA	C	N,A	NODE_3_length_355057_cov_99.147605_164	WP_000074814.1_ABC_transporter_ATP-binding_protein_[Vibrio_cholerae]	40	N	NA	GT	0	0	0	0	0	0	0	0	0	0	0	0	0	0	0	0	0	0	0	0	0	0	0	0	0	0	0	0	0	0	0	0	0	0	0	0	0	0	0
900	NODE_3_length_355057_cov_99.147605	GTTCACCAAC.CTCACATCAG	C	N,G	NODE_3_length_355057_cov_99.147605_164	WP_000074814.1_ABC_transporter_ATP-binding_protein_[Vibrio_cholerae]	40	N	NA	GT	0	0	0	0	0	0	0	0	0	0	0	0	0	0	0	0	0	0	0	0	0	0	0	0	0	0	0	0	0	0	0	0	0	0	0	0	0	0	0
901	NODE_3_length_355057_cov_99.147605	TTCACCAACC.TCACATCAGT	T	N,A	NODE_3_length_355057_cov_99.147605_164	WP_000074814.1_ABC_transporter_ATP-binding_protein_[Vibrio_cholerae]	40	N	NA	GT	0	0	0	0	0	0	0	0	0	0	0	0	0	0	0	0	0	0	0	0	0	0	0	0	0	0	0	0	0	0	0	0	0	0	0	0	0	0	0
902	NODE_3_length_355057_cov_99.147605	TCACCAACCT.CACATCAGTA	C	N	NODE_3_length_355057_cov_99.147605_164	WP_000074814.1_ABC_transporter_ATP-binding_protein_[Vibrio_cholerae]	40	N	NA	GT	0	0	0	0	0	0	0	0	0	0	0	0	0	0	0	0	0	0	0	0	0	0	0	0	0	0	0	0	0	0	0	0	0	0	0	0	0	0	0
903	NODE_3_length_355057_cov_99.147605	CACCAACCTC.ACATCAGTAA	A	N	NODE_3_length_355057_cov_99.147605_164	WP_000074814.1_ABC_transporter_ATP-binding_protein_[Vibrio_cholerae]	40	N	NA	GT	0	0	0	0	0	0	0	0	0	0	0	0	0	0	0	0	0	0	0	0	0	0	0	0	0	0	0	0	0	0	0	0	0	0	0	0	0	0	0
904	NODE_3_length_355057_cov_99.147605	ACCAACCTCA.CATCAGTAAG	C	N,A	NODE_3_length_355057_cov_99.147605_164	WP_000074814.1_ABC_transporter_ATP-binding_protein_[Vibrio_cholerae]	40	N	NA	GT	0	0	0	0	0	0	0	0	0	0	0	0	0	0	0	0	0	0	0	0	0	0	0	0	0	0	0	0	0	0	0	0	0	0	0	0	0	0	0
905	NODE_3_length_355057_cov_99.147605	CCAACCTCAC.ATCAGTAAGT	A	N,C	NODE_3_length_355057_cov_99.147605_164	WP_000074814.1_ABC_transporter_ATP-binding_protein_[Vibrio_cholerae]	40	N	NA	GT	0	0	0	0	0	0	0	0	0	0	0	0	0	0	0	0	0	0	0	0	0	0	0	0	0	0	0	0	0	0	0	0	0	0	0	0	0	0	0
906	NODE_3_length_355057_cov_99.147605	CAACCTCACA.TCAGTAAGTT	T	C	NODE_3_length_355057_cov_99.147605_164	WP_000074814.1_ABC_transporter_ATP-binding_protein_[Vibrio_cholerae]	40	PASS	NA	GT	0	0	0	0	0	0	0	0	0	0	0	0	0	0	0	0	0	0	0	0	0	0	0	0	0	0	0	0	0	0	0	0	0	0	0	0	0	0	0
907	NODE_3_length_355057_cov_99.147605	ACCTCACATC.AGTAAGTTGG	A	T,C	NODE_3_length_355057_cov_99.147605_164	WP_000074814.1_ABC_transporter_ATP-binding_protein_[Vibrio_cholerae]	40	PASS	NA	GT	0	0	0	0	0	0	0	0	0	0	0	0	0	0	0	0	0	0	0	0	0	0	0	0	0	0	0	0	0	0	0	0	0	0	0	0	0	0	0
908	NODE_3_length_355057_cov_99.147605	CCTCACATCA.GTAAGTTGGA	G	A	NODE_3_length_355057_cov_99.147605_164	WP_000074814.1_ABC_transporter_ATP-binding_protein_[Vibrio_cholerae]	40	PASS	NA	GT	0	0	0	0	0	0	0	0	0	0	0	0	0	0	0	0	0	0	0	0	0	0	0	0	0	0	0	0	0	0	0	0	0	0	0	0	0	0	0
909	NODE_3_length_355057_cov_99.147605	CTCACATCAG.TAAGTTGGAA	T	C	NODE_3_length_355057_cov_99.147605_164	WP_000074814.1_ABC_transporter_ATP-binding_protein_[Vibrio_cholerae]	40	PASS	NA	GT	0	0	0	0	0	0	0	0	0	0	0	0	0	0	0	0	0	0	0	0	0	0	0	0	0	0	0	0	0	0	0	0	0	0	0	0	0	0	0
910	NODE_3_length_355057_cov_99.147605	TCACATCAGT.AAGTTGGAAC	A	G,C	NODE_3_length_355057_cov_99.147605_164	WP_000074814.1_ABC_transporter_ATP-binding_protein_[Vibrio_cholerae]	40	PASS	NA	GT	0	0	0	0	0	0	0	0	0	0	0	0	0	0	0	0	0	0	0	0	0	0	0	0	0	0	0	0	0	0	0	0	0	0	0	0	0	0	0
911	NODE_3_length_355057_cov_99.147605	ACATCAGTAA.GTTGGAACGT	G	C,A	NODE_3_length_355057_cov_99.147605_164	WP_000074814.1_ABC_transporter_ATP-binding_protein_[Vibrio_cholerae]	40	PASS	NA	GT	0	0	0	0	0	0	0	0	0	0	0	0	0	0	0	0	0	0	0	0	0	0	0	0	0	0	0	0	0	0	0	0	0	0	0	0	0	0	0
912	NODE_3_length_355057_cov_99.147605	ATCAGTAAGT.TGGAACGTAT	T	C	NODE_3_length_355057_cov_99.147605_164	WP_000074814.1_ABC_transporter_ATP-binding_protein_[Vibrio_cholerae]	40	PASS	NA	GT	0	0	0	0	0	0	0	0	0	0	0	0	0	0	0	0	0	0	0	0	0	0	0	0	0	0	0	0	0	0	0	0	0	0	0	0	0	0	0
913	NODE_3_length_355057_cov_99.147605	CAGTAAGTTG.GAACGTATGC	G	T,C	NODE_3_length_355057_cov_99.147605_164	WP_000074814.1_ABC_transporter_ATP-binding_protein_[Vibrio_cholerae]	40	PASS	NA	GT	0	0	0	0	0	0	0	0	0	0	0	0	0	0	0	0	0	0	0	0	0	0	0	0	0	0	0	0	0	0	0	0	0	0	0	0	0	0	0
914	NODE_3_length_355057_cov_99.147605	AGTAAGTTGG.AACGTATGCA	A	C	NODE_3_length_355057_cov_99.147605_164	WP_000074814.1_ABC_transporter_ATP-binding_protein_[Vibrio_cholerae]	40	PASS	NA	GT	0	0	0	0	0	0	0	0	0	0	0	0	0	0	0	0	0	0	0	0	0	0	0	0	0	0	0	0	0	0	0	0	0	0	0	0	0	0	0
915	NODE_3_length_355057_cov_99.147605	GTAAGTTGGA.ACGTATGCAA	A	C,G	NODE_3_length_355057_cov_99.147605_164	WP_000074814.1_ABC_transporter_ATP-binding_protein_[Vibrio_cholerae]	40	PASS	NA	GT	0	0	0	0	0	0	0	0	0	0	0	0	0	0	0	0	0	0	0	0	0	0	0	0	0	0	0	0	0	0	0	0	0	0	0	0	0	0	0
916	NODE_3_length_355057_cov_99.147605	TAAGTTGGAA.CGTATGCAAC	C	A,G	NODE_3_length_355057_cov_99.147605_164	WP_000074814.1_ABC_transporter_ATP-binding_protein_[Vibrio_cholerae]	40	PASS	NA	GT	0	0	0	0	0	0	0	0	0	0	0	0	0	0	0	0	0	0	0	0	0	0	0	0	0	0	0	0	0	0	0	0	0	0	0	0	0	0	0
917	NODE_3_length_355057_cov_99.147605	AAGTTGGAAC.GTATGCAACG	G	A,T	NODE_3_length_355057_cov_99.147605_164	WP_000074814.1_ABC_transporter_ATP-binding_protein_[Vibrio_cholerae]	40	PASS	NA	GT	0	0	0	0	0	0	0	0	0	0	0	0	0	0	0	0	0	0	0	0	0	0	0	0	0	0	0	0	0	0	0	0	0	0	0	0	0	0	0
918	NODE_3_length_355057_cov_99.147605	AGTTGGAACG.TATGCAACGG	T	C	NODE_3_length_355057_cov_99.147605_164	WP_000074814.1_ABC_transporter_ATP-binding_protein_[Vibrio_cholerae]	40	PASS	NA	GT	0	0	0	0	0	0	0	0	0	0	0	0	0	0	0	0	0	0	0	0	0	0	0	0	0	0	0	0	0	0	0	0	0	0	0	0	0	0	0
919	NODE_3_length_355057_cov_99.147605	GTTGGAACGT.ATGCAACGGG	A	G	NODE_3_length_355057_cov_99.147605_164	WP_000074814.1_ABC_transporter_ATP-binding_protein_[Vibrio_cholerae]	40	PASS	NA	GT	0	0	0	0	0	0	0	0	0	0	0	0	0	0	0	0	0	0	0	0	0	0	0	0	0	0	0	0	0	0	0	0	0	0	0	0	0	0	0
920	NODE_3_length_355057_cov_99.147605	GGAACGTATG.CAACGGGCGA	C	T	NODE_3_length_355057_cov_99.147605_164	WP_000074814.1_ABC_transporter_ATP-binding_protein_[Vibrio_cholerae]	40	PASS	NA	GT	0	0	0	0	0	0	0	0	0	0	0	0	0	0	0	0	0	0	0	0	0	0	0	0	0	0	0	0	0	0	0	0	0	0	0	0	0	0	0
921	NODE_3_length_355057_cov_99.147605	GAACGTATGC.AACGGGCGAG	A	G,T	NODE_3_length_355057_cov_99.147605_164	WP_000074814.1_ABC_transporter_ATP-binding_protein_[Vibrio_cholerae]	40	PASS	NA	GT	0	0	0	0	0	0	0	0	0	0	0	0	0	0	0	0	0	0	0	0	0	0	0	0	0	0	0	0	0	0	0	0	0	0	0	0	0	0	0
922	NODE_3_length_355057_cov_99.147605	GATTGGCTGG.TCTTCACGGC	T	G	NODE_3_length_355057_cov_99.147605_166	WP_000490054.1_methyl-accepting_chemotaxis_protein_[Vibrio_cholerae]	40	PASS	NA	GT	0	0	0	0	0	0	0	0	0	0	0	0	0	0	0	0	0	0	0	0	0	0	0	0	0	0	0	0	0	0	0	0	0	0	0	0	0	0	0
923	NODE_3_length_355057_cov_99.147605	GCTGGGCGGG.TGACAAAGGC	T	G	NODE_3_length_355057_cov_99.147605_172	WP_001895212.1_FAD-binding_oxidoreductase_[Vibrio_cholerae]	40	PASS	NA	GT	0	0	0	0	0	0	0	0	0	0	0	0	1	0	0	0	0	0	0	0	0	0	0	0	0	0	0	0	0	0	0	0	0	0	0	0	0	0	0
924	NODE_3_length_355057_cov_99.147605	AACTCGCCCC.AAGATCGCTT	A	G			40	PASS	NA	GT	0	0	0	0	0	0	0	0	0	0	0	0	0	0	0	0	0	0	0	0	0	0	0	0	0	0	0	0	0	0	0	0	0	0	0	0	0	0	0
925	NODE_3_length_355057_cov_99.147605	ACTCGCCCCA.AGATCGCTTG	A	G			40	PASS	NA	GT	0	0	0	0	0	0	0	0	0	0	0	0	0	0	0	0	0	0	0	0	0	0	0	0	0	0	0	0	0	0	0	0	0	0	0	0	0	0	0
926	NODE_3_length_355057_cov_99.147605	TCGCCCCAAG.ATCGCTTGGG	A	G			40	PASS	NA	GT	0	0	0	0	0	0	0	0	0	0	0	0	0	0	0	0	0	0	0	0	0	0	0	0	0	0	0	0	0	0	0	0	0	0	0	0	0	0	0
927	NODE_3_length_355057_cov_99.147605	CGCCCCAAGA.TCGCTTGGGG	T	G			40	PASS	NA	GT	0	0	0	0	0	0	0	0	0	0	0	0	0	0	0	0	0	0	0	0	0	0	0	0	0	0	0	0	0	0	0	0	0	0	0	0	0	0	0
928	NODE_3_length_355057_cov_99.147605	GCCCCAAGAT.CGCTTGGGGC	C	G			40	PASS	NA	GT	0	0	0	0	0	0	0	0	0	0	0	0	0	0	0	0	0	0	0	0	0	0	0	0	0	0	0	0	0	0	0	0	0	0	0	0	0	0	0
929	NODE_3_length_355057_cov_99.147605	CCCAAGATCG.CTTGGGGCGA	C	G			40	PASS	NA	GT	0	0	0	0	0	0	0	0	0	0	0	0	0	0	0	0	0	0	0	0	0	0	0	0	0	0	0	0	0	0	0	0	0	0	0	0	0	0	0
930	NODE_3_length_355057_cov_99.147605	CCAAGATCGC.TTGGGGCGAG	T	G			40	PASS	NA	GT	0	0	0	0	0	0	0	0	0	0	0	0	0	0	0	0	0	0	0	0	0	0	0	0	0	0	0	0	0	0	0	0	0	0	0	0	0	0	0
931	NODE_3_length_355057_cov_99.147605	CAAGATCGCT.TGGGGCGAGT	T	G			40	PASS	NA	GT	0	0	0	0	0	0	0	0	0	0	0	0	0	0	0	0	0	0	0	0	0	0	0	0	0	0	0	0	0	0	0	0	0	0	0	0	0	0	0
932	NODE_3_length_355057_cov_99.147605	TCGCTTGGGG.CGAGTTTTTT	C	G			40	PASS	NA	GT	0	0	0	0	0	0	0	0	0	0	0	0	0	0	0	0	0	0	0	0	0	0	0	0	0	0	0	0	0	0	0	0	0	0	0	0	0	0	0
933	NODE_3_length_355057_cov_99.147605	TTTAAACTCT.GCCAGTGCCG	G	A	NODE_3_length_355057_cov_99.147605_177	WP_017686299.1_DEAD/DEAH_box_helicase_[Vibrio_cholerae]	40	PASS	NA	GT	0	0	0	0	0	0	0	0	0	0	0	0	0	0	0	0	0	0	0	0	0	0	0	0	0	0	0	1	0	0	0	0	0	0	0	0	0	0	0
934	NODE_3_length_355057_cov_99.147605	ATTGCGTTGA.ACCCCGCGCT	A	C	NODE_3_length_355057_cov_99.147605_180	WP_000088622.1_alkene_reductase_[Vibrio_cholerae]	40	PASS	NA	GT	0	0	0	0	0	0	0	0	0	0	0	0	0	0	0	0	0	0	0	0	0	0	0	0	0	0	0	0	0	0	0	0	0	0	0	0	0	0	0
935	NODE_3_length_355057_cov_99.147605	AAAAGTCGCT.TCCGAGCAAG	T	C	NODE_3_length_355057_cov_99.147605_182	WP_000475345.1_multidrug_efflux_ABC_transporter_VcaM_[Vibrio_cholerae]	40	PASS	NA	GT	0	0	0	0	0	0	0	0	0	0	0	0	0	0	0	0	0	0	0	0	0	0	0	0	0	0	0	0	0	0	0	0	0	0	0	0	0	0	0
936	NODE_3_length_355057_cov_99.147605	CGCGCTCGAT.TCTGAAGTGG	T	C	NODE_3_length_355057_cov_99.147605_182	WP_000475345.1_multidrug_efflux_ABC_transporter_VcaM_[Vibrio_cholerae]	40	PASS	NA	GT	0	0	0	0	0	0	0	0	0	0	0	0	0	0	0	0	0	0	0	0	0	0	0	0	0	0	0	0	0	0	0	0	0	0	0	0	0	0	0
937	NODE_3_length_355057_cov_99.147605	GCACACAACT.TAAATTGAGG	T	A			40	PASS	NA	GT	0	0	0	0	0	0	0	0	0	0	0	0	1	0	0	0	0	0	0	0	0	0	0	0	0	0	0	0	0	0	0	0	0	0	0	0	0	0	0
938	NODE_3_length_355057_cov_99.147605	ATGTGGCAGG.TGAAACCGAC	T	G	NODE_3_length_355057_cov_99.147605_193	WP_000708821.1_anion-selective_porin_[Vibrio_cholerae]	40	PASS	NA	GT	0	0	0	0	0	0	0	0	0	0	0	0	0	0	0	0	0	0	0	0	0	0	0	0	0	0	0	0	0	0	0	0	0	0	0	0	0	0	0
939	NODE_3_length_355057_cov_99.147605	GGTGCTGGGG.TAATGACAGC	T	G	NODE_3_length_355057_cov_99.147605_194	WP_001901693.1_DMT_family_transporter_[Vibrio_cholerae]	40	PASS	NA	GT	0	0	0	0	0	0	0	0	0	0	0	0	0	0	0	0	0	0	0	0	0	0	0	0	0	0	0	0	0	0	0	0	0	0	0	0	0	0	0
940	NODE_3_length_355057_cov_99.147605	AGTCAACATT.CCTTGCGGAG	C	T	NODE_3_length_355057_cov_99.147605_195	WP_000211007.1_glutaredoxin_[Vibrio_cholerae]	40	PASS	NA	GT	0	0	0	0	0	0	0	0	1	0	0	0	0	1	1	0	0	0	0	0	0	0	0	0	0	1	0	0	0	0	0	0	0	0	0	0	0	0	0
941	NODE_3_length_355057_cov_99.147605	TAACGTGTTG.ACCCTTCGCT	A	C	NODE_3_length_355057_cov_99.147605_201	WP_000173612.1_DNA-3-methyladenine_glycosylase_2_family_protein_[Vibrio_cholerae]	40	PASS	NA	GT	0	0	0	0	0	0	0	0	0	0	0	0	0	0	0	0	0	0	0	0	0	0	0	0	0	0	0	0	0	0	0	0	0	0	0	0	0	0	0
942	NODE_3_length_355057_cov_99.147605	ATCATTAAAA.CGGCGGGTGC	C	G	NODE_3_length_355057_cov_99.147605_201	WP_000173612.1_DNA-3-methyladenine_glycosylase_2_family_protein_[Vibrio_cholerae]	40	PASS	NA	GT	0	0	0	0	0	0	0	0	0	0	0	0	0	0	0	0	0	0	0	0	0	0	0	0	0	0	0	0	0	0	0	0	0	0	0	0	0	0	0
943	NODE_3_length_355057_cov_99.147605	AAACGGCGGG.TGCTCTGAAA	T	G	NODE_3_length_355057_cov_99.147605_201	WP_000173612.1_DNA-3-methyladenine_glycosylase_2_family_protein_[Vibrio_cholerae]	40	PASS	NA	GT	0	0	0	0	0	0	0	0	0	0	0	0	1	0	0	0	0	0	0	0	0	0	0	0	0	0	0	0	0	0	0	0	1	0	0	0	0	0	0
944	NODE_3_length_355057_cov_99.147605	GTTTTCATCA.ACTTCTCCAC	A	G	NODE_3_length_355057_cov_99.147605_203	WP_000382702.1:_LysR_family_transcriptional_regulator_[Vibrio]	40	PASS	NA	GT	0	1	0	0	0	0	0	0	0	0	0	0	0	0	0	0	0	0	0	0	0	0	0	0	0	0	0	0	0	0	0	0	0	0	0	0	0	0	0
945	NODE_3_length_355057_cov_99.147605	TGGTGCAATT.TCCCACGAAC	T	C	NODE_3_length_355057_cov_99.147605_215	WP_000182764.1_carbohydrate_ABC_transporter_substrate-binding_protein_[Vibrio_cholerae]	40	PASS	NA	GT	0	0	0	0	0	0	0	0	0	0	0	0	0	0	0	0	0	0	0	0	0	0	0	0	0	0	0	0	0	0	0	0	0	0	0	0	0	0	0
946	NODE_3_length_355057_cov_99.147605	TTTCCCACGA.ACCCGCCACA	A	C	NODE_3_length_355057_cov_99.147605_215	WP_000182764.1_carbohydrate_ABC_transporter_substrate-binding_protein_[Vibrio_cholerae]	40	PASS	NA	GT	0	0	0	0	0	0	0	0	0	0	0	0	0	0	0	0	0	0	0	0	0	0	0	0	0	0	0	0	0	0	0	0	0	0	0	0	0	0	0
947	NODE_3_length_355057_cov_99.147605	GCGGTTTTTT.ATTTTCGTTC	A	T			40	PASS	NA	GT	0	0	0	0	0	0	0	0	0	0	0	0	0	0	0	0	0	0	0	0	0	0	0	0	0	0	0	0	0	0	0	0	0	0	0	0	0	0	0
948	NODE_3_length_355057_cov_99.147605	TTTTTATTTT.CGTTCGCTTA	C	T			40	PASS	NA	GT	0	0	0	0	0	0	0	0	0	0	0	0	0	0	0	0	0	0	0	0	0	0	0	0	0	0	0	0	0	0	0	0	0	0	0	0	0	0	0
949	NODE_3_length_355057_cov_99.147605	TTCGGTGTCT.TCCCAGCCAA	T	C	NODE_3_length_355057_cov_99.147605_218	WP_000487857.1_3-deoxy-7-phosphoheptulonate_synthase_AroG_[Vibrio_cholerae]	40	PASS	NA	GT	0	0	0	0	0	0	0	0	0	0	0	0	0	0	0	0	0	0	0	0	0	0	0	0	0	0	0	0	0	0	0	0	0	0	0	0	0	0	0
950	NODE_3_length_355057_cov_99.147605	GCTACTCGAT.TCCGGCGCAG	T	C	NODE_3_length_355057_cov_99.147605_220	WP_000595720.1_amino_acid_ABC_transporter_permease_[Vibrio_cholerae]	40	PASS	NA	GT	0	0	0	0	0	0	0	0	0	0	0	0	1	0	0	0	0	0	0	0	0	0	0	0	0	0	0	0	0	0	0	0	0	0	0	0	0	0	0
951	NODE_3_length_355057_cov_99.147605	TCGCGGCGGG.TTAAACAGCA	T	G	NODE_3_length_355057_cov_99.147605_220	WP_000595720.1_amino_acid_ABC_transporter_permease_[Vibrio_cholerae]	40	PASS	NA	GT	0	0	0	0	0	0	0	0	0	0	0	0	0	0	0	0	0	0	0	0	0	0	0	0	0	0	0	0	0	0	0	0	0	0	0	0	0	0	0
952	NODE_3_length_355057_cov_99.147605	CGGCGGCGGG.TCTGGGGCAT	T	G	NODE_3_length_355057_cov_99.147605_223	WP_001088336.1_phospho-sugar_mutase_[Vibrio_cholerae]	40	PASS	NA	GT	0	0	0	0	0	0	0	0	0	0	0	0	0	0	0	0	0	0	0	0	0	0	0	0	0	0	0	0	0	0	0	0	0	0	0	0	0	0	0
953	NODE_3_length_355057_cov_99.147605	TTTCAATGCG.GCCGCCGCAG	G	C	NODE_3_length_355057_cov_99.147605_223	WP_001088336.1_phospho-sugar_mutase_[Vibrio_cholerae]	40	PASS	NA	GT	0	0	0	0	0	0	0	0	0	0	0	0	0	0	0	0	0	0	0	0	0	0	0	0	0	0	0	0	0	0	0	0	0	0	0	0	0	0	0
954	NODE_3_length_355057_cov_99.147605	GCAGTTGTAG.TAACCGCAAG	T	A	NODE_3_length_355057_cov_99.147605_223	WP_001088336.1_phospho-sugar_mutase_[Vibrio_cholerae]	40	PASS	NA	GT	0	0	0	0	0	0	0	0	0	0	0	0	0	0	0	0	0	0	0	0	0	0	0	0	0	0	0	0	0	0	0	0	0	0	0	0	0	0	0
955	NODE_3_length_355057_cov_99.147605	GTAGTAACCG.CAAGCCACAA	C	A	NODE_3_length_355057_cov_99.147605_223	WP_001088336.1_phospho-sugar_mutase_[Vibrio_cholerae]	40	PASS	NA	GT	0	0	0	0	0	0	0	0	0	0	0	0	0	0	0	0	0	0	0	0	0	0	0	0	0	0	0	0	0	0	0	0	0	0	0	0	0	0	0
956	NODE_3_length_355057_cov_99.147605	TGGAAATTCA.ACCACTTGAT	A	C			40	PASS	NA	GT	0	0	0	0	0	0	0	0	0	0	0	0	0	0	0	0	0	0	0	0	0	0	0	0	0	0	0	0	0	0	0	0	0	0	0	0	0	0	0
957	NODE_3_length_355057_cov_99.147605	AAATCGAATA.AAAATGGAAG	A	C			40	PASS	NA	GT	0	0	0	0	0	0	0	0	0	0	0	0	0	0	0	0	0	0	0	0	0	0	0	0	0	0	0	0	0	0	0	0	0	0	0	0	0	0	0
958	NODE_3_length_355057_cov_99.147605	AACTGGCAGG.TGGCGAGCGC	T	G	NODE_3_length_355057_cov_99.147605_226	WP_000625706.1_PTS_mannitol_transporter_subunit_IICBA_[Vibrio_cholerae]	40	PASS	NA	GT	0	0	0	0	0	0	0	0	0	0	0	0	0	0	0	0	0	0	0	0	0	0	0	0	0	0	0	0	0	0	0	0	0	0	0	0	0	0	0
959	NODE_3_length_355057_cov_99.147605	AGATAGGCTT.GCGGATGATT	G	T	NODE_3_length_355057_cov_99.147605_230	WP_000779375.1_MBL_fold_metallo-hydrolase_[Vibrio_cholerae]	40	PASS	NA	GT	0	0	0	0	0	0	0	0	0	0	0	0	0	0	0	0	0	0	0	0	0	0	0	0	0	0	0	0	0	0	0	0	0	0	0	0	0	0	0
960	NODE_3_length_355057_cov_99.147605	TCACTGGCTA.GAACCGGAAC	G	A	NODE_3_length_355057_cov_99.147605_230	WP_000779375.1_MBL_fold_metallo-hydrolase_[Vibrio_cholerae]	40	PASS	NA	GT	0	0	0	0	0	0	0	0	0	0	0	0	0	0	0	0	0	0	0	0	0	0	0	0	0	0	0	0	0	0	0	0	0	0	0	0	0	0	0
961	NODE_3_length_355057_cov_99.147605	TCCACGGCTT.GCGAACTGAC	G	T	NODE_3_length_355057_cov_99.147605_237	WP_000684941.1_methyl-accepting_chemotaxis_protein_[Vibrio_cholerae]	40	PASS	NA	GT	0	0	0	0	0	0	0	0	0	0	0	0	0	0	0	0	0	0	0	0	0	0	0	0	0	0	0	0	0	0	0	0	0	0	0	0	0	0	0
962	NODE_3_length_355057_cov_99.147605	TTCCCAAGCC.CGTTTTCTTT	C	T	NODE_3_length_355057_cov_99.147605_237	WP_000684941.1_methyl-accepting_chemotaxis_protein_[Vibrio_cholerae]	40	PASS	NA	GT	0	0	0	0	0	0	0	0	0	0	0	0	0	0	0	0	0	0	0	0	0	0	0	0	0	0	0	0	0	0	0	0	0	0	0	0	0	0	0
963	NODE_3_length_355057_cov_99.147605	ACCGATACCG.CAGTGGTGGT	C	T	NODE_3_length_355057_cov_99.147605_246	WP_001893297.1:_methyl-accepting_chemotaxis_protein_[Vibrio]	40	PASS	NA	GT	0	0	0	0	0	0	0	0	0	0	0	0	0	0	0	0	0	0	0	0	0	0	0	0	0	0	0	0	0	0	0	0	0	0	0	0	0	0	0
964	NODE_3_length_355057_cov_99.147605	TGATCGGTTT.ACCCGCCGCT	A	C	NODE_3_length_355057_cov_99.147605_246	WP_001893297.1:_methyl-accepting_chemotaxis_protein_[Vibrio]	40	PASS	NA	GT	0	0	0	0	0	0	0	0	0	0	0	0	1	0	0	0	0	0	0	0	0	0	0	0	0	0	0	0	0	0	0	0	1	0	0	0	0	0	0
965	NODE_3_length_355057_cov_99.147605	ACCAGTGCAG.GACCAAACGC	G	A	NODE_3_length_355057_cov_99.147605_248	WP_000431680.1_sodium/proline_symporter_PutP_[Vibrio_cholerae]	40	PASS	NA	GT	0	0	0	0	0	0	0	1	1	1	0	0	0	1	1	0	0	0	0	0	0	0	0	0	0	1	0	0	0	0	0	0	0	0	0	0	0	0	0
966	NODE_3_length_355057_cov_99.147605	AGGAAGAACA.GCAGAATAAA	G	A	NODE_3_length_355057_cov_99.147605_248	WP_000431680.1_sodium/proline_symporter_PutP_[Vibrio_cholerae]	40	PASS	NA	GT	0	0	0	0	0	0	0	0	0	0	0	0	0	0	0	0	0	0	0	0	0	0	0	0	0	0	0	0	0	0	0	0	0	0	0	0	0	0	0
967	NODE_3_length_355057_cov_99.147605	ATCATGTGCC.ACCGGCAAGG	A	G	NODE_3_length_355057_cov_99.147605_249	WP_000233685.1:_1-pyrroline-5-carboxylate_dehydrogenase_[Vibrio]	40	PASS	NA	GT	0	0	0	0	0	0	0	0	0	0	0	0	0	0	0	0	0	0	1	0	0	0	0	0	0	0	0	0	1	0	0	0	1	0	0	0	0	0	0
968	NODE_3_length_355057_cov_99.147605	ATCAAGGTTA.GCGTGAAACA	G	A	NODE_3_length_355057_cov_99.147605_250	WP_000493425.1_bifunctional_proline_dehydrogenase/L-glutamate_gamma-semialdehyde_dehydrogenase_PutA_[Vibrio_cholerae]	40	PASS	NA	GT	0	0	0	0	0	0	0	0	0	0	0	0	0	0	0	0	0	0	0	0	0	0	0	0	0	0	0	0	0	0	0	0	0	0	0	0	0	0	0
969	NODE_3_length_355057_cov_99.147605	CGCTAAGTGC.TGCTCGATAT	T	C	NODE_3_length_355057_cov_99.147605_251	WP_000741188.1_helix-turn-helix_domain-containing_protein_[Vibrio_cholerae]	40	PASS	NA	GT	0	0	0	0	0	0	0	0	0	0	0	0	0	0	0	0	0	0	1	0	0	0	0	0	0	0	0	1	1	0	0	1	1	0	0	0	0	0	0
970	NODE_3_length_355057_cov_99.147605	AAGAAGTCAA.CATCACCTCC	C	A	NODE_3_length_355057_cov_99.147605_253	WP_001882860.1_SUMF1/EgtB/PvdO_family_nonheme_iron_enzyme_[Vibrio_cholerae]	40	PASS	NA	GT	0	0	0	0	0	0	0	0	0	0	0	0	0	0	0	0	0	0	0	0	0	0	0	0	0	0	0	0	0	0	0	0	0	0	0	0	0	0	0
971	NODE_3_length_355057_cov_99.147605	AAAACTGATG.CGGAACTCAA	C	A	NODE_3_length_355057_cov_99.147605_253	WP_001882860.1_SUMF1/EgtB/PvdO_family_nonheme_iron_enzyme_[Vibrio_cholerae]	40	PASS	NA	GT	0	0	0	0	0	0	0	0	0	0	0	0	0	0	0	0	0	0	1	0	0	0	0	0	0	0	0	1	1	0	0	1	1	0	0	0	0	0	0
972	NODE_3_length_355057_cov_99.147605	GAATCGGCGG.TCGGCCTCGA	T	G	NODE_3_length_355057_cov_99.147605_256	WP_000071261.1_HlyD_family_type_I_secretion_periplasmic_adaptor_subunit_[Vibrio_cholerae]	40	PASS	NA	GT	0	0	0	0	0	0	0	0	0	0	0	0	0	0	0	0	0	0	0	0	0	0	0	0	0	0	0	0	0	0	0	0	0	0	0	0	0	0	0
973	NODE_3_length_355057_cov_99.147605	CCGCCAACAG.CAGTTGGGGA	C	T	NODE_3_length_355057_cov_99.147605_258	WP_000177439.1_EAL_domain-containing_protein_[Vibrio_cholerae]	40	PASS	NA	GT	0	0	0	0	0	0	0	0	0	0	0	0	1	0	0	0	0	0	0	0	0	0	0	0	0	0	0	0	0	0	0	0	0	0	0	0	0	0	0
974	NODE_3_length_355057_cov_99.147605	GACGTCTATA.TCGCCTTGTG	T	C	NODE_3_length_355057_cov_99.147605_260	WP_000265356.1:_DUF342_domain-containing_protein_[Vibrio]	40	PASS	NA	GT	0	0	0	0	0	0	0	0	0	0	0	0	0	0	0	0	0	0	0	0	0	0	0	0	0	0	0	0	0	0	0	0	0	0	0	0	0	0	0
975	NODE_3_length_355057_cov_99.147605	AACAATAACG.TCAGCTAGGC	T	C			40	PASS	NA	GT	0	0	0	0	0	0	0	0	0	0	0	0	1	0	0	0	0	0	0	0	0	0	0	0	0	0	0	0	0	0	0	0	0	0	0	0	0	0	0
976	NODE_3_length_355057_cov_99.147605	GTTCAAGACG.CTCTTGGCCA	C	A	NODE_3_length_355057_cov_99.147605_261	WP_000634466.1:_SpoIIE_family_protein_phosphatase_[Vibrio]	40	PASS	NA	GT	0	0	0	0	0	0	0	0	0	0	0	0	0	0	0	0	0	0	0	0	0	0	0	0	0	0	0	0	0	0	0	0	0	0	0	0	0	0	0
977	NODE_3_length_355057_cov_99.147605	CCGCATGATC.TAAAACCGAC	T	A	NODE_3_length_355057_cov_99.147605_266	WP_000881719.1:_protein-glutamate_O-methyltransferase_CheR_[Vibrio]	40	PASS	NA	GT	0	0	0	0	0	0	0	0	0	0	0	0	0	0	0	0	0	0	0	0	0	0	0	0	0	0	0	0	0	0	0	0	0	0	0	0	0	0	0
978	NODE_3_length_355057_cov_99.147605	TTGTTCACCG.ACCCGCGCCG	A	G	NODE_3_length_355057_cov_99.147605_267	WP_000896388.1_methyl-accepting_chemotaxis_protein_[Vibrio_cholerae]	40	PASS	NA	GT	0	0	0	0	0	0	0	0	0	0	0	0	0	0	0	0	0	0	0	0	0	0	0	0	0	0	0	0	0	0	0	0	0	0	0	0	1	0	0
979	NODE_3_length_355057_cov_99.147605	ATTGGGGTAA.ACCCGCCAGT	A	C	NODE_3_length_355057_cov_99.147605_273	WP_000746530.1_ABC_transporter_substrate-binding_protein_[Vibrio_cholerae]	40	PASS	NA	GT	0	0	0	0	0	0	0	0	0	0	0	0	0	0	0	0	0	0	0	0	0	0	0	0	0	0	0	0	0	0	0	0	0	0	0	0	0	0	0
980	NODE_3_length_355057_cov_99.147605	GAAAGCCGCG.CTTTGTTAGC	C	T	NODE_3_length_355057_cov_99.147605_273	WP_000746530.1_ABC_transporter_substrate-binding_protein_[Vibrio_cholerae]	40	PASS	NA	GT	0	0	0	0	0	0	0	0	0	0	0	0	0	0	0	0	0	0	0	0	0	0	0	0	0	0	0	1	0	0	0	0	0	0	0	0	0	0	0
981	NODE_3_length_355057_cov_99.147605	TTTGTTAGCA.CAAACTGGGC	C	A	NODE_3_length_355057_cov_99.147605_273	WP_000746530.1_ABC_transporter_substrate-binding_protein_[Vibrio_cholerae]	40	PASS	NA	GT	0	0	0	0	0	0	0	0	0	0	0	0	0	0	0	0	0	0	0	0	0	0	0	0	0	0	0	1	0	0	0	0	0	0	0	0	0	0	0
982	NODE_3_length_355057_cov_99.147605	TAGCACAAAC.TGGGCAAGCC	T	G	NODE_3_length_355057_cov_99.147605_273	WP_000746530.1_ABC_transporter_substrate-binding_protein_[Vibrio_cholerae]	40	PASS	NA	GT	0	0	0	0	0	0	0	0	0	0	0	0	0	0	0	0	0	0	0	0	0	0	0	0	0	0	0	1	0	0	0	0	0	0	0	0	0	0	0
983	NODE_3_length_355057_cov_99.147605	ACAAACTGGG.CAAGCCGATC	C	A	NODE_3_length_355057_cov_99.147605_273	WP_000746530.1_ABC_transporter_substrate-binding_protein_[Vibrio_cholerae]	40	PASS	NA	GT	0	0	0	0	0	0	0	0	0	0	0	0	0	0	0	0	0	0	0	0	0	0	0	0	0	0	0	1	0	0	0	0	0	0	0	0	0	0	0
984	NODE_3_length_355057_cov_99.147605	CAATATTGAT.GACCATCTGC	G	A	NODE_3_length_355057_cov_99.147605_281	WP_017686504.1_SDR_family_oxidoreductase_[Vibrio_cholerae]	40	PASS	NA	GT	0	0	0	0	0	0	0	0	0	0	0	0	0	0	0	0	0	0	0	0	0	0	0	0	0	0	0	0	0	0	0	0	0	0	0	0	0	0	0
985	NODE_3_length_355057_cov_99.147605	GGATTGGCGC.TATCAATCTG	T	G	NODE_3_length_355057_cov_99.147605_282	WP_017686503.1_iron-containing_redox_enzyme_family_protein_[Vibrio_cholerae]	40	PASS	NA	GT	0	0	0	0	0	0	0	0	0	0	0	0	0	0	0	0	0	0	0	0	0	0	0	0	0	0	0	0	0	0	0	0	0	0	0	0	1	0	0
986	NODE_3_length_355057_cov_99.147605	TTTTTTGTGT.ACCCGCCAAA	A	C	NODE_3_length_355057_cov_99.147605_283	WP_017686502.1_AMP-binding_protein_[Vibrio_cholerae]	40	PASS	NA	GT	0	0	0	0	0	0	0	0	0	0	0	0	0	0	0	0	0	0	0	0	0	0	0	0	0	0	0	0	1	0	0	0	0	0	0	0	0	0	0
987	NODE_3_length_355057_cov_99.147605	CTAGACAAGG.TAGAGGTTTC	T	G	NODE_3_length_355057_cov_99.147605_284	WP_000803564.1_thermostable_hemolysin_[Vibrio_cholerae]	40	PASS	NA	GT	0	0	0	0	0	0	0	0	0	0	0	0	0	0	0	0	0	0	0	0	0	0	0	0	0	0	0	0	0	0	0	0	0	0	0	0	0	0	0
988	NODE_3_length_355057_cov_99.147605	CTTGAGGCAA.ACCCACCTAG	A	C			40	PASS	NA	GT	0	0	0	0	0	0	0	0	0	0	0	0	0	0	0	0	0	0	0	0	0	0	0	0	0	0	0	0	0	0	0	0	0	0	0	0	0	0	0
989	NODE_3_length_355057_cov_99.147605	AGGCAAACCC.ACCTAGCCAG	A	C			40	PASS	NA	GT	0	0	0	0	0	0	0	0	0	0	0	0	0	0	0	0	0	0	0	0	0	0	0	0	0	0	0	0	0	0	0	0	0	0	0	0	0	0	0
990	NODE_3_length_355057_cov_99.147605	AACGGCTGGG.TATTGCTGTC	T	G	NODE_3_length_355057_cov_99.147605_287	WP_000985780.1:_ParB/RepB/Spo0J_family_partition_protein_[Vibrio]	40	PASS	NA	GT	0	0	0	0	0	0	0	0	0	0	0	0	0	0	0	0	0	0	0	0	0	0	0	0	0	0	0	0	0	0	0	0	0	0	0	0	0	0	0
991	NODE_3_length_355057_cov_99.147605	CAATTTTATC.GATCAGCTTC	G	A	NODE_3_length_355057_cov_99.147605_288	WP_000817997.1:_AAA_family_ATPase_[Vibrio]	40	PASS	NA	GT	0	0	0	0	0	0	0	1	0	1	0	0	0	0	0	0	0	0	0	0	0	0	0	0	0	0	0	0	0	0	0	0	0	0	0	0	0	0	0
992	NODE_3_length_355057_cov_99.147605	GATGAATAAA.TAAAAGCGAG	T	A			40	PASS	NA	GT	0	0	0	0	0	0	0	0	0	0	0	0	0	0	0	0	0	0	0	0	0	0	0	0	0	0	0	0	0	0	0	0	0	0	0	0	0	0	0
993	NODE_3_length_355057_cov_99.147605	GAACGATTAA.ACCGAGCCAC	A	C			40	PASS	NA	GT	0	0	0	0	0	0	0	0	0	0	0	0	0	0	0	0	0	0	0	0	0	0	0	0	0	0	0	0	0	0	0	0	0	0	0	0	0	0	0
994	NODE_3_length_355057_cov_99.147605	TTTCCATCGA.TACATGATCA	T	A			40	PASS	NA	GT	0	0	0	0	0	1	0	0	0	0	0	0	0	0	0	0	0	0	0	0	0	0	0	0	0	0	0	0	0	0	0	0	0	0	0	0	0	0	0
995	NODE_3_length_355057_cov_99.147605	AGTGTAAAAA.CCGGTCCCTA	C	A	NODE_3_length_355057_cov_99.147605_295	WP_000059787.1:_methyl-accepting_chemotaxis_protein_[Vibrio]	40	PASS	NA	GT	0	0	0	0	0	0	0	0	0	0	0	0	1	0	0	0	0	0	0	0	0	0	0	0	0	0	0	0	0	0	0	0	0	0	0	0	0	0	0
996	NODE_3_length_355057_cov_99.147605	TGATGGTGGT.ACCTGCCACA	A	C	NODE_3_length_355057_cov_99.147605_297	WP_000264945.1_HTH-type_transcriptional_regulator_MalT_[Vibrio_cholerae]	40	PASS	NA	GT	0	0	0	0	0	0	0	0	0	0	0	0	0	0	0	0	0	0	0	0	0	0	0	0	0	0	0	0	0	0	0	0	1	0	0	0	0	0	0
997	NODE_3_length_355057_cov_99.147605	GGAGAGCGCA.CGGCTGAGAT	C	A	NODE_3_length_355057_cov_99.147605_297	WP_000264945.1_HTH-type_transcriptional_regulator_MalT_[Vibrio_cholerae]	40	PASS	NA	GT	0	0	0	0	0	0	0	0	0	0	0	0	0	0	0	0	0	0	0	0	0	0	0	0	0	0	0	0	0	0	0	0	0	0	0	0	0	0	0
998	NODE_3_length_355057_cov_99.147605	CAGTTAGTTT.CCCCTTCCAG	C	T	NODE_3_length_355057_cov_99.147605_297	WP_000264945.1_HTH-type_transcriptional_regulator_MalT_[Vibrio_cholerae]	40	PASS	NA	GT	0	0	0	0	0	0	0	0	0	0	0	0	0	0	0	0	0	0	0	0	0	0	0	0	0	0	0	0	0	0	0	0	0	0	0	0	0	0	0
999	NODE_3_length_355057_cov_99.147605	GCCATAGCCG.GCGGGGGAAC	G	A	NODE_3_length_355057_cov_99.147605_297	WP_000264945.1_HTH-type_transcriptional_regulator_MalT_[Vibrio_cholerae]	40	PASS	NA	GT	0	0	0	0	0	0	0	0	1	0	0	0	0	0	0	0	0	0	0	0	0	0	0	0	0	0	0	0	0	0	0	0	0	0	0	0	0	0	0
1000	NODE_3_length_355057_cov_99.147605	ACGTCCCGGG.CGAGTCAGTT	C	T	NODE_3_length_355057_cov_99.147605_297	WP_000264945.1_HTH-type_transcriptional_regulator_MalT_[Vibrio_cholerae]	40	PASS	NA	GT	0	0	0	0	0	0	0	0	0	0	0	0	0	0	0	0	0	0	0	0	0	0	0	0	0	0	0	0	0	0	0	0	0	0	0	0	0	0	0
1001	NODE_3_length_355057_cov_99.147605	TCGATCTTTT.TAAAACGGAC	T	A			40	PASS	NA	GT	0	0	0	0	0	0	0	0	0	0	0	0	0	0	0	0	0	0	0	0	0	0	0	0	0	0	0	0	0	0	0	0	0	0	0	0	0	0	0
1002	NODE_3_length_355057_cov_99.147605	GTTACGGCTC.GCCGGATGAT	G	C	NODE_3_length_355057_cov_99.147605_300	WP_000705042.1_1,4-alpha-glucan_branching_protein_GlgB_[Vibrio_cholerae]	40	PASS	NA	GT	0	0	0	0	0	0	0	0	0	0	0	0	0	0	0	0	0	0	0	0	0	0	0	0	0	0	0	0	0	0	0	0	0	0	0	0	0	0	0
1003	NODE_3_length_355057_cov_99.147605	ACGGCTCGCC.GGATGATTTC	G	C	NODE_3_length_355057_cov_99.147605_300	WP_000705042.1_1,4-alpha-glucan_branching_protein_GlgB_[Vibrio_cholerae]	40	PASS	NA	GT	0	0	0	0	0	0	0	0	0	0	0	0	0	0	0	0	0	0	0	0	0	0	0	0	0	0	0	0	0	0	0	0	0	0	0	0	0	0	0
1004	NODE_3_length_355057_cov_99.147605	GGCTCGCCGG.ATGATTTCAA	A	G	NODE_3_length_355057_cov_99.147605_300	WP_000705042.1_1,4-alpha-glucan_branching_protein_GlgB_[Vibrio_cholerae]	40	PASS	NA	GT	0	0	0	0	0	0	0	0	0	0	0	0	0	0	0	0	0	0	0	0	0	0	0	0	0	0	0	0	0	0	0	0	0	0	0	0	0	0	0
1005	NODE_3_length_355057_cov_99.147605	TCGCCGGATG.ATTTCAAATA	A	G	NODE_3_length_355057_cov_99.147605_300	WP_000705042.1_1,4-alpha-glucan_branching_protein_GlgB_[Vibrio_cholerae]	40	PASS	NA	GT	0	0	0	0	0	0	0	0	0	0	0	0	0	0	0	0	0	0	0	0	0	0	0	0	0	0	0	0	0	0	0	0	0	0	0	0	0	0	0
1006	NODE_3_length_355057_cov_99.147605	CGGATGATTT.CAAATATTTT	C	T	NODE_3_length_355057_cov_99.147605_300	WP_000705042.1_1,4-alpha-glucan_branching_protein_GlgB_[Vibrio_cholerae]	40	PASS	NA	GT	0	0	0	0	0	0	0	0	0	0	0	0	0	0	0	0	0	0	0	0	0	0	0	0	0	0	0	0	0	0	0	0	0	0	0	0	0	0	0
1007	NODE_3_length_355057_cov_99.147605	TGATTTCAAA.TATTTTGTTG	T	A	NODE_3_length_355057_cov_99.147605_300	WP_000705042.1_1,4-alpha-glucan_branching_protein_GlgB_[Vibrio_cholerae]	40	PASS	NA	GT	0	0	0	0	0	0	0	0	0	0	0	0	0	0	0	0	0	0	0	0	0	0	0	0	0	0	0	0	0	0	0	0	0	0	0	0	0	0	0
1008	NODE_3_length_355057_cov_99.147605	CAAATATTTT.GTTGATTTGT	G	T	NODE_3_length_355057_cov_99.147605_300	WP_000705042.1_1,4-alpha-glucan_branching_protein_GlgB_[Vibrio_cholerae]	40	PASS	NA	GT	0	0	0	0	0	0	0	0	0	0	0	0	0	0	0	0	0	0	0	0	0	0	0	0	0	0	0	0	0	0	0	0	0	0	0	0	0	0	0
1009	NODE_3_length_355057_cov_99.147605	ATATTTTGTT.GATTTGTGCC	G	T	NODE_3_length_355057_cov_99.147605_300	WP_000705042.1_1,4-alpha-glucan_branching_protein_GlgB_[Vibrio_cholerae]	40	PASS	NA	GT	0	0	0	0	0	0	0	0	0	0	0	0	0	0	0	0	0	0	0	0	0	0	0	0	0	0	0	0	0	0	0	0	0	0	0	0	0	0	0
1010	NODE_3_length_355057_cov_99.147605	TATTTTGTTG.ATTTGTGCCA	A	T	NODE_3_length_355057_cov_99.147605_300	WP_000705042.1_1,4-alpha-glucan_branching_protein_GlgB_[Vibrio_cholerae]	40	PASS	NA	GT	0	0	0	0	0	0	0	0	0	0	0	0	0	0	0	0	0	0	0	0	0	0	0	0	0	0	0	0	0	0	0	0	0	0	0	0	0	0	0
1011	NODE_3_length_355057_cov_99.147605	TTGTTGATTT.GTGCCACCAA	G	T	NODE_3_length_355057_cov_99.147605_300	WP_000705042.1_1,4-alpha-glucan_branching_protein_GlgB_[Vibrio_cholerae]	40	PASS	NA	GT	0	0	0	0	0	0	0	0	0	0	0	0	0	0	0	0	0	0	0	0	0	0	0	0	0	0	0	0	0	0	0	0	0	0	0	0	0	0	0
1012	NODE_3_length_355057_cov_99.147605	GTTGATTTGT.GCCACCAAGC	G	T	NODE_3_length_355057_cov_99.147605_300	WP_000705042.1_1,4-alpha-glucan_branching_protein_GlgB_[Vibrio_cholerae]	40	PASS	NA	GT	0	0	0	0	0	0	0	0	0	0	0	0	0	0	0	0	0	0	0	0	0	0	0	0	0	0	0	0	0	0	0	0	0	0	0	0	0	0	0
1013	NODE_3_length_355057_cov_99.147605	TTGATTTGTG.CCACCAAGCG	C	T	NODE_3_length_355057_cov_99.147605_300	WP_000705042.1_1,4-alpha-glucan_branching_protein_GlgB_[Vibrio_cholerae]	40	PASS	NA	GT	0	0	0	0	0	0	0	0	0	0	0	0	0	0	0	0	0	0	0	0	0	0	0	0	0	0	0	0	0	0	0	0	0	0	0	0	0	0	0
1014	NODE_3_length_355057_cov_99.147605	TTGTGCCACC.AAGCGGGGAT	A	C	NODE_3_length_355057_cov_99.147605_300	WP_000705042.1_1,4-alpha-glucan_branching_protein_GlgB_[Vibrio_cholerae]	40	PASS	NA	GT	0	0	0	0	0	0	0	0	0	0	0	0	0	0	0	0	0	0	0	0	0	0	0	0	0	0	0	0	0	0	0	0	0	0	0	0	0	0	0
1015	NODE_3_length_355057_cov_99.147605	CCAAGCGGGG.ATTGGTGTGG	A	G	NODE_3_length_355057_cov_99.147605_300	WP_000705042.1_1,4-alpha-glucan_branching_protein_GlgB_[Vibrio_cholerae]	40	PASS	NA	GT	0	0	0	0	0	0	0	0	0	0	0	0	0	0	0	0	0	0	0	0	0	0	0	0	0	0	0	0	0	0	0	0	0	0	0	0	0	0	0
1016	NODE_3_length_355057_cov_99.147605	CAAGCGGGGA.TTGGTGTGGT	T	G	NODE_3_length_355057_cov_99.147605_300	WP_000705042.1_1,4-alpha-glucan_branching_protein_GlgB_[Vibrio_cholerae]	40	PASS	NA	GT	0	0	0	0	0	0	0	0	0	0	0	0	0	0	0	0	0	0	0	0	0	0	0	0	0	0	0	0	0	0	0	0	0	0	0	0	0	0	0
1017	NODE_3_length_355057_cov_99.147605	CGGGGATTGG.TGTGGTGCTC	T	G	NODE_3_length_355057_cov_99.147605_300	WP_000705042.1_1,4-alpha-glucan_branching_protein_GlgB_[Vibrio_cholerae]	40	PASS	NA	GT	0	0	0	0	0	0	0	0	0	0	0	0	0	0	0	0	0	0	0	0	0	0	0	0	0	0	0	0	0	0	0	0	0	0	0	0	0	0	0
1018	NODE_3_length_355057_cov_99.147605	ATTGGTGTGG.TGCTCGATTG	T	G	NODE_3_length_355057_cov_99.147605_300	WP_000705042.1_1,4-alpha-glucan_branching_protein_GlgB_[Vibrio_cholerae]	40	PASS	NA	GT	0	0	0	0	0	0	0	0	0	0	0	0	0	0	0	0	0	0	0	0	0	0	0	0	0	0	0	0	0	0	0	0	0	0	0	0	0	0	0
1019	NODE_3_length_355057_cov_99.147605	GCTGCGGCGG.TTTTTTTGTT	T	G			40	PASS	NA	GT	0	0	0	0	0	0	0	0	0	0	0	0	0	0	0	0	0	0	0	0	0	0	0	0	0	0	0	0	0	0	0	1	0	0	0	0	0	0	0
1020	NODE_4_length_246404_cov_92.056298	AAGAGGAAGG.TATTCACCTT	T	G			40	PASS	NA	GT	0	0	0	0	0	0	0	0	0	0	0	0	0	0	0	0	0	0	0	0	0	0	0	0	0	0	0	0	0	0	0	0	0	0	0	0	0	0	0
1021	NODE_4_length_246404_cov_92.056298	AAAAACACCC.GTAAGACGTT	G	A	NODE_4_length_246404_cov_92.056298_7	WP_000416450.1_valine--tRNA_ligase_[Vibrio_cholerae]	40	PASS	NA	GT	1	1	1	1	0	1	0	0	0	0	1	1	0	0	0	1	1	1	0	0	1	1	0	1	1	0	1	0	0	0	0	0	0	1	0	1	0	1	1
1022	NODE_4_length_246404_cov_92.056298	TTTCGCGATC.TGCTCAGCAA	T	A	NODE_4_length_246404_cov_92.056298_10	WP_000006488.1_RNA_polymerase-associated_protein_RapA_[Vibrio_cholerae]	40	PASS	NA	GT	0	0	0	0	0	0	0	0	0	0	0	0	0	0	0	0	0	0	1	0	0	0	0	0	0	0	0	1	1	0	0	1	1	0	0	0	0	0	0
1023	NODE_4_length_246404_cov_92.056298	AAAAGTGCAG.GTTGAAACGG	G	A	NODE_4_length_246404_cov_92.056298_10	WP_000006488.1_RNA_polymerase-associated_protein_RapA_[Vibrio_cholerae]	40	PASS	NA	GT	0	0	0	0	0	0	0	1	1	1	0	0	0	1	1	0	0	0	0	0	0	0	0	0	0	1	0	0	0	0	0	0	0	0	0	0	0	0	0
1024	NODE_4_length_246404_cov_92.056298	ACCGCAACTG.GAATCGCCAA	G	T			40	PASS	NA	GT	0	0	0	0	1	0	0	0	0	0	0	0	0	0	0	0	0	0	0	0	0	0	0	0	0	0	0	0	0	0	0	0	0	0	0	0	0	0	0
1025	NODE_4_length_246404_cov_92.056298	CCTCTCCTTT.GACATGAATT	G	T	NODE_4_length_246404_cov_92.056298_18	WP_000376481.1:_BolA_family_iron_metabolism_protein_IbaG_[Gammaproteobacteria]	40	PASS	NA	GT	0	0	0	0	0	0	0	0	0	0	0	0	0	0	0	0	0	0	0	0	0	0	0	0	0	0	0	0	0	0	0	1	0	0	0	0	0	0	0
1026	NODE_4_length_246404_cov_92.056298	TAAAGGCTGA.CGTTTACTGT	C	A			40	PASS	NA	GT	0	0	0	0	0	0	0	0	0	0	0	0	0	0	0	0	0	0	0	0	0	0	0	0	0	0	0	0	0	0	0	0	0	0	0	0	0	0	0
1027	NODE_4_length_246404_cov_92.056298	TAGATAGACT.CTGTGATTGG	C	A			40	PASS	NA	GT	0	0	0	0	0	0	0	0	0	0	0	0	0	0	0	0	0	0	0	0	0	0	0	0	0	0	0	0	0	0	0	0	0	0	1	0	0	0	0
1028	NODE_4_length_246404_cov_92.056298	CTGTGATTGG.AGTGAACGAA	A	G			40	PASS	NA	GT	0	0	0	0	0	0	0	0	0	0	0	0	0	0	0	0	0	0	0	0	0	0	0	0	0	0	0	0	0	0	0	0	0	0	1	0	0	0	0
1029	NODE_4_length_246404_cov_92.056298	TGATGGTTTC.CGCCACCGCA	C	T	NODE_4_length_246404_cov_92.056298_24	WP_000904329.1_calcium/sodium_antiporter_[Vibrio_cholerae]	40	PASS	NA	GT	0	0	0	0	0	0	0	0	0	0	0	0	0	0	0	0	0	0	1	0	0	0	0	0	0	0	0	1	1	0	0	0	1	0	0	0	0	0	0
1030	NODE_4_length_246404_cov_92.056298	GCCCTGTTTG.CCGCCTTTAT	C	T	NODE_4_length_246404_cov_92.056298_24	WP_000904329.1_calcium/sodium_antiporter_[Vibrio_cholerae]	40	PASS	NA	GT	0	0	0	0	0	0	0	0	0	0	0	0	0	0	0	0	0	0	0	0	0	0	0	0	0	0	0	0	0	0	0	0	0	0	0	0	0	0	0
1031	NODE_4_length_246404_cov_92.056298	ACGTTAAGGA.CGCGCTGGTG	C	T	NODE_4_length_246404_cov_92.056298_35	WP_000840455.1_magnesium_transporter_[Vibrio_cholerae]	40	PASS	NA	GT	0	0	0	0	0	0	0	0	0	0	0	0	0	0	0	0	0	0	0	0	0	0	0	0	0	1	0	0	0	0	0	0	0	0	0	0	0	0	0
1032	NODE_4_length_246404_cov_92.056298	GCTCGGCTGG.TGAGTAACAT	T	G	NODE_4_length_246404_cov_92.056298_39	WP_001082347.1_thiamine/thiamine_pyrophosphate_ABC_transporter_permease_ThiP_[Vibrio_cholerae]	40	PASS	NA	GT	0	0	0	0	0	0	0	0	0	0	0	0	0	0	0	0	0	0	0	0	0	0	0	0	0	0	0	0	0	0	0	0	0	0	0	0	0	0	0
1033	NODE_4_length_246404_cov_92.056298	GCCGCCGAGC.ACCATCACGG	A	G	NODE_4_length_246404_cov_92.056298_39	WP_001082347.1_thiamine/thiamine_pyrophosphate_ABC_transporter_permease_ThiP_[Vibrio_cholerae]	40	PASS	NA	GT	0	0	0	0	0	0	0	0	0	0	0	0	0	0	0	0	0	0	0	0	0	0	0	0	0	0	0	0	0	0	0	0	0	0	0	0	1	0	0
1034	NODE_4_length_246404_cov_92.056298	AGCGCCAGTC.CAAGCCAGTG	C	A	NODE_4_length_246404_cov_92.056298_41	WP_001063919.1:_UbiX_family_flavin_prenyltransferase_[Vibrio]	40	PASS	NA	GT	0	0	0	0	0	0	0	0	0	0	0	0	0	0	0	0	0	0	0	0	0	0	0	0	0	0	0	0	0	0	0	0	0	0	0	0	0	0	0
1035	NODE_4_length_246404_cov_92.056298	CATTGGCGGG.TAAACATTGG	T	G	NODE_4_length_246404_cov_92.056298_42	WP_000547405.1_UDP-N-acetylmuramate:L-alanyl-gamma-D-glutamyl-meso-diaminopimelate_ligase_[Vibrio_cholerae]	40	PASS	NA	GT	0	0	0	0	0	0	0	0	0	0	0	0	0	0	0	0	0	0	0	0	0	0	0	0	0	0	0	0	0	0	0	0	0	0	0	0	0	0	0
1036	NODE_4_length_246404_cov_92.056298	GCGGATAATC.ACGTAATACC	A	G	NODE_4_length_246404_cov_92.056298_46	WP_000595689.1_translocation/assembly_module_TamB_[Vibrio_cholerae]	40	PASS	NA	GT	0	0	0	0	0	0	0	0	0	0	0	0	0	0	0	0	0	0	0	0	0	0	0	0	0	0	0	0	0	0	0	0	0	0	0	1	0	0	0
1037	NODE_4_length_246404_cov_92.056298	AGATTGGCTT.GTACAGTGAG	G	T	NODE_4_length_246404_cov_92.056298_46	WP_000595689.1_translocation/assembly_module_TamB_[Vibrio_cholerae]	40	PASS	NA	GT	0	0	0	0	0	0	0	0	0	0	0	0	0	0	0	0	0	0	0	0	0	0	0	0	0	0	0	0	0	0	0	0	0	0	0	0	0	0	0
1038	NODE_4_length_246404_cov_92.056298	TCCCCTGCCA.CTCGGTTTGC	C	A	NODE_4_length_246404_cov_92.056298_46	WP_000595689.1_translocation/assembly_module_TamB_[Vibrio_cholerae]	40	CID:ALN	NA	GT	0	0	0	0	0	0	0	0	0	0	0	0	0	0	0	0	0	0	0	0	0	0	0	0	0	0	0	0	0	0	0	0	0	0	0	0	0	0	0
1039	NODE_4_length_246404_cov_92.056298	CCCCTGCCAC.TCGGTTTGCC	T	C	NODE_4_length_246404_cov_92.056298_46	WP_000595689.1_translocation/assembly_module_TamB_[Vibrio_cholerae]	40	CID:ALN	NA	GT	0	0	0	0	0	0	0	0	0	0	0	0	0	0	0	0	0	0	0	0	0	0	0	0	0	0	0	0	0	0	0	0	0	0	0	0	0	0	0
1040	NODE_4_length_246404_cov_92.056298	CCCTGCCACT.CGGTTTGCCC	C	A	NODE_4_length_246404_cov_92.056298_46	WP_000595689.1_translocation/assembly_module_TamB_[Vibrio_cholerae]	40	CID:ALN	NA	GT	0	0	0	0	0	0	0	0	0	0	0	0	0	0	0	0	0	0	0	0	0	0	0	0	0	0	0	0	0	0	0	0	0	0	0	0	0	0	0
1041	NODE_4_length_246404_cov_92.056298	TGCCACTCGG.TTTGCCCGAT	T	G	NODE_4_length_246404_cov_92.056298_46	WP_000595689.1_translocation/assembly_module_TamB_[Vibrio_cholerae]	40	CID:ALN	NA	GT	0	0	0	0	0	0	0	0	0	0	0	0	0	0	0	0	0	0	0	0	0	0	0	0	0	0	0	0	0	0	0	0	0	0	0	0	0	0	0
1042	NODE_4_length_246404_cov_92.056298	GGATCTTGTA.ACCCGCCGTA	A	C	NODE_4_length_246404_cov_92.056298_47	WP_001253226.1:_outer_membrane_protein_assembly_factor_[Vibrio]	40	PASS	NA	GT	0	0	0	0	0	0	0	0	0	0	0	0	0	0	0	0	0	0	0	0	0	0	0	0	0	0	0	0	0	0	0	1	0	0	0	0	0	0	0
1043	NODE_4_length_246404_cov_92.056298	GCCTAAACCG.GTTTCCAGTT	G	A	NODE_4_length_246404_cov_92.056298_47	WP_001253226.1:_outer_membrane_protein_assembly_factor_[Vibrio]	40	PASS	NA	GT	0	0	0	0	0	0	0	0	0	0	0	0	0	0	0	0	0	0	0	0	0	0	0	0	0	0	0	0	0	0	0	0	0	0	0	0	0	0	0
1044	NODE_4_length_246404_cov_92.056298	AAGATCAGCG.CGAAATCGCA	C	T	NODE_4_length_246404_cov_92.056298_48	WP_000884809.1_peptide-methionine_(S)-S-oxide_reductase_MsrA_[Vibrio_cholerae]	40	PASS	NA	GT	0	0	0	0	0	0	0	0	1	0	0	0	0	0	1	0	0	0	0	0	0	0	0	0	0	1	0	0	0	0	0	0	0	0	0	0	0	0	0
1045	NODE_4_length_246404_cov_92.056298	TAACTTGCTC.ACCCGTTGAC	A	C			40	PASS	NA	GT	0	0	0	0	0	0	0	0	0	0	0	0	0	0	0	0	0	0	0	0	0	0	0	0	0	0	0	0	0	0	0	0	0	0	0	0	0	0	0
1046	NODE_4_length_246404_cov_92.056298	GGTATGCCGA.TGCCGGATCA	T	C	NODE_4_length_246404_cov_92.056298_54	WP_000819707.1:_DUF3299_domain-containing_protein_[Vibrio]	40	ALN	NA	GT	0	0	0	0	0	0	0	0	0	0	0	0	0	0	0	0	0	0	0	0	0	0	0	0	0	0	0	0	0	0	0	0	0	0	0	0	0	0	0
1047	NODE_4_length_246404_cov_92.056298	ACACCATTAT.TGGTACTGAG	T	C	NODE_4_length_246404_cov_92.056298_54	WP_000819707.1:_DUF3299_domain-containing_protein_[Vibrio]	40	PASS	NA	GT	0	0	0	0	0	0	0	0	0	0	0	0	0	0	0	0	0	0	0	0	0	0	0	0	0	0	0	0	0	0	0	0	0	0	0	0	1	0	0
1048	NODE_4_length_246404_cov_92.056298	CACCAACTCA.TCCACGCTTT	T	C	NODE_4_length_246404_cov_92.056298_56	WP_000043054.1_adenylyl-sulfate_kinase_[Vibrio_cholerae]	40	PASS	NA	GT	0	0	0	0	0	0	0	0	0	0	0	0	1	0	0	0	0	0	0	0	0	0	0	0	0	0	0	0	0	0	0	0	0	0	0	0	0	0	0
1049	NODE_4_length_246404_cov_92.056298	CAACTCATCC.ACGCTTTTTT	A	C	NODE_4_length_246404_cov_92.056298_56	WP_000043054.1_adenylyl-sulfate_kinase_[Vibrio_cholerae]	40	PASS	NA	GT	0	0	0	0	0	0	0	0	0	0	0	0	1	0	0	0	0	0	0	0	0	0	0	0	0	0	0	0	0	0	0	0	0	0	0	0	0	0	0
1050	NODE_4_length_246404_cov_92.056298	CTCATCCACG.CTTTTTTCAC	C	T	NODE_4_length_246404_cov_92.056298_56	WP_000043054.1_adenylyl-sulfate_kinase_[Vibrio_cholerae]	40	PASS	NA	GT	0	0	0	0	0	0	0	0	0	0	0	0	1	0	0	0	0	0	0	0	0	0	0	0	0	0	0	0	0	0	0	0	0	0	0	0	0	0	0
1051	NODE_4_length_246404_cov_92.056298	CGCTTTTTTC.ACCCGCCGGT	A	C	NODE_4_length_246404_cov_92.056298_56	WP_000043054.1_adenylyl-sulfate_kinase_[Vibrio_cholerae]	40	PASS	NA	GT	0	0	0	0	0	0	0	0	0	0	0	0	1	0	0	0	0	0	0	0	0	0	0	0	0	0	0	0	0	0	0	0	0	0	0	0	0	0	0
1052	NODE_4_length_246404_cov_92.056298	GTATTGGCTT.GTGACTCGAT	G	T	NODE_4_length_246404_cov_92.056298_58	WP_000372751.1_sulfate_adenylyltransferase_subunit_CysD_[Vibrio_cholerae]	40	PASS	NA	GT	0	0	0	0	0	0	0	0	0	0	0	0	0	0	0	0	0	0	0	0	0	0	0	0	0	0	0	0	0	0	0	0	0	0	0	0	0	0	0
1053	NODE_4_length_246404_cov_92.056298	GCGGCTGCGG.TGATGCCGGG	T	G	NODE_4_length_246404_cov_92.056298_59	WP_000046002.1:_uroporphyrinogen-III_C-methyltransferase_[Vibrio]	40	PASS	NA	GT	0	0	0	0	0	0	0	0	0	0	0	0	0	0	0	0	0	0	0	0	0	0	0	0	0	0	0	0	0	0	0	0	0	0	0	0	0	0	0
1054	NODE_4_length_246404_cov_92.056298	CACGCGATAA.CCTTGACGGG	C	T	NODE_4_length_246404_cov_92.056298_59	WP_000046002.1:_uroporphyrinogen-III_C-methyltransferase_[Vibrio]	40	PASS	NA	GT	0	0	0	0	0	0	0	0	0	0	0	0	0	0	0	0	0	0	0	0	0	0	0	0	0	0	0	0	0	0	0	1	0	0	0	0	0	0	0
1055	NODE_4_length_246404_cov_92.056298	TGGCGGGCCC.TGTAATGGCC	T	C	NODE_4_length_246404_cov_92.056298_60	WP_000178340.1_2',3'-cyclic-nucleotide_2'-phosphodiesterase_[Vibrio_cholerae]	40	PASS	NA	GT	0	0	0	0	0	0	0	0	0	0	0	0	0	0	0	0	0	0	0	0	0	0	0	0	0	0	0	0	0	0	0	0	0	0	0	0	0	0	0
1056	NODE_4_length_246404_cov_92.056298	AGGTAAAGTG.ACCGCAGCCG	A	C	NODE_4_length_246404_cov_92.056298_60	WP_000178340.1_2',3'-cyclic-nucleotide_2'-phosphodiesterase_[Vibrio_cholerae]	40	PASS	NA	GT	0	0	0	0	0	0	0	0	0	0	0	0	0	0	0	0	0	0	0	0	0	0	0	0	0	0	0	0	0	0	0	0	0	0	0	0	0	0	0
1057	NODE_4_length_246404_cov_92.056298	TCAAGGTACA.TGCGACTTTG	T	C	NODE_4_length_246404_cov_92.056298_60	WP_000178340.1_2',3'-cyclic-nucleotide_2'-phosphodiesterase_[Vibrio_cholerae]	40	PASS	NA	GT	0	0	0	0	0	0	0	0	0	0	0	0	0	0	0	0	0	0	0	0	0	0	0	0	0	0	0	0	0	0	0	0	0	0	0	0	1	0	0
1058	NODE_4_length_246404_cov_92.056298	AAACAGCATG.GTTTTTCCGA	G	T	NODE_4_length_246404_cov_92.056298_61	WP_001148830.1:_Crp/Fnr_family_transcriptional_regulator_[Vibrio]	40	PASS	NA	GT	0	0	0	0	0	0	0	0	0	0	0	0	0	0	0	0	0	0	0	0	0	0	0	0	0	0	0	0	0	0	0	0	0	0	0	0	0	0	0
1059	NODE_4_length_246404_cov_92.056298	CAAACTGCGT.GTCGATGTTT	G	A	NODE_4_length_246404_cov_92.056298_63	WP_000611534.1:_GNAT_family_N-acetyltransferase_[Vibrio]	40	PASS	NA	GT	0	0	0	0	0	0	0	0	0	0	0	0	0	0	0	0	0	0	0	0	0	0	0	0	0	0	0	0	0	0	0	0	0	0	0	0	0	0	0
1060	NODE_4_length_246404_cov_92.056298	TGTTCAAAGT.CCTTTAATTA	C	T			40	PASS	NA	GT	0	0	0	0	0	0	0	0	0	0	0	0	0	0	0	0	0	0	1	0	0	0	0	0	0	0	0	1	1	0	0	0	1	0	0	0	0	0	0
1061	NODE_4_length_246404_cov_92.056298	GGTTCTTGAG.TCAGGCCTGC	T	C	NODE_4_length_246404_cov_92.056298_66	WP_000005600.1_FKBP-type_peptidyl-prolyl_cis-trans_isomerase_[Vibrio_cholerae]	40	PASS	NA	GT	0	0	0	0	0	0	0	0	0	0	0	0	0	0	0	0	0	0	0	0	0	0	0	0	0	0	0	0	0	0	0	0	0	1	0	0	0	0	0
1062	NODE_4_length_246404_cov_92.056298	CAGGAATTAC.ACCAGCCATG	A	C	NODE_4_length_246404_cov_92.056298_74	WP_000101599.1:_preprotein_translocase_subunit_SecY_[Vibrio]	40	PASS	NA	GT	0	0	0	0	0	0	0	0	0	0	0	0	0	0	0	0	0	0	0	0	0	0	0	0	0	0	0	0	0	0	0	0	0	0	0	0	0	0	0
1063	NODE_4_length_246404_cov_92.056298	GGAGAACATG.CTAAACATTT	C	T	NODE_4_length_246404_cov_92.056298_74	WP_000101599.1:_preprotein_translocase_subunit_SecY_[Vibrio]	40	PASS	NA	GT	1	1	1	1	0	1	0	0	0	0	1	1	0	0	0	1	1	1	0	1	1	1	1	1	1	0	1	0	0	0	1	0	0	1	0	1	1	1	1
1064	NODE_4_length_246404_cov_92.056298	TGCAAGCTTC.ACGAACTTTA	A	C	NODE_4_length_246404_cov_92.056298_81	WP_001118926.1:_30S_ribosomal_protein_S14_[Vibrio]	40	ALN	NA	GT	0	0	0	0	0	0	0	0	0	0	0	0	0	0	0	0	0	0	0	0	0	0	0	0	0	0	0	0	0	0	0	0	0	0	0	0	0	0	0
1065	NODE_4_length_246404_cov_92.056298	AAGCTTCACG.AACTTTAATA	A	G	NODE_4_length_246404_cov_92.056298_81	WP_001118926.1:_30S_ribosomal_protein_S14_[Vibrio]	40	ALN	NA	GT	0	0	0	0	0	0	0	0	0	0	0	0	0	0	0	0	0	0	0	0	0	0	0	0	0	0	0	0	0	0	0	0	0	0	0	0	0	0	0
1066	NODE_4_length_246404_cov_92.056298	GCTTCACGAA.CTTTAATACG	C	T	NODE_4_length_246404_cov_92.056298_81	WP_001118926.1:_30S_ribosomal_protein_S14_[Vibrio]	40	ALN	NA	GT	0	0	0	0	0	0	0	0	0	0	0	0	0	0	0	0	0	0	0	0	0	0	0	0	0	0	0	0	0	0	0	0	0	0	0	0	0	0	0
1067	NODE_4_length_246404_cov_92.056298	ACGAACTTTA.ATACGGCTTA	A	G	NODE_4_length_246404_cov_92.056298_81	WP_001118926.1:_30S_ribosomal_protein_S14_[Vibrio]	40	ALN	NA	GT	0	0	0	0	0	0	0	0	0	0	0	0	0	0	0	0	0	0	0	0	0	0	0	0	0	0	0	0	0	0	0	0	0	0	0	0	0	0	0
1068	NODE_4_length_246404_cov_92.056298	GAACTTTAAT.ACGGCTTAGA	A	G	NODE_4_length_246404_cov_92.056298_81	WP_001118926.1:_30S_ribosomal_protein_S14_[Vibrio]	40	ALN	NA	GT	0	0	0	0	0	0	0	0	0	0	0	0	0	0	0	0	0	0	0	0	0	0	0	0	0	0	0	0	0	0	0	0	0	0	0	0	0	0	0
1069	NODE_4_length_246404_cov_92.056298	ACTTTAATAC.GGCTTAGACC	G	A	NODE_4_length_246404_cov_92.056298_81	WP_001118926.1:_30S_ribosomal_protein_S14_[Vibrio]	40	ALN	NA	GT	0	0	0	0	0	0	0	0	0	0	0	0	0	0	0	0	0	0	0	0	0	0	0	0	0	0	0	0	0	0	0	0	0	0	0	0	0	0	0
1070	NODE_4_length_246404_cov_92.056298	TTAATACGGC.TTAGACCGAA	T	A	NODE_4_length_246404_cov_92.056298_81	WP_001118926.1:_30S_ribosomal_protein_S14_[Vibrio]	40	ALN	NA	GT	0	0	0	0	0	0	0	0	0	0	0	0	0	0	0	0	0	0	0	0	0	0	0	0	0	0	0	0	0	0	0	0	0	0	0	0	0	0	0
1071	NODE_4_length_246404_cov_92.056298	TAATACGGCT.TAGACCGAAC	T	G	NODE_4_length_246404_cov_92.056298_81	WP_001118926.1:_30S_ribosomal_protein_S14_[Vibrio]	40	ALN	NA	GT	0	0	0	0	0	0	0	0	0	0	0	0	0	0	0	0	0	0	0	0	0	0	0	0	0	0	0	0	0	0	0	0	0	0	0	0	0	0	0
1072	NODE_4_length_246404_cov_92.056298	TACGGCTTAG.ACCGAACTTA	A	C	NODE_4_length_246404_cov_92.056298_81	WP_001118926.1:_30S_ribosomal_protein_S14_[Vibrio]	40	ALN	NA	GT	0	0	0	0	0	0	0	0	0	0	0	0	0	0	0	0	0	0	0	0	0	0	0	0	0	0	0	0	0	0	0	0	0	0	0	0	0	0	0
1073	NODE_4_length_246404_cov_92.056298	ACGGCTTAGA.CCGAACTTAC	C	A	NODE_4_length_246404_cov_92.056298_81	WP_001118926.1:_30S_ribosomal_protein_S14_[Vibrio]	40	ALN	NA	GT	0	0	0	0	0	0	0	0	0	0	0	0	0	0	0	0	0	0	0	0	0	0	0	0	0	0	0	0	0	0	0	0	0	0	0	0	0	0	0
1074	NODE_4_length_246404_cov_92.056298	TGGCAGTTTG.CGAGCCGCTA	C	G	NODE_4_length_246404_cov_92.056298_87	WP_000941219.1_50S_ribosomal_protein_L16_[Vibrio_cholerae]	40	PASS	NA	GT	0	0	0	0	0	0	0	0	0	0	0	0	0	0	0	0	0	0	0	0	0	0	0	0	0	0	0	0	0	0	0	0	0	0	0	0	0	0	0
1075	NODE_4_length_246404_cov_92.056298	GAACGGTTGG.ACGAACACCG	A	G	NODE_4_length_246404_cov_92.056298_91	WP_001018908.1:_50S_ribosomal_protein_L2_[Vibrio]	40	PASS	NA	GT	0	0	0	0	0	0	0	0	0	0	0	0	0	0	0	0	0	0	0	0	0	0	0	0	0	0	1	0	0	0	0	0	0	0	0	0	0	0	0
1076	NODE_4_length_246404_cov_92.056298	CGGAACAATG.ACTGCCGCCA	A	C	NODE_4_length_246404_cov_92.056298_96	WP_000064143.1_23S_rRNA_(guanosine(2251)-2'-O)-methyltransferase_RlmB_[Vibrio_cholerae]	40	PASS	NA	GT	0	0	0	0	0	0	0	0	0	0	0	0	0	0	0	0	0	0	0	0	0	0	0	0	0	0	0	0	0	0	0	0	0	0	0	0	0	0	0
1077	NODE_4_length_246404_cov_92.056298	ATTGAGACGC.CAAGACGCAT	C	A	NODE_4_length_246404_cov_92.056298_96	WP_000064143.1_23S_rRNA_(guanosine(2251)-2'-O)-methyltransferase_RlmB_[Vibrio_cholerae]	40	PASS	NA	GT	0	0	0	0	0	0	0	0	0	0	0	0	0	0	0	0	0	0	0	0	0	0	0	0	0	0	0	0	0	0	0	1	0	0	0	0	0	0	0
1078	NODE_4_length_246404_cov_92.056298	TTGGCCATCT.CGTTCCATTG	C	A	NODE_4_length_246404_cov_92.056298_97	WP_001285863.1_ribonuclease_R_[Vibrio_cholerae]	40	PASS	NA	GT	0	0	0	0	0	0	0	0	1	0	0	0	0	0	1	0	0	0	0	0	0	0	0	0	0	1	0	0	0	0	0	0	0	0	0	0	0	0	0
1079	NODE_4_length_246404_cov_92.056298	ACGATTTTGA.TCCCGAGCCG	T	C	NODE_4_length_246404_cov_92.056298_98	WP_000925711.1_DUF3413_domain-containing_protein_[Vibrio_cholerae]	40	PASS	NA	GT	0	0	0	0	0	0	0	0	0	0	0	0	0	0	0	0	0	0	0	0	0	0	0	0	0	0	0	0	0	0	0	1	0	0	0	0	0	0	0
1080	NODE_4_length_246404_cov_92.056298	TGGCGTCACG.TTTTCAAATG	T	N	NODE_4_length_246404_cov_92.056298_100	WP_000527932.1:_adenylosuccinate_synthase_[Vibrio]	40	N:ALN	NA	GT	0	0	0	0	0	0	0	0	0	0	0	0	0	0	0	0	0	0	0	0	0	0	0	0	0	0	0	0	0	0	0	0	0	0	0	0	0	0	0
1081	NODE_4_length_246404_cov_92.056298	GGCGTCACGT.TTTCAAATGC	T	N	NODE_4_length_246404_cov_92.056298_100	WP_000527932.1:_adenylosuccinate_synthase_[Vibrio]	40	N:ALN	NA	GT	0	0	0	0	0	0	0	0	0	0	0	0	0	0	0	0	0	0	0	0	0	0	0	0	0	0	0	0	0	0	0	0	0	0	0	0	0	0	0
1082	NODE_4_length_246404_cov_92.056298	GCGTCACGTT.TTCAAATGCG	T	N	NODE_4_length_246404_cov_92.056298_100	WP_000527932.1:_adenylosuccinate_synthase_[Vibrio]	40	N:ALN	NA	GT	0	0	0	0	0	0	0	0	0	0	0	0	0	0	0	0	0	0	0	0	0	0	0	0	0	0	0	0	0	0	0	0	0	0	0	0	0	0	0
1083	NODE_4_length_246404_cov_92.056298	CGTCACGTTT.TCAAATGCGT	T	N	NODE_4_length_246404_cov_92.056298_100	WP_000527932.1:_adenylosuccinate_synthase_[Vibrio]	40	N:ALN	NA	GT	0	0	0	0	0	0	0	0	0	0	0	0	0	0	0	0	0	0	0	0	0	0	0	0	0	0	0	0	0	0	0	0	0	0	0	0	0	0	0
1084	NODE_4_length_246404_cov_92.056298	GTCACGTTTT.CAAATGCGTC	C	N	NODE_4_length_246404_cov_92.056298_100	WP_000527932.1:_adenylosuccinate_synthase_[Vibrio]	40	N:ALN	NA	GT	0	0	0	0	0	0	0	0	0	0	0	0	0	0	0	0	0	0	0	0	0	0	0	0	0	0	0	0	0	0	0	0	0	0	0	0	0	0	0
1085	NODE_4_length_246404_cov_92.056298	GATCGCGGTT.AGCGCTTTCA	A	G			40	PASS	NA	GT	0	0	0	0	0	0	0	0	0	0	0	0	0	0	0	0	0	0	0	0	0	0	0	0	0	0	0	0	0	0	0	0	0	0	0	0	0	0	0
1086	NODE_4_length_246404_cov_92.056298	TGAATTTATC.ACCAGCCACT	A	C	NODE_4_length_246404_cov_92.056298_102	WP_000687664.1:_peptidylprolyl_isomerase_[Vibrio]	40	PASS	NA	GT	0	0	0	0	0	0	0	0	0	0	0	0	0	0	0	0	0	0	0	0	0	0	0	0	0	0	0	0	0	0	0	0	0	0	0	0	0	0	0
1087	NODE_4_length_246404_cov_92.056298	GTTTGAGTGC.TGCTTCGTTG	T	G	NODE_4_length_246404_cov_92.056298_115	WP_000215480.1:_aspartate_aminotransferase_family_protein_[Vibrio]	40	PASS	NA	GT	1	1	1	1	0	1	0	0	0	0	1	1	0	0	0	1	1	1	0	1	1	1	1	1	1	0	1	0	0	0	1	0	0	1	0	1	0	1	1
1088	NODE_4_length_246404_cov_92.056298	AGTGAGATAA.ACCCCACACC	A	C			40	PASS	NA	GT	0	0	0	0	1	0	0	0	0	0	0	0	0	0	0	0	0	0	0	0	0	0	0	0	0	0	0	0	0	0	0	0	0	0	0	0	0	0	0
1089	NODE_4_length_246404_cov_92.056298	GAGATAAACC.CCACACCACG	C	A			40	PASS	NA	GT	0	0	0	0	1	0	0	0	0	0	0	0	0	0	0	0	0	0	0	0	0	0	0	0	0	0	0	0	0	0	0	0	0	0	0	0	0	0	0
1090	NODE_4_length_246404_cov_92.056298	CCCCACACCA.CGAACGACTA	C	A			40	PASS	NA	GT	0	0	0	0	1	0	0	0	0	0	0	0	0	0	0	0	0	0	0	0	0	0	0	0	0	0	0	0	0	0	0	0	0	0	0	0	0	0	0
1091	NODE_4_length_246404_cov_92.056298	CCACGAACGA.CTATTTATGC	C	T			40	PASS	NA	GT	0	0	0	0	1	0	0	0	0	0	0	0	0	0	0	0	0	0	0	0	0	0	0	0	0	0	0	0	0	0	0	0	0	0	0	0	0	0	0
1092	NODE_4_length_246404_cov_92.056298	AAAGATTATT.TATGAAGTGA	T	G			40	PASS	NA	GT	0	0	0	0	1	0	0	0	0	0	0	0	0	0	0	0	0	0	0	0	0	0	0	0	0	0	0	0	0	0	0	0	0	0	0	0	0	0	0
1093	NODE_4_length_246404_cov_92.056298	AAGTGATTTT.TATGAGGCGA	T	G			40	PASS	NA	GT	0	0	0	0	1	0	0	0	0	0	0	0	0	0	0	0	0	0	0	0	0	0	0	0	0	0	0	0	0	0	0	0	0	0	0	0	0	0	0
1094	NODE_4_length_246404_cov_92.056298	GGCGGTCGCC.AGTATCGCAC	A	C	NODE_4_length_246404_cov_92.056298_118	WP_000426028.1_GlyGly-anchored_extracellular_endonuclease_Xds_[Vibrio_cholerae]	40	PASS	NA	GT	0	0	0	0	0	0	0	0	0	0	0	0	0	0	0	0	0	0	0	0	0	0	0	0	0	0	0	0	0	0	0	0	0	0	0	0	0	0	0
1095	NODE_4_length_246404_cov_92.056298	AACTGATAGA.GCCCTAACAT	G	C	NODE_4_length_246404_cov_92.056298_119	WP_000925518.1_ABC_transporter_substrate-binding_protein_[Vibrio_cholerae]	40	PASS	NA	GT	0	0	0	0	0	0	0	0	0	0	0	0	0	0	0	0	0	0	0	0	0	0	0	0	0	0	0	0	0	0	0	0	0	0	0	0	0	0	0
1096	NODE_4_length_246404_cov_92.056298	CCTAACATGA.TCCCGCCATA	T	C	NODE_4_length_246404_cov_92.056298_119	WP_000925518.1_ABC_transporter_substrate-binding_protein_[Vibrio_cholerae]	40	PASS	NA	GT	0	0	0	0	0	0	0	0	0	0	0	0	0	0	0	0	0	0	0	0	0	0	0	0	0	0	0	1	0	0	0	1	0	0	0	0	0	0	0
1097	NODE_4_length_246404_cov_92.056298	GCGCTTAACT.GATGCTTCTC	G	T	NODE_4_length_246404_cov_92.056298_121	WP_000835873.1:_phosphoglycolate_phosphatase_[Vibrio]	40	PASS	NA	GT	0	0	0	0	0	0	0	0	0	0	0	0	0	0	0	0	0	0	0	0	0	0	0	0	0	0	0	0	0	0	0	0	0	0	0	0	0	0	0
1098	NODE_4_length_246404_cov_92.056298	TGACCAAAAA.TCGCCGAGCC	T	C	NODE_4_length_246404_cov_92.056298_122	WP_000651337.1:_ribulose-phosphate_3-epimerase_[Vibrio]	40	PASS	NA	GT	0	0	0	0	0	0	0	0	0	0	0	0	0	0	0	0	0	0	0	0	0	0	0	0	0	0	0	0	0	0	0	0	0	0	0	0	0	0	0
1099	NODE_4_length_246404_cov_92.056298	CGCGACCACC.TCGGCTTTGA	T	G	NODE_4_length_246404_cov_92.056298_125	WP_000439805.1_3-dehydroquinate_synthase_[Vibrio_cholerae]	40	PASS	NA	GT	0	0	0	0	0	0	0	0	0	0	0	0	0	0	0	0	0	0	1	0	0	0	0	0	0	0	0	0	0	0	0	0	0	0	0	0	0	0	0
1100	NODE_4_length_246404_cov_92.056298	TCGGTTGCGG.TTCTCTTTAC	T	G	NODE_4_length_246404_cov_92.056298_126	WP_000818616.1:_shikimate_kinase_AroK_[Vibrio]	40	PASS	NA	GT	0	0	0	0	0	0	0	0	0	0	0	0	0	0	0	0	0	0	0	0	0	0	0	0	0	0	0	0	0	0	0	0	0	0	0	0	0	0	0
1101	NODE_4_length_246404_cov_92.056298	GGTTCTCTTT.ACTAATTACT	A	T	NODE_4_length_246404_cov_92.056298_126	WP_000818616.1:_shikimate_kinase_AroK_[Vibrio]	40	PASS	NA	GT	0	0	0	0	0	0	0	0	0	0	0	0	0	0	0	0	0	0	0	0	0	0	0	0	0	0	0	0	0	0	0	0	0	0	0	0	0	0	0
1102	NODE_4_length_246404_cov_92.056298	ATAACGGCTT.CTTCGCGCTT	C	T	NODE_4_length_246404_cov_92.056298_126	WP_000818616.1:_shikimate_kinase_AroK_[Vibrio]	40	PASS	NA	GT	0	0	0	0	0	0	0	0	0	0	0	0	0	0	0	0	0	0	0	0	0	0	0	0	0	0	0	0	0	0	0	0	0	0	0	0	0	0	0
1103	NODE_4_length_246404_cov_92.056298	GAGTGGGATG.ACCTGCCACA	A	C	NODE_4_length_246404_cov_92.056298_135	WP_000809401.1_dihydrolipoyl_dehydrogenase_[Vibrio_cholerae]	40	PASS	NA	GT	0	0	0	0	0	0	0	0	0	0	0	0	0	0	0	0	0	0	0	0	0	0	0	0	0	0	0	0	0	0	0	0	0	0	0	0	0	0	0
1104	NODE_4_length_246404_cov_92.056298	TTTTCTCCGA.TATGATTCCT	T	G			40	PASS	NA	GT	1	1	1	1	1	1	0	1	1	1	1	1	1	1	1	1	1	1	1	1	1	1	1	1	1	1	1	1	1	1	1	1	1	1	0	1	1	1	1
1105	NODE_4_length_246404_cov_92.056298	GTCATCATCA.TCCCAGCCAA	T	C	NODE_4_length_246404_cov_92.056298_137	WP_002162699.1_argininosuccinate_lyase_[Vibrio_cholerae]	40	PASS	NA	GT	0	0	0	0	0	0	0	0	0	0	0	0	0	0	0	0	0	0	0	0	0	0	0	0	0	0	0	0	0	0	0	0	0	0	0	0	0	0	0
1106	NODE_4_length_246404_cov_92.056298	TTGCGCGAGT.GAAACCAAGA	G	A	NODE_4_length_246404_cov_92.056298_137	WP_002162699.1_argininosuccinate_lyase_[Vibrio_cholerae]	40	PASS	NA	GT	0	0	0	0	0	0	0	0	0	0	0	0	0	0	0	0	0	0	0	0	0	0	0	0	0	0	0	0	0	0	0	0	0	0	0	0	0	0	0
1107	NODE_4_length_246404_cov_92.056298	GAGTGGCAGG.TAGGCGGCAA	T	G			40	PASS	NA	GT	0	0	0	0	0	0	0	0	0	0	0	0	0	0	0	0	0	0	0	0	0	0	0	0	0	0	0	1	0	0	0	0	0	0	0	0	0	0	0
1108	NODE_4_length_246404_cov_92.056298	AGGCGGCAAG.TGAGTGAATC	T	G			40	PASS	NA	GT	0	0	0	0	0	0	0	0	0	0	0	0	0	0	0	0	0	0	0	0	0	0	0	0	0	0	0	1	0	0	0	0	0	0	0	0	0	0	0
1109	NODE_4_length_246404_cov_92.056298	CATCCAGAGC.ACCCGCCACA	A	C	NODE_4_length_246404_cov_92.056298_139	WP_041049061.1_acetylglutamate_kinase_[Vibrio_cholerae]	40	PASS	NA	GT	0	0	0	0	0	0	0	0	0	0	0	0	0	0	0	0	0	0	0	0	0	0	0	0	0	0	0	0	0	0	0	0	0	0	0	0	0	0	0
1110	NODE_4_length_246404_cov_92.056298	CGATACGGCG.CAAGCCATTC	C	A	NODE_4_length_246404_cov_92.056298_142	WP_001003592.1_phosphoenolpyruvate_carboxylase_[Vibrio_cholerae]	40	PASS	NA	GT	0	0	0	0	0	0	0	0	0	0	0	0	0	0	0	0	0	0	0	0	0	0	0	0	0	0	0	0	0	0	0	0	0	0	0	0	0	0	0
1111	NODE_4_length_246404_cov_92.056298	TTGCGGCGGG.AATGCGCAAT	A	G	NODE_4_length_246404_cov_92.056298_142	WP_001003592.1_phosphoenolpyruvate_carboxylase_[Vibrio_cholerae]	40	PASS	NA	GT	0	0	0	0	0	0	0	0	0	0	0	0	0	0	0	0	0	0	0	0	0	0	0	0	0	0	0	0	0	0	0	1	0	0	0	0	0	0	0
1112	NODE_4_length_246404_cov_92.056298	ACTAGGTGGG.CAAGCCATTA	C	A			40	PASS	NA	GT	0	0	0	0	0	0	0	0	0	0	0	0	1	0	0	0	0	0	0	0	0	0	0	0	0	0	0	0	0	0	0	0	0	0	0	0	0	0	0
1113	NODE_4_length_246404_cov_92.056298	AGAGTGGCTT.GGGTGGCCGT	G	T	NODE_4_length_246404_cov_92.056298_147	WP_001158897.1:_rhodanese-like_domain-containing_protein_[Vibrio]	40	PASS	NA	GT	0	0	0	0	0	0	0	0	0	0	0	0	0	0	0	0	0	0	0	0	0	0	0	0	0	0	0	0	0	0	0	0	0	0	0	0	0	0	0
1114	NODE_4_length_246404_cov_92.056298	GTCGGTTGTT.CTAGCCACTG	C	T	NODE_4_length_246404_cov_92.056298_149	WP_001166592.1_fumarate_reductase_(quinol)_flavoprotein_subunit_[Vibrio_cholerae]	40	PASS	NA	GT	0	0	0	0	0	0	0	0	0	0	0	0	0	0	0	0	0	0	0	0	0	0	0	0	0	0	0	0	0	0	0	0	0	0	0	0	0	0	0
1115	NODE_4_length_246404_cov_92.056298	CGATCGCATG.CAAAAAGGCA	C	A	NODE_4_length_246404_cov_92.056298_154	WP_001120173.1_EF-P_beta-lysylation_protein_EpmB_[Vibrio_cholerae]	40	ALN	NA	GT	0	0	0	0	0	0	0	0	0	0	0	0	0	0	0	0	0	0	0	0	0	0	0	0	0	0	0	0	0	0	0	0	0	0	0	0	0	0	0
1116	NODE_4_length_246404_cov_92.056298	GCATGCAAAA.AGGCAATCCT	A	C	NODE_4_length_246404_cov_92.056298_154	WP_001120173.1_EF-P_beta-lysylation_protein_EpmB_[Vibrio_cholerae]	40	ALN	NA	GT	0	0	0	0	0	0	0	0	0	0	0	0	0	0	0	0	0	0	0	0	0	0	0	0	0	0	0	0	0	0	0	0	0	0	0	0	0	0	0
1117	NODE_4_length_246404_cov_92.056298	TGCAAAAAGG.CAATCCTGCC	C	T	NODE_4_length_246404_cov_92.056298_154	WP_001120173.1_EF-P_beta-lysylation_protein_EpmB_[Vibrio_cholerae]	40	ALN	NA	GT	0	0	0	0	0	0	0	0	0	0	0	0	0	0	0	0	0	0	0	0	0	0	0	0	0	0	0	0	0	0	0	0	0	0	0	0	0	0	0
1118	NODE_4_length_246404_cov_92.056298	GCAAAAAGGC.AATCCTGCCG	A	C	NODE_4_length_246404_cov_92.056298_154	WP_001120173.1_EF-P_beta-lysylation_protein_EpmB_[Vibrio_cholerae]	40	ALN	NA	GT	0	0	0	0	0	0	0	0	0	0	0	0	0	0	0	0	0	0	0	0	0	0	0	0	0	0	0	0	0	0	0	0	0	0	0	0	0	0	0
1119	NODE_4_length_246404_cov_92.056298	ATGCGGCTGG.TGCAGCCATC	T	G	NODE_4_length_246404_cov_92.056298_155	WP_001039513.1:_hypothetical_protein_[Vibrio]	40	PASS	NA	GT	0	0	0	0	0	0	0	0	0	0	0	0	0	0	0	0	0	0	1	0	0	0	0	0	0	0	0	1	0	0	0	0	0	0	0	0	0	0	0
1120	NODE_4_length_246404_cov_92.056298	TTTAACCGCT.GCCACTTTCA	G	A	NODE_4_length_246404_cov_92.056298_156	WP_000729136.1:_chaperonin_GroEL_[Vibrio]	40	PASS	NA	GT	0	0	0	0	0	0	0	0	1	0	0	0	0	1	1	0	0	0	0	0	0	0	0	0	0	1	0	0	0	0	0	0	0	0	0	0	0	0	0
1121	NODE_4_length_246404_cov_92.056298	TGGGTCAATG.CAAAAACCCC	C	T	NODE_4_length_246404_cov_92.056298_159	WP_000188676.1:_DUF3135_domain-containing_protein_[Vibrio]	40	PASS	NA	GT	0	0	0	0	0	0	0	0	0	0	0	0	0	0	0	0	0	0	1	0	0	0	0	0	0	0	0	1	1	0	0	0	1	0	0	0	0	0	0
1122	NODE_4_length_246404_cov_92.056298	TCCTGCACGC.TGCTTTGCCG	T	A	NODE_4_length_246404_cov_92.056298_163	WP_001887306.1_MATE_family_efflux_transporter_[Vibrio_cholerae]	40	PASS	NA	GT	0	0	0	0	0	0	0	0	0	0	0	0	0	0	0	0	0	0	0	0	0	0	0	0	0	0	0	0	0	0	0	0	0	0	0	0	1	0	0
1123	NODE_4_length_246404_cov_92.056298	GTTTGGTAAA.CACCAGATTA	C	T	NODE_4_length_246404_cov_92.056298_169	WP_000224452.1:_DNA-binding_transcriptional_regulator_CytR_[Vibrio]	40	PASS	NA	GT	0	0	0	0	0	0	0	0	0	0	0	0	0	0	0	0	0	0	0	0	0	0	0	0	0	0	0	0	0	0	0	0	0	0	0	0	0	0	0
1124	NODE_4_length_246404_cov_92.056298	CCAATCACAA.TCCCCGCCAC	T	C	NODE_4_length_246404_cov_92.056298_170	WP_001247859.1_primosomal_protein_N'_[Vibrio_cholerae]	40	PASS	NA	GT	0	0	0	0	0	0	0	0	0	0	0	0	1	0	0	0	0	0	0	0	0	0	0	0	0	0	0	0	0	0	0	1	0	0	0	0	0	0	0
1125	NODE_4_length_246404_cov_92.056298	GCGCCGCATG.ACTGCTATGG	A	G	NODE_4_length_246404_cov_92.056298_174	WP_000213241.1_O-succinylhomoserine_(thiol)-lyase_[Vibrio_cholerae]	40	PASS	NA	GT	0	0	0	0	0	0	0	0	0	0	0	0	0	0	0	0	0	0	0	0	0	0	0	0	0	0	0	0	0	0	0	0	0	0	0	0	0	0	0
1126	NODE_4_length_246404_cov_92.056298	TGCTGCGGGG.AATTATTACT	A	G	NODE_4_length_246404_cov_92.056298_175	WP_000149570.1_bifunctional_aspartate_kinase/homoserine_dehydrogenase_II_[Vibrio_cholerae]	40	PASS	NA	GT	0	0	0	0	0	0	0	0	0	0	0	0	0	0	0	0	0	0	0	0	0	0	0	0	0	0	0	0	0	0	0	0	0	0	0	0	0	0	0
1127	NODE_4_length_246404_cov_92.056298	AGAAAGCTAC.CTGCGTTTTC	C	T	NODE_4_length_246404_cov_92.056298_176	WP_000542395.1:_methylenetetrahydrofolate_reductase_[Vibrio]	40	PASS	NA	GT	0	0	0	0	0	0	0	0	0	0	0	0	0	0	0	0	0	0	0	0	0	0	0	0	0	0	0	0	0	0	0	0	0	0	0	0	0	0	0
1128	NODE_4_length_246404_cov_92.056298	TCCTGAAAGC.GCCCGATATG	G	A	NODE_4_length_246404_cov_92.056298_178	WP_041049071.1_class_II_fructose-bisphosphatase_[Vibrio_cholerae]	40	PASS	NA	GT	0	0	0	0	0	0	0	0	0	0	0	0	1	0	0	0	0	0	0	0	0	0	0	0	0	0	0	0	0	0	0	0	0	0	0	0	0	0	0
1129	NODE_4_length_246404_cov_92.056298	TATAAAAAAG.ACCGCCTTGG	A	C			40	PASS	NA	GT	0	0	0	0	0	0	0	0	0	0	0	0	0	0	0	0	0	0	0	0	0	0	0	0	0	0	0	0	0	0	0	1	0	0	0	0	0	0	0
1130	NODE_4_length_246404_cov_92.056298	GTGCAGAGCC.TAAAAAAGTA	T	A	NODE_4_length_246404_cov_92.056298_179	WP_000591796.1:_6-phosphofructokinase_[Vibrio]	40	PASS	NA	GT	0	0	0	0	0	0	0	0	0	0	0	0	0	0	0	0	0	0	0	0	0	0	0	0	0	0	0	0	0	0	0	0	0	0	0	0	0	0	0
1131	NODE_4_length_246404_cov_92.056298	AGCCTAACGC.TGGCGGCGAG	T	G	NODE_4_length_246404_cov_92.056298_184	WP_001120293.1_superoxide_dismutase_[Vibrio_cholerae]	40	PASS	NA	GT	0	0	0	0	0	0	0	0	0	0	0	0	0	0	0	0	0	0	0	0	0	0	0	0	0	0	0	0	0	0	0	0	0	0	0	0	0	0	0
1132	NODE_4_length_246404_cov_92.056298	ACGCTGGCGG.CGAGCCACAA	C	G	NODE_4_length_246404_cov_92.056298_184	WP_001120293.1_superoxide_dismutase_[Vibrio_cholerae]	40	PASS	NA	GT	0	0	0	0	0	0	0	0	0	0	0	0	0	0	0	0	0	0	0	0	0	0	0	0	0	0	0	0	0	0	0	0	0	0	0	0	0	0	0
1133	NODE_4_length_246404_cov_92.056298	GTAACAACAC.ACCCGCCACG	A	C	NODE_4_length_246404_cov_92.056298_186	WP_000483998.1:_membrane_protein_FxsA_[Vibrio]	40	PASS	NA	GT	0	0	0	0	0	0	0	0	0	0	0	0	0	0	0	0	0	0	0	0	0	0	0	0	0	0	0	1	0	0	0	1	0	0	0	0	0	0	0
1134	NODE_4_length_246404_cov_92.056298	GACAGCAGCG.TTTGATCAGC	T	C	NODE_4_length_246404_cov_92.056298_187	WP_000248077.1_GGDEF_domain-containing_protein_[Vibrio_cholerae]	40	PASS	NA	GT	1	1	1	1	1	1	0	1	1	1	1	1	1	1	1	1	1	1	1	1	1	1	1	1	1	1	1	1	1	1	1	1	1	1	0	1	1	1	1
1135	NODE_4_length_246404_cov_92.056298	AAGTGGCTGG.TACTCTGCTG	T	G	NODE_4_length_246404_cov_92.056298_189	WP_000638377.1:_anaerobic_C4-dicarboxylate_transporter_[Vibrio]	40	PASS	NA	GT	0	0	0	0	0	0	0	0	0	0	0	0	0	0	0	0	0	0	0	0	0	0	0	0	0	0	0	1	0	0	0	0	0	0	0	0	0	0	0
1136	NODE_4_length_246404_cov_92.056298	CTTCTCGGGT.CTGATTGGGT	C	T			40	PASS	NA	GT	1	0	1	0	0	1	0	0	0	0	0	0	0	0	0	0	0	0	0	0	1	0	0	0	0	0	0	0	0	0	0	0	0	0	0	0	0	0	0
1137	NODE_4_length_246404_cov_92.056298	GCTCGTATTA.CCGGTTTTAT	C	T	NODE_4_length_246404_cov_92.056298_192	WP_001259538.1_protein-disulfide_reductase_DsbD_[Vibrio_cholerae]	40	PASS	NA	GT	1	1	1	1	0	1	0	0	0	0	1	1	0	0	0	1	1	1	0	0	1	1	0	1	1	0	1	0	0	0	0	0	0	1	0	1	0	1	1
1138	NODE_4_length_246404_cov_92.056298	TTCCAAAATC.GAGCGATATG	G	A	NODE_4_length_246404_cov_92.056298_193	WP_000378642.1:_response_regulator_transcription_factor_[Vibrio]	40	PASS	NA	GT	0	0	0	0	1	0	0	0	0	0	0	0	0	0	0	0	0	0	0	0	0	0	0	0	0	0	0	0	0	1	0	0	0	0	0	0	0	0	0
1139	NODE_4_length_246404_cov_92.056298	CGTTGGGCAA.ACCCGCCATC	A	C	NODE_4_length_246404_cov_92.056298_194	WP_000340298.1_potassium/proton_antiporter_[Vibrio_cholerae]	40	PASS	NA	GT	0	0	0	0	0	0	0	0	0	0	0	0	0	0	0	0	0	0	0	0	0	0	0	0	0	0	0	0	0	0	0	0	0	0	0	0	0	0	0
1140	NODE_4_length_246404_cov_92.056298	TTTGAGCAGA.GAAAATACCG	G	A	NODE_4_length_246404_cov_92.056298_194	WP_000340298.1_potassium/proton_antiporter_[Vibrio_cholerae]	40	PASS	NA	GT	0	0	0	0	0	0	0	0	0	0	0	0	0	0	0	0	0	0	0	0	0	0	0	0	0	0	0	0	0	0	0	0	0	0	0	0	0	0	0
1141	NODE_4_length_246404_cov_92.056298	CAGAGAAAAT.ACCGCCGCCG	A	C	NODE_4_length_246404_cov_92.056298_194	WP_000340298.1_potassium/proton_antiporter_[Vibrio_cholerae]	40	PASS	NA	GT	0	0	0	0	0	0	0	0	0	0	0	0	0	0	0	0	0	0	0	0	0	0	0	0	0	0	0	0	0	0	0	0	0	0	0	0	0	0	0
1142	NODE_4_length_246404_cov_92.056298	GTTGCGGCTC.GCCGCGCTCG	G	C	NODE_4_length_246404_cov_92.056298_199	WP_000135052.1:_DNA-directed_RNA_polymerase_subunit_omega_[Vibrio]	40	PASS	NA	GT	0	0	0	0	0	0	0	0	0	0	0	0	0	0	0	0	0	0	0	0	0	0	0	0	0	0	0	0	1	0	0	0	0	0	0	0	0	0	0
1143	NODE_4_length_246404_cov_92.056298	CTCGCCGCGC.TCGTCAAATG	T	C	NODE_4_length_246404_cov_92.056298_199	WP_000135052.1:_DNA-directed_RNA_polymerase_subunit_omega_[Vibrio]	40	PASS	NA	GT	0	0	0	0	0	0	0	0	0	0	0	0	0	0	0	0	0	0	0	0	0	0	0	0	0	0	0	0	0	0	0	0	0	0	0	0	0	0	0
1144	NODE_4_length_246404_cov_92.056298	GATTGATGAG.TTACCCCCCG	T	C	NODE_4_length_246404_cov_92.056298_201	WP_000080593.1_ATP-dependent_DNA_helicase_RecG_[Vibrio_cholerae]	40	PASS	NA	GT	0	0	0	0	0	0	0	0	0	0	0	0	0	0	0	0	0	0	0	0	0	0	0	0	0	0	0	0	0	0	0	0	0	0	0	1	0	0	0
1145	NODE_4_length_246404_cov_92.056298	CCCTTGGTGT.ACCTGCCGAT	A	C	NODE_4_length_246404_cov_92.056298_202	WP_000193487.1_uracil-xanthine_permease_[Vibrio_cholerae]	40	PASS	NA	GT	0	0	0	0	0	0	0	0	0	0	0	0	0	0	0	0	0	0	0	0	0	0	0	0	0	0	0	0	0	0	0	0	0	0	0	0	0	0	0
1146	NODE_4_length_246404_cov_92.056298	CGGCAGCTTT.GGTAGCCTCG	G	A	NODE_4_length_246404_cov_92.056298_202	WP_000193487.1_uracil-xanthine_permease_[Vibrio_cholerae]	40	PASS	NA	GT	0	0	0	0	0	0	0	0	0	0	0	0	0	0	0	0	0	0	0	0	0	0	0	0	0	0	0	0	0	0	0	0	0	0	0	0	0	0	0
1147	NODE_4_length_246404_cov_92.056298	GTTGGAATTG.CGCAGACGAC	C	T	NODE_4_length_246404_cov_92.056298_204	WP_000230023.1:_two-component_system_response_regulator_OmpR_[Vibrio]	40	PASS	NA	GT	0	0	0	0	0	0	0	0	0	0	0	0	0	0	0	0	0	0	0	0	0	0	0	0	0	0	0	0	0	0	0	0	0	0	0	0	0	0	0
1148	NODE_4_length_246404_cov_92.056298	TACTTTGATC.ACCGCGAGCC	A	C	NODE_4_length_246404_cov_92.056298_206	WP_000030087.1_RNA-binding_transcriptional_accessory_protein_[Vibrio_cholerae]	40	PASS	NA	GT	0	0	0	0	0	0	0	0	0	0	0	0	0	0	0	0	0	0	0	0	0	0	0	0	0	0	0	0	0	0	0	0	0	0	0	0	0	0	0
1149	NODE_4_length_246404_cov_92.056298	CACCGGCGGG.TCCTCGCGCG	T	G	NODE_4_length_246404_cov_92.056298_206	WP_000030087.1_RNA-binding_transcriptional_accessory_protein_[Vibrio_cholerae]	40	PASS	NA	GT	0	0	0	0	0	0	0	0	0	0	0	0	0	0	0	0	0	0	0	0	0	0	0	0	0	0	0	0	0	0	0	0	0	0	0	0	0	0	0
1150	NODE_4_length_246404_cov_92.056298	TCCTCGCGCG.ACACTGGGCC	A	G	NODE_4_length_246404_cov_92.056298_206	WP_000030087.1_RNA-binding_transcriptional_accessory_protein_[Vibrio_cholerae]	40	PASS	NA	GT	0	0	0	0	0	0	0	0	0	0	0	0	0	0	0	0	0	0	0	0	0	0	0	0	0	0	0	0	0	0	0	0	0	0	0	0	0	0	0
1151	NODE_4_length_246404_cov_92.056298	TCACTGGCTC.GCGAACGCGA	G	C	NODE_4_length_246404_cov_92.056298_207	WP_000961392.1:_hypothetical_protein_[Vibrio]	40	ALN	NA	GT	0	0	0	0	0	0	0	0	0	0	0	0	0	0	0	0	0	0	0	0	0	0	0	0	0	0	0	0	0	0	0	0	0	0	0	0	0	0	0
1152	NODE_4_length_246404_cov_92.056298	CGGCCTGCTC.CGTTTGCACG	C	T	NODE_4_length_246404_cov_92.056298_207	WP_000961392.1:_hypothetical_protein_[Vibrio]	40	ALN	NA	GT	0	0	0	0	0	0	0	0	0	0	0	0	0	0	0	0	0	0	0	0	0	0	0	0	0	0	0	0	0	0	0	0	0	0	0	0	0	0	0
1153	NODE_4_length_246404_cov_92.056298	GGCCTGCTCC.GTTTGCACGT	G	A	NODE_4_length_246404_cov_92.056298_207	WP_000961392.1:_hypothetical_protein_[Vibrio]	40	ALN	NA	GT	0	0	0	0	0	0	0	0	0	0	0	0	0	0	0	0	0	0	0	0	0	0	0	0	0	0	0	0	0	0	0	0	0	0	0	0	0	0	0
1154	NODE_4_length_246404_cov_92.056298	GCCTGCTCCG.TTTGCACGTT	T	C	NODE_4_length_246404_cov_92.056298_207	WP_000961392.1:_hypothetical_protein_[Vibrio]	40	ALN	NA	GT	0	0	0	0	0	0	0	0	0	0	0	0	0	0	0	0	0	0	0	0	0	0	0	0	0	0	0	0	0	0	0	0	0	0	0	0	0	0	0
1155	NODE_4_length_246404_cov_92.056298	CTGCTCCGTT.TGCACGTTCA	T	C	NODE_4_length_246404_cov_92.056298_207	WP_000961392.1:_hypothetical_protein_[Vibrio]	40	ALN	NA	GT	0	0	0	0	0	0	0	0	0	0	0	0	0	0	0	0	0	0	0	0	0	0	0	0	0	0	0	0	0	0	0	0	0	0	0	0	0	0	0
1156	NODE_4_length_246404_cov_92.056298	TGCTCCGTTT.GCACGTTCAC	G	C	NODE_4_length_246404_cov_92.056298_207	WP_000961392.1:_hypothetical_protein_[Vibrio]	40	ALN	NA	GT	0	0	0	0	0	0	0	0	0	0	0	0	0	0	0	0	0	0	0	0	0	0	0	0	0	0	0	0	0	0	0	0	0	0	0	0	0	0	0
1157	NODE_4_length_246404_cov_92.056298	TCCGTTTGCA.CGTTCACTGA	C	T	NODE_4_length_246404_cov_92.056298_207	WP_000961392.1:_hypothetical_protein_[Vibrio]	40	ALN	NA	GT	0	0	0	0	0	0	0	0	0	0	0	0	0	0	0	0	0	0	0	0	0	0	0	0	0	0	0	0	0	0	0	0	0	0	0	0	0	0	0
1158	NODE_4_length_246404_cov_92.056298	TTGCACGTTC.ACTGATGGGG	A	T	NODE_4_length_246404_cov_92.056298_207	WP_000961392.1:_hypothetical_protein_[Vibrio]	40	ALN	NA	GT	0	0	0	0	0	0	0	0	0	0	0	0	0	0	0	0	0	0	0	0	0	0	0	0	0	0	0	0	0	0	0	0	0	0	0	0	0	0	0
1159	NODE_4_length_246404_cov_92.056298	AGCGGCAGGG.CAACTCATCC	C	G	NODE_4_length_246404_cov_92.056298_212	WP_000106799.1:_3'(2'),5'-bisphosphate_nucleotidase_CysQ_[Vibrio]	40	PASS	NA	GT	0	0	0	0	0	0	0	0	0	0	0	0	0	0	0	0	0	0	0	0	0	0	0	0	0	0	0	0	0	0	0	0	0	0	0	0	0	0	0
1160	NODE_4_length_246404_cov_92.056298	TAGCGGTAGC.CAAGTAATGG	C	A	NODE_4_length_246404_cov_92.056298_213	WP_000817146.1_type_II_secretion_system_protein_N_[Vibrio_cholerae]	40	PASS	NA	GT	0	0	0	0	0	0	0	0	0	0	0	0	0	0	0	0	0	0	0	0	0	0	0	0	0	0	0	0	0	0	0	0	0	0	0	0	0	0	0
1161	NODE_4_length_246404_cov_92.056298	GCGCAGCCGG.TAAGGAGAGT	T	G	NODE_4_length_246404_cov_92.056298_213	WP_000817146.1_type_II_secretion_system_protein_N_[Vibrio_cholerae]	40	PASS	NA	GT	0	0	0	0	0	0	0	0	0	0	0	0	0	0	0	0	0	0	0	0	0	0	0	0	0	0	0	0	0	0	0	0	0	0	0	0	0	0	0
1162	NODE_4_length_246404_cov_92.056298	GTAAGGAGAG.TAAAAAATCA	T	G	NODE_4_length_246404_cov_92.056298_213	WP_000817146.1_type_II_secretion_system_protein_N_[Vibrio_cholerae]	40	PASS	NA	GT	0	0	0	0	0	0	0	0	0	0	0	0	1	0	0	0	0	0	0	0	0	0	0	0	0	0	0	0	0	0	0	0	0	0	0	0	0	0	0
1163	NODE_4_length_246404_cov_92.056298	GACGCGTCGA.ATTAGTGATC	A	G	NODE_4_length_246404_cov_92.056298_214	WP_000661339.1:_type_II_secretion_system_protein_M_[Vibrio]	40	PASS	NA	GT	0	0	0	0	0	0	0	0	0	0	0	0	0	0	0	0	0	0	0	0	0	0	0	0	0	0	0	0	0	0	0	0	0	0	0	0	1	0	0
1164	NODE_4_length_246404_cov_92.056298	CGGCGGTTTT.GACAGGACTC	G	T	NODE_4_length_246404_cov_92.056298_218	WP_000837699.1:_type_II_secretion_system_minor_pseudopilin_GspI_[Vibrio]	40	PASS	NA	GT	0	0	0	0	0	0	0	0	0	0	0	0	0	0	0	0	0	0	0	0	0	0	0	0	0	0	0	0	0	0	0	0	0	0	0	0	0	0	0
1165	NODE_4_length_246404_cov_92.056298	CGGGATTAAA.CAGACGATCG	C	T	NODE_4_length_246404_cov_92.056298_219	WP_000127545.1:_type_II_secretion_system_minor_pseudopilin_GspH_[Vibrio]	40	PASS	NA	GT	0	0	0	0	1	0	0	0	0	0	0	0	0	0	0	0	0	0	0	0	0	0	0	0	0	0	0	0	0	1	0	0	0	0	0	0	0	0	0
1166	NODE_4_length_246404_cov_92.056298	CAGATTTTTC.GCCCGCCGCA	G	C	NODE_4_length_246404_cov_92.056298_221	WP_000718700.1_type_II_secretion_system_inner_membrane_protein_GspF_[Vibrio_cholerae]	40	PASS	NA	GT	0	0	0	0	0	0	0	0	0	0	0	0	0	0	0	0	0	0	0	0	0	0	0	0	0	0	0	0	0	0	0	0	0	0	0	0	0	0	0
1167	NODE_4_length_246404_cov_92.056298	GCACTACGTT.TCCCGCCCCT	T	C	NODE_4_length_246404_cov_92.056298_223	WP_000878557.1_type_II_secretion_system_secretin_GspD_[Vibrio_cholerae]	40	PASS	NA	GT	0	0	0	0	0	0	0	0	0	0	0	0	0	0	0	0	0	0	0	0	0	0	0	0	0	0	0	0	0	0	0	0	0	0	0	0	1	0	0
1168	NODE_4_length_246404_cov_92.056298	GTTGTGGCTG.CTCACGTGAA	C	G	NODE_4_length_246404_cov_92.056298_226	WP_001911276.1:_Hsp33_family_molecular_chaperone_HslO_[Vibrio]	40	PASS	NA	GT	0	0	0	0	0	0	0	0	0	0	0	0	0	0	0	0	0	0	0	0	0	0	0	0	0	0	0	0	0	0	0	1	0	0	0	0	0	0	0
1169	NODE_4_length_246404_cov_92.056298	GGTACGGCGG.TGAGATGAAA	T	G	NODE_4_length_246404_cov_92.056298_227	WP_000217613.1_phosphoenolpyruvate_carboxykinase_(ATP)_[Vibrio_cholerae]	40	PASS	NA	GT	0	0	0	0	0	0	0	0	0	0	0	0	0	0	0	0	0	0	0	0	0	0	0	0	0	0	0	0	0	0	0	0	0	0	0	0	0	0	0
1170	NODE_4_length_246404_cov_92.056298	AACTGGCAGG.TACTGAGCGT	T	G	NODE_4_length_246404_cov_92.056298_227	WP_000217613.1_phosphoenolpyruvate_carboxykinase_(ATP)_[Vibrio_cholerae]	40	PASS	NA	GT	0	0	0	0	0	0	0	0	0	0	0	0	0	0	0	0	0	0	0	0	0	0	0	0	0	0	0	0	0	0	0	0	0	0	0	0	0	0	0
1171	NODE_4_length_246404_cov_92.056298	TTAGTGCAAC.ACTCCTCTCT	A	C	NODE_4_length_246404_cov_92.056298_237	WP_001918943.1_nitrogen_regulation_protein_NR(II)_[Vibrio_cholerae]	40	PASS	NA	GT	0	0	0	0	0	0	0	0	0	0	0	0	0	0	0	0	0	0	0	0	0	0	0	0	0	0	0	0	0	0	0	0	0	0	0	0	0	0	0
1172	NODE_4_length_246404_cov_92.056298	ATGGCGGCGG.TGCAAACCTA	T	G	NODE_4_length_246404_cov_92.056298_239	WP_001128660.1_EAL_domain-containing_protein_[Vibrio_cholerae]	40	PASS	NA	GT	0	0	0	0	0	0	0	0	0	0	0	0	0	0	0	0	0	0	0	0	0	0	0	0	0	0	0	0	0	0	0	0	0	0	0	0	0	0	0
1173	NODE_4_length_246404_cov_92.056298	ACGACAGCTT.AGGTCACCAT	A	G	NODE_4_length_246404_cov_92.056298_239	WP_001128660.1_EAL_domain-containing_protein_[Vibrio_cholerae]	40	PASS	NA	GT	0	0	0	0	0	0	0	0	0	0	0	0	0	0	0	0	0	0	0	0	0	0	0	0	0	0	0	0	0	0	0	0	0	0	0	0	0	0	0
1174	NODE_5_length_235697_cov_93.443694	GCAACGGCTC.GCGAAAGGGC	G	C	NODE_5_length_235697_cov_93.443694_6	WP_001064847.1_2-isopropylmalate_synthase_[Vibrio_cholerae]	40	PASS	NA	GT	0	0	0	0	0	0	0	0	0	0	0	0	0	0	0	0	0	0	0	0	0	0	0	0	0	0	0	0	0	0	0	0	0	0	0	0	0	0	0
1175	NODE_5_length_235697_cov_93.443694	GCGTCAACCC.CAAAGTTGAT	C	A			40	PASS	NA	GT	1	1	1	1	0	1	0	0	0	0	1	1	0	0	0	1	1	1	0	1	1	1	1	1	1	0	1	0	0	0	1	0	0	1	0	1	0	1	1
1176	NODE_5_length_235697_cov_93.443694	CTTATCTTTC.CACTGGCGAT	C	G			40	PASS	NA	GT	1	0	0	0	0	0	0	0	0	0	0	0	0	0	0	0	0	0	0	0	0	0	0	0	0	0	0	0	0	0	0	0	0	0	0	0	0	0	0
1177	NODE_5_length_235697_cov_93.443694	GTGACGACAC.TGTGAGGCAT	T	C			40	PASS	NA	GT	0	0	0	0	0	0	0	0	0	0	0	0	0	0	0	0	0	0	0	0	0	0	0	0	0	0	0	0	0	0	0	0	0	0	0	0	0	0	0
1178	NODE_5_length_235697_cov_93.443694	AACCATCAGG.TTCAAGGCGG	T	G			40	PASS	NA	GT	0	0	0	0	0	0	0	0	0	0	0	0	0	0	0	0	0	0	0	0	0	0	0	0	0	0	0	0	0	0	0	0	0	0	0	0	0	0	0
1179	NODE_5_length_235697_cov_93.443694	CATATCAAAG.TCTGTGTATT	T	C	NODE_5_length_235697_cov_93.443694_18	WP_000042175.1:_YecA_family_protein_[Vibrio]	40	PASS	NA	GT	0	0	0	0	0	0	0	0	0	0	0	0	0	0	0	0	0	0	0	0	0	0	0	0	0	0	0	0	0	0	0	0	0	0	0	0	1	0	0
1180	NODE_5_length_235697_cov_93.443694	CGGCAGATGG.TGCGCTGTCG	T	G	NODE_5_length_235697_cov_93.443694_19	WP_000132411.1_2-octaprenyl-6-methoxyphenyl_hydroxylase_[Vibrio_cholerae]	40	PASS	NA	GT	0	0	0	0	0	0	0	0	0	0	0	0	0	0	0	0	0	0	0	0	0	0	0	0	0	0	0	0	0	0	0	0	0	0	0	0	0	0	0
1181	NODE_5_length_235697_cov_93.443694	AAATTCATAA.ATAAGTATTG	A	C			40	PASS	NA	GT	0	0	0	0	1	0	0	0	0	0	0	0	0	0	0	0	0	0	0	0	0	0	0	0	0	0	0	0	0	0	0	0	0	0	0	0	0	0	0
1182	NODE_5_length_235697_cov_93.443694	GTTGTGGCTT.CCTTGGTATG	C	T	NODE_5_length_235697_cov_93.443694_30	WP_000680632.1:_elongation_factor_4_[Vibrio]	40	PASS	NA	GT	0	0	0	0	0	0	0	0	0	0	0	0	0	0	0	0	0	0	0	0	0	0	0	0	0	0	0	0	0	0	0	0	0	0	0	0	0	0	0
1183	NODE_5_length_235697_cov_93.443694	TGGCTTCCTT.GGTATGCTGC	G	T	NODE_5_length_235697_cov_93.443694_30	WP_000680632.1:_elongation_factor_4_[Vibrio]	40	PASS	NA	GT	0	0	0	0	0	0	0	0	0	0	0	0	0	0	0	0	0	0	0	0	0	0	0	0	0	0	0	0	0	0	0	0	0	0	0	0	0	0	0
1184	NODE_5_length_235697_cov_93.443694	AAGTGGCAGG.TATGGATACG	T	G	NODE_5_length_235697_cov_93.443694_32	WP_001882136.1_ribonuclease_III_[Vibrio_cholerae]	40	PASS	NA	GT	0	0	0	0	0	0	0	0	0	0	0	0	0	0	0	0	0	0	0	0	0	0	0	0	0	0	0	0	1	0	0	0	0	0	0	0	0	0	0
1185	NODE_5_length_235697_cov_93.443694	AGTTCAGATA.GTCGCGAGAG	G	A	NODE_5_length_235697_cov_93.443694_40	WP_001882131.1_two-component_sensor_histidine_kinase_BarA_[Vibrio_cholerae]	40	PASS	NA	GT	0	0	0	0	0	0	0	0	0	0	0	0	0	0	0	0	0	0	0	0	0	0	0	0	0	0	0	0	0	0	0	0	0	0	0	0	0	0	0
1186	NODE_5_length_235697_cov_93.443694	TTACTAGGCG.CTAAGTTGAG	C	A	NODE_5_length_235697_cov_93.443694_40	WP_001882131.1_two-component_sensor_histidine_kinase_BarA_[Vibrio_cholerae]	40	PASS	NA	GT	0	0	0	0	0	0	0	1	0	1	0	0	0	0	0	0	0	0	0	0	0	0	0	0	0	0	0	0	0	0	0	0	0	0	0	0	0	0	0
1187	NODE_5_length_235697_cov_93.443694	CGCGGGCGCG.CAAGCCATAT	C	A			40	PASS	NA	GT	0	0	0	0	0	0	0	0	0	0	0	0	0	0	0	0	0	0	0	0	0	0	0	0	0	0	0	1	1	0	0	0	0	0	0	0	0	0	0
1188	NODE_5_length_235697_cov_93.443694	CGAGAAACTG.ACCCGCCGCC	A	C	NODE_5_length_235697_cov_93.443694_43	WP_000019240.1_nucleoside_triphosphate_pyrophosphohydrolase_[Vibrio_cholerae]	40	PASS	NA	GT	0	0	0	0	0	0	0	0	0	0	0	0	0	0	0	0	0	0	0	0	0	0	0	0	0	0	0	0	0	0	0	0	0	0	0	0	0	0	0
1189	NODE_5_length_235697_cov_93.443694	ACTGGCGGGG.TTGTATCCTC	T	G	NODE_5_length_235697_cov_93.443694_44	WP_000210846.1:_CTP_synthase_[Vibrio]	40	PASS	NA	GT	0	0	0	0	0	0	0	0	0	0	0	0	0	0	0	0	0	0	0	0	0	0	0	0	0	0	0	0	0	0	0	0	0	0	0	0	0	0	0
1190	NODE_5_length_235697_cov_93.443694	TCGATTTCAG.GCAGCACCAC	G	A	NODE_5_length_235697_cov_93.443694_46	WP_001167859.1_multifunctional_CCA_addition/repair_protein_[Vibrio_cholerae]	40	PASS	NA	GT	0	0	0	0	0	0	0	0	0	0	0	0	1	0	0	0	0	0	0	0	0	0	0	0	0	0	0	0	0	0	0	0	0	0	0	0	0	0	0
1191	NODE_5_length_235697_cov_93.443694	CGTTCCGGGG.TTAGTGACAG	T	G	NODE_5_length_235697_cov_93.443694_48	WP_000048991.1_general_secretion_pathway_protein_GspB_[Vibrio_cholerae]	40	PASS	NA	GT	0	0	0	0	0	0	0	0	0	0	0	0	0	0	0	0	0	0	0	0	0	0	0	0	0	0	0	0	0	0	0	0	0	0	0	0	0	0	0
1192	NODE_5_length_235697_cov_93.443694	TGGTGGCGGG.TGATCGCCAA	T	G	NODE_5_length_235697_cov_93.443694_52	WP_000447090.1_inorganic_triphosphatase_[Vibrio_cholerae]	40	PASS	NA	GT	0	0	0	0	0	0	0	0	0	0	0	0	0	0	0	0	0	0	0	0	0	0	0	0	0	0	0	0	0	0	0	1	0	0	0	0	0	0	0
1193	NODE_5_length_235697_cov_93.443694	GTTCACCCCA.CTCACATAGT	C	A			40	PASS	NA	GT	0	0	0	0	0	0	0	0	0	0	0	0	0	0	0	0	0	0	0	1	0	0	0	0	0	0	0	0	0	0	0	0	0	0	0	0	0	0	0
1194	NODE_5_length_235697_cov_93.443694	TATTGGCGGG.TCTTGGCGCG	T	G	NODE_5_length_235697_cov_93.443694_56	WP_000805769.1:_bifunctional_D-glycero-beta-D-manno-heptose-7-phosphate_kinase/D-glycero-beta-D-manno-heptose_1-phosphate_adenylyltransferase_HldE_[Vibrio]	40	PASS	NA	GT	0	0	0	0	0	0	0	0	0	0	0	0	0	0	0	0	0	0	0	0	0	0	0	0	0	0	0	0	1	0	0	0	0	0	0	0	0	0	0
1195	NODE_5_length_235697_cov_93.443694	AGCGCGCTAT.GATTATCCGA	G	T	NODE_5_length_235697_cov_93.443694_59	WP_000080926.1:_DUF1249_family_protein_[Vibrio]	40	PASS	NA	GT	0	0	0	0	0	0	0	0	0	0	0	0	0	0	0	0	0	0	0	0	0	0	0	0	0	0	0	0	0	0	0	0	0	0	0	0	0	0	0
1196	NODE_5_length_235697_cov_93.443694	CGCCCTATTT.ACCCGCCATT	A	C	NODE_5_length_235697_cov_93.443694_62	WP_000139795.1:_DNA_topoisomerase_IV_subunit_B_[Vibrio]	40	PASS	NA	GT	0	0	0	0	0	0	0	0	0	0	0	0	0	0	0	0	0	0	0	0	0	0	0	0	0	0	0	0	0	0	0	0	0	0	0	0	0	0	0
1197	NODE_5_length_235697_cov_93.443694	CATGGCGATT.CGGCCTGTTA	C	T	NODE_5_length_235697_cov_93.443694_63	WP_000102510.1_DNA_topoisomerase_IV_subunit_A_[Vibrio_cholerae]	40	PASS	NA	GT	1	1	1	1	1	1	0	0	1	0	1	1	0	1	1	1	1	1	0	1	1	1	1	1	1	1	1	0	0	1	0	0	0	1	0	1	0	1	1
1198	NODE_5_length_235697_cov_93.443694	AGATTGAAAC.CTCAGCGGAG	C	A	NODE_5_length_235697_cov_93.443694_63	WP_000102510.1_DNA_topoisomerase_IV_subunit_A_[Vibrio_cholerae]	40	PASS	NA	GT	0	0	0	0	0	0	0	0	0	0	0	0	0	0	0	0	0	0	0	0	0	0	0	0	0	0	0	0	0	0	0	0	0	0	0	0	0	0	0
1199	NODE_5_length_235697_cov_93.443694	GTAGTGGCCG.GTTTCGCGAG	G	A	NODE_5_length_235697_cov_93.443694_65	WP_000207198.1_cell_division_protein_ZapD_[Vibrio_cholerae]	40	PASS	NA	GT	1	1	1	1	0	1	0	0	0	0	1	1	0	0	0	1	1	1	0	0	1	1	0	1	1	0	1	0	0	0	0	0	0	1	0	1	0	1	1
1200	NODE_5_length_235697_cov_93.443694	GGTGGTTATA.ACCGCCGCCA	A	C	NODE_5_length_235697_cov_93.443694_71	WP_000665274.1:_carboxylating_nicotinate-nucleotide_diphosphorylase_[Vibrio]	40	PASS	NA	GT	0	0	0	0	0	0	0	0	0	0	0	0	0	0	0	0	0	0	0	0	0	0	0	0	0	0	0	0	0	0	0	0	0	0	0	0	0	0	0
1201	NODE_5_length_235697_cov_93.443694	CACGGCTTTA.TCAATCAGCG	T	C	NODE_5_length_235697_cov_93.443694_77	WP_000751250.1_bifunctional_metallophosphatase/5'-nucleotidase_[Vibrio_cholerae]	40	PASS	NA	GT	0	0	0	0	0	0	0	0	0	0	0	0	0	0	0	0	0	0	0	0	0	0	0	0	0	0	0	0	0	0	0	0	0	0	0	0	0	0	0
1202	NODE_5_length_235697_cov_93.443694	GGGTAGGAAA.GGATTACCAT	G	T	NODE_5_length_235697_cov_93.443694_77	WP_000751250.1_bifunctional_metallophosphatase/5'-nucleotidase_[Vibrio_cholerae]	40	PASS	NA	GT	0	0	0	0	0	0	0	0	0	0	0	0	1	0	0	0	0	0	0	0	0	0	0	0	0	0	0	0	0	0	0	0	0	0	0	0	0	0	0
1203	NODE_5_length_235697_cov_93.443694	TCGAACGTCG.TATCCGTTCA	T	C	NODE_5_length_235697_cov_93.443694_79	WP_017686525.1_pyruvate_dehydrogenase_(acetyl-transferring),_homodimeric_type_[Vibrio_cholerae]	40	PASS	NA	GT	0	0	0	0	0	0	0	1	0	1	0	0	0	0	0	0	0	0	0	0	0	0	0	0	0	0	0	0	0	0	0	0	0	0	0	0	0	0	0
1204	NODE_5_length_235697_cov_93.443694	GAAGTGAAGA.ACCTGCCGTA	A	C	NODE_5_length_235697_cov_93.443694_79	WP_017686525.1_pyruvate_dehydrogenase_(acetyl-transferring),_homodimeric_type_[Vibrio_cholerae]	40	PASS	NA	GT	0	0	0	0	0	0	0	0	0	0	0	0	0	0	0	0	0	0	0	0	0	0	0	0	0	0	0	0	0	0	0	1	1	0	0	0	0	0	0
1205	NODE_5_length_235697_cov_93.443694	TAGTGGCAGG.TGACAAAGTG	T	G	NODE_5_length_235697_cov_93.443694_80	WP_017686526.1_pyruvate_dehydrogenase_complex_dihydrolipoyllysine-residue_acetyltransferase_[Vibrio_cholerae]	40	PASS	NA	GT	0	0	0	0	0	0	0	0	0	0	0	0	0	0	0	0	0	0	0	0	0	0	0	0	0	0	0	1	0	0	0	1	0	0	0	0	0	0	0
1206	NODE_5_length_235697_cov_93.443694	TGGCTCTCTG.ATCATGGTCT	A	C	NODE_5_length_235697_cov_93.443694_80	WP_017686526.1_pyruvate_dehydrogenase_complex_dihydrolipoyllysine-residue_acetyltransferase_[Vibrio_cholerae]	40	PASS	NA	GT	0	0	0	0	0	0	0	0	0	0	0	0	0	0	0	0	0	0	1	0	0	0	0	0	0	0	0	1	1	0	0	1	1	0	0	0	0	0	0
1207	NODE_5_length_235697_cov_93.443694	ACGGCAACGC.GTGCAGCGGT	G	A	NODE_5_length_235697_cov_93.443694_84	WP_000725937.1:_penicillin-binding_protein_3_[Vibrio]	40	PASS	NA	GT	1	1	1	1	0	1	0	0	0	0	1	1	0	0	0	1	1	1	0	0	1	1	0	1	1	0	1	0	0	0	0	0	0	1	0	1	0	1	1
1208	NODE_5_length_235697_cov_93.443694	TCTCAGCTCA.GCTCAGTATT	G	A	NODE_5_length_235697_cov_93.443694_86	WP_000621814.1:_UDP-N-acetylmuramoyl-tripeptide--D-alanyl-D-alanine_ligase_[Vibrio]	40	ALN	NA	GT	0	0	0	0	0	0	0	0	0	0	0	0	0	0	0	0	0	0	0	0	0	0	0	0	0	0	0	0	0	0	0	0	0	0	0	0	0	0	0
1209	NODE_5_length_235697_cov_93.443694	CTCAGCTCAG.CTCAGTATTG	C	A	NODE_5_length_235697_cov_93.443694_86	WP_000621814.1:_UDP-N-acetylmuramoyl-tripeptide--D-alanyl-D-alanine_ligase_[Vibrio]	40	ALN	NA	GT	0	0	0	0	0	0	0	0	0	0	0	0	0	0	0	0	0	0	0	0	0	0	0	0	0	0	0	0	0	0	0	0	0	0	0	0	0	0	0
1210	NODE_5_length_235697_cov_93.443694	CTCAGCTCAG.TATTGAATGC	T	G	NODE_5_length_235697_cov_93.443694_86	WP_000621814.1:_UDP-N-acetylmuramoyl-tripeptide--D-alanyl-D-alanine_ligase_[Vibrio]	40	ALN	NA	GT	0	0	0	0	0	0	0	0	0	0	0	0	0	0	0	0	0	0	0	0	0	0	0	0	0	0	0	0	0	0	0	0	0	0	0	0	0	0	0
1211	NODE_5_length_235697_cov_93.443694	AGCTCAGTAT.TGAATGCTCG	T	G	NODE_5_length_235697_cov_93.443694_86	WP_000621814.1:_UDP-N-acetylmuramoyl-tripeptide--D-alanyl-D-alanine_ligase_[Vibrio]	40	ALN	NA	GT	0	0	0	0	0	0	0	0	0	0	0	0	0	0	0	0	0	0	0	0	0	0	0	0	0	0	0	0	0	0	0	0	0	0	0	0	0	0	0
1212	NODE_5_length_235697_cov_93.443694	CTCAGTATTG.AATGCTCGTT	A	G	NODE_5_length_235697_cov_93.443694_86	WP_000621814.1:_UDP-N-acetylmuramoyl-tripeptide--D-alanyl-D-alanine_ligase_[Vibrio]	40	ALN	NA	GT	0	0	0	0	0	0	0	0	0	0	0	0	0	0	0	0	0	0	0	0	0	0	0	0	0	0	0	0	0	0	0	0	0	0	0	0	0	0	0
1213	NODE_5_length_235697_cov_93.443694	TCAGTATTGA.ATGCTCGTTT	A	G	NODE_5_length_235697_cov_93.443694_86	WP_000621814.1:_UDP-N-acetylmuramoyl-tripeptide--D-alanyl-D-alanine_ligase_[Vibrio]	40	ALN	NA	GT	0	0	0	0	0	0	0	0	0	0	0	0	0	0	0	0	0	0	0	0	0	0	0	0	0	0	0	0	0	0	0	0	0	0	0	0	0	0	0
1214	NODE_5_length_235697_cov_93.443694	GTATTGAATG.CTCGTTTAAT	C	A	NODE_5_length_235697_cov_93.443694_86	WP_000621814.1:_UDP-N-acetylmuramoyl-tripeptide--D-alanyl-D-alanine_ligase_[Vibrio]	40	ALN	NA	GT	0	0	0	0	0	0	0	0	0	0	0	0	0	0	0	0	0	0	0	0	0	0	0	0	0	0	0	0	0	0	0	0	0	0	0	0	0	0	0
1215	NODE_5_length_235697_cov_93.443694	TATTGAATGC.TCGTTTAATT	T	G	NODE_5_length_235697_cov_93.443694_86	WP_000621814.1:_UDP-N-acetylmuramoyl-tripeptide--D-alanyl-D-alanine_ligase_[Vibrio]	40	ALN	NA	GT	0	0	0	0	0	0	0	0	0	0	0	0	0	0	0	0	0	0	0	0	0	0	0	0	0	0	0	0	0	0	0	0	0	0	0	0	0	0	0
1216	NODE_5_length_235697_cov_93.443694	GCTAGCTTTA.CTTTGGTTAC	C	T	NODE_5_length_235697_cov_93.443694_86	WP_000621814.1:_UDP-N-acetylmuramoyl-tripeptide--D-alanyl-D-alanine_ligase_[Vibrio]	40	PASS	NA	GT	0	0	0	0	0	0	0	0	0	0	0	0	0	0	0	0	0	0	0	0	0	0	0	0	0	0	0	0	0	0	0	0	0	0	0	0	0	0	0
1217	NODE_5_length_235697_cov_93.443694	GCTGAACTGC.TCCAGCCATA	T	C	NODE_5_length_235697_cov_93.443694_87	WP_000587839.1:_phospho-N-acetylmuramoyl-pentapeptide-transferase_[Vibrio]	40	PASS	NA	GT	0	0	0	0	0	0	0	0	0	0	0	0	0	0	0	0	0	0	0	0	0	0	0	0	0	0	0	0	0	0	0	0	0	0	0	0	0	0	0
1218	NODE_5_length_235697_cov_93.443694	GCAGCGTTTT.GCCACGCGTA	G	T	NODE_5_length_235697_cov_93.443694_90	WP_001038919.1_undecaprenyldiphospho-muramoylpentapeptide_beta-N-acetylglucosaminyltransferase_[Vibrio_cholerae]	40	PASS	NA	GT	0	0	0	0	0	0	0	0	0	0	0	0	0	0	0	0	0	0	0	0	0	0	0	0	0	0	0	0	0	0	0	0	0	0	0	0	0	0	0
1219	NODE_5_length_235697_cov_93.443694	CGGGGCGGGG.ATGAGCGGGA	A	G	NODE_5_length_235697_cov_93.443694_91	WP_000152805.1_UDP-N-acetylmuramate--L-alanine_ligase_[Vibrio_cholerae]	40	PASS	NA	GT	0	0	0	0	0	0	0	0	0	0	0	0	0	0	0	0	0	0	0	0	0	0	0	0	0	0	0	0	0	0	0	1	0	0	0	0	0	0	0
1220	NODE_5_length_235697_cov_93.443694	TCAATATTAT.TGGCGCTGGC	T	C	NODE_5_length_235697_cov_93.443694_93	WP_000169466.1:_cell_division_protein_FtsA_[Vibrio]	40	PASS	NA	GT	0	0	0	0	0	0	0	1	0	1	0	0	0	0	0	0	0	0	0	0	0	0	0	0	0	0	0	0	0	0	0	0	0	0	0	0	0	0	0
1221	NODE_5_length_235697_cov_93.443694	CGGTGTTATG.CCGGCCGTTC	C	T			40	PASS	NA	GT	0	0	0	0	0	0	0	0	0	0	0	0	0	0	0	0	0	0	0	0	0	0	0	0	0	0	0	0	0	0	0	0	0	0	0	0	0	0	0
1222	NODE_5_length_235697_cov_93.443694	AATGGCCAAA.CCCGTTTTGC	C	T	NODE_5_length_235697_cov_93.443694_96	WP_001204646.1:_DUF721_domain-containing_protein_[Vibrio]	40	PASS	NA	GT	1	0	1	0	0	1	0	0	0	0	0	0	0	0	0	0	0	0	0	0	1	0	0	0	0	0	0	0	0	0	0	0	0	0	0	0	0	0	0
1223	NODE_5_length_235697_cov_93.443694	TGTGGTCGAT.GAAGTGGACT	G	A	NODE_5_length_235697_cov_93.443694_97	WP_041048950.1_preprotein_translocase_subunit_SecA_[Vibrio_cholerae]	40	PASS	NA	GT	0	0	0	0	0	0	0	0	0	0	0	0	0	0	0	0	0	0	0	0	0	0	0	0	0	0	0	0	0	0	0	0	0	0	0	0	0	0	0
1224	NODE_5_length_235697_cov_93.443694	GGTCGATGAA.GTGGACTCAA	G	A	NODE_5_length_235697_cov_93.443694_97	WP_041048950.1_preprotein_translocase_subunit_SecA_[Vibrio_cholerae]	40	PASS	NA	GT	0	0	0	0	0	0	0	0	0	0	0	0	0	0	0	0	0	0	0	0	0	0	0	0	0	0	0	0	0	0	0	0	0	0	0	0	0	0	0
1225	NODE_5_length_235697_cov_93.443694	CGATGAAGTG.GACTCAATCT	G	A	NODE_5_length_235697_cov_93.443694_97	WP_041048950.1_preprotein_translocase_subunit_SecA_[Vibrio_cholerae]	40	PASS	NA	GT	0	0	0	0	0	0	0	0	0	0	0	0	0	0	0	0	0	0	0	0	0	0	0	0	0	0	0	0	0	0	0	0	0	0	0	0	0	0	0
1226	NODE_5_length_235697_cov_93.443694	ATGAAGTGGA.CTCAATCTTA	C	A	NODE_5_length_235697_cov_93.443694_97	WP_041048950.1_preprotein_translocase_subunit_SecA_[Vibrio_cholerae]	40	ALN	NA	GT	0	0	0	0	0	0	0	0	0	0	0	0	0	0	0	0	0	0	0	0	0	0	0	0	0	0	0	0	0	0	0	0	0	0	0	0	0	0	0
1227	NODE_5_length_235697_cov_93.443694	GTGGACTCAA.TCTTAATCGA	T	C	NODE_5_length_235697_cov_93.443694_97	WP_041048950.1_preprotein_translocase_subunit_SecA_[Vibrio_cholerae]	40	ALN	NA	GT	0	0	0	0	0	0	0	0	0	0	0	0	0	0	0	0	0	0	0	0	0	0	0	0	0	0	0	0	0	0	0	0	0	0	0	0	0	0	0
1228	NODE_5_length_235697_cov_93.443694	GGACTCAATC.TTAATCGATG	T	A	NODE_5_length_235697_cov_93.443694_97	WP_041048950.1_preprotein_translocase_subunit_SecA_[Vibrio_cholerae]	40	ALN	NA	GT	0	0	0	0	0	0	0	0	0	0	0	0	0	0	0	0	0	0	0	0	0	0	0	0	0	0	0	0	0	0	0	0	0	0	0	0	0	0	0
1229	NODE_5_length_235697_cov_93.443694	ACTCAATCTT.AATCGATGAA	A	G	NODE_5_length_235697_cov_93.443694_97	WP_041048950.1_preprotein_translocase_subunit_SecA_[Vibrio_cholerae]	40	ALN	NA	GT	0	0	0	0	0	0	0	0	0	0	0	0	0	0	0	0	0	0	0	0	0	0	0	0	0	0	0	0	0	0	0	0	0	0	0	0	0	0	0
1230	NODE_5_length_235697_cov_93.443694	ATCTTAATCG.ATGAAGCACG	A	C	NODE_5_length_235697_cov_93.443694_97	WP_041048950.1_preprotein_translocase_subunit_SecA_[Vibrio_cholerae]	40	ALN	NA	GT	0	0	0	0	0	0	0	0	0	0	0	0	0	0	0	0	0	0	0	0	0	0	0	0	0	0	0	0	0	0	0	0	0	0	0	0	0	0	0
1231	NODE_5_length_235697_cov_93.443694	TTAATCGATG.AAGCACGTAC	A	N	NODE_5_length_235697_cov_93.443694_97	WP_041048950.1_preprotein_translocase_subunit_SecA_[Vibrio_cholerae]	40	N:ALN	NA	GT	0	0	0	0	0	0	0	0	0	0	0	0	0	0	0	0	0	0	0	0	0	0	0	0	0	0	0	0	0	0	0	0	0	0	0	0	0	0	0
1232	NODE_5_length_235697_cov_93.443694	ATCGATGAAG.CACGTACCCC	C	G	NODE_5_length_235697_cov_93.443694_97	WP_041048950.1_preprotein_translocase_subunit_SecA_[Vibrio_cholerae]	40	ALN	NA	GT	0	0	0	0	0	0	0	0	0	0	0	0	0	0	0	0	0	0	0	0	0	0	0	0	0	0	0	0	0	0	0	0	0	0	0	0	0	0	0
1233	NODE_5_length_235697_cov_93.443694	TCGATGAAGC.ACGTACCCCG	A	T	NODE_5_length_235697_cov_93.443694_97	WP_041048950.1_preprotein_translocase_subunit_SecA_[Vibrio_cholerae]	40	ALN	NA	GT	0	0	0	0	0	0	0	0	0	0	0	0	0	0	0	0	0	0	0	0	0	0	0	0	0	0	0	0	0	0	0	0	0	0	0	0	0	0	0
1234	NODE_5_length_235697_cov_93.443694	ATGAAGCACG.TACCCCGCTG	T	C	NODE_5_length_235697_cov_93.443694_97	WP_041048950.1_preprotein_translocase_subunit_SecA_[Vibrio_cholerae]	40	ALN	NA	GT	0	0	0	0	0	0	0	0	0	0	0	0	0	0	0	0	0	0	0	0	0	0	0	0	0	0	0	0	0	0	0	0	0	0	0	0	0	0	0
1235	NODE_5_length_235697_cov_93.443694	TGAAGCACGT.ACCCCGCTGA	A	G	NODE_5_length_235697_cov_93.443694_97	WP_041048950.1_preprotein_translocase_subunit_SecA_[Vibrio_cholerae]	40	ALN	NA	GT	0	0	0	0	0	0	0	0	0	0	0	0	0	0	0	0	0	0	0	0	0	0	0	0	0	0	0	0	0	0	0	0	0	0	0	0	0	0	0
1236	NODE_5_length_235697_cov_93.443694	AAGCACGTAC.CCCGCTGATT	C	G	NODE_5_length_235697_cov_93.443694_97	WP_041048950.1_preprotein_translocase_subunit_SecA_[Vibrio_cholerae]	40	ALN	NA	GT	0	0	0	0	0	0	0	0	0	0	0	0	0	0	0	0	0	0	0	0	0	0	0	0	0	0	0	0	0	0	0	0	0	0	0	0	0	0	0
1237	NODE_5_length_235697_cov_93.443694	AGCACGTACC.CCGCTGATTA	C	A	NODE_5_length_235697_cov_93.443694_97	WP_041048950.1_preprotein_translocase_subunit_SecA_[Vibrio_cholerae]	40	ALN	NA	GT	0	0	0	0	0	0	0	0	0	0	0	0	0	0	0	0	0	0	0	0	0	0	0	0	0	0	0	0	0	0	0	0	0	0	0	0	0	0	0
1238	NODE_5_length_235697_cov_93.443694	GCACGTACCC.CGCTGATTAT	C	T	NODE_5_length_235697_cov_93.443694_97	WP_041048950.1_preprotein_translocase_subunit_SecA_[Vibrio_cholerae]	40	ALN	NA	GT	0	0	0	0	0	0	0	0	0	0	0	0	0	0	0	0	0	0	0	0	0	0	0	0	0	0	0	0	0	0	0	0	0	0	0	0	0	0	0
1239	NODE_5_length_235697_cov_93.443694	CACGTACCCC.GCTGATTATC	G	T	NODE_5_length_235697_cov_93.443694_97	WP_041048950.1_preprotein_translocase_subunit_SecA_[Vibrio_cholerae]	40	ALN	NA	GT	0	0	0	0	0	0	0	0	0	0	0	0	0	0	0	0	0	0	0	0	0	0	0	0	0	0	0	0	0	0	0	0	0	0	0	0	0	0	0
1240	NODE_5_length_235697_cov_93.443694	ACGTACCCCG.CTGATTATCT	C	T	NODE_5_length_235697_cov_93.443694_97	WP_041048950.1_preprotein_translocase_subunit_SecA_[Vibrio_cholerae]	40	ALN	NA	GT	0	0	0	0	0	0	0	0	0	0	0	0	0	0	0	0	0	0	0	0	0	0	0	0	0	0	0	0	0	0	0	0	0	0	0	0	0	0	0
1241	NODE_5_length_235697_cov_93.443694	TACCCCGCTG.ATTATCTCAG	A	G	NODE_5_length_235697_cov_93.443694_97	WP_041048950.1_preprotein_translocase_subunit_SecA_[Vibrio_cholerae]	40	ALN	NA	GT	0	0	0	0	0	0	0	0	0	0	0	0	0	0	0	0	0	0	0	0	0	0	0	0	0	0	0	0	0	0	0	0	0	0	0	0	0	0	0
1242	NODE_5_length_235697_cov_93.443694	ACCCCGCTGA.TTATCTCAGG	T	A	NODE_5_length_235697_cov_93.443694_97	WP_041048950.1_preprotein_translocase_subunit_SecA_[Vibrio_cholerae]	40	PASS	NA	GT	0	0	0	0	0	0	0	0	0	0	0	0	0	0	0	0	0	0	0	0	0	0	0	0	0	0	0	0	0	0	0	0	0	0	0	0	0	0	0
1243	NODE_5_length_235697_cov_93.443694	ACATGGCGGG.TCGTGGTACG	T	G	NODE_5_length_235697_cov_93.443694_97	WP_041048950.1_preprotein_translocase_subunit_SecA_[Vibrio_cholerae]	40	PASS	NA	GT	0	0	0	0	0	0	0	0	0	0	0	0	0	0	0	0	0	0	0	0	0	0	0	0	0	0	0	0	0	0	0	0	0	0	0	0	0	0	0
1244	NODE_5_length_235697_cov_93.443694	CGTTTTTTTT.ATCCTTAAAA	A	T			40	PASS	NA	GT	0	0	0	0	0	0	0	0	0	0	0	0	0	0	0	0	0	0	0	0	0	0	0	0	0	0	0	0	0	0	0	1	0	0	0	0	0	0	0
1245	NODE_5_length_235697_cov_93.443694	AGTGGCGGCC.AAACTGGCAG	A	C	NODE_5_length_235697_cov_93.443694_101	WP_001126441.1:_carbamoyl-phosphate_synthase_large_subunit_[Vibrio]	40	PASS	NA	GT	0	0	0	0	0	0	0	0	0	0	0	0	0	0	0	0	0	0	0	0	0	0	0	0	0	0	0	0	0	0	0	0	0	0	0	0	0	0	0
1246	NODE_5_length_235697_cov_93.443694	TGGCAGTGGG.TTTCACTCTG	T	G	NODE_5_length_235697_cov_93.443694_101	WP_001126441.1:_carbamoyl-phosphate_synthase_large_subunit_[Vibrio]	40	PASS	NA	GT	0	0	0	0	0	0	0	0	0	0	0	0	0	0	0	0	0	0	0	0	0	0	0	0	0	0	0	1	0	0	0	0	0	0	0	0	0	0	0
1247	NODE_5_length_235697_cov_93.443694	AGAAGAATGG.TGGGGGGGGG	T	G			40	PASS	NA	GT	0	0	0	0	0	0	0	0	0	0	0	0	0	0	0	0	0	0	0	0	0	0	0	0	0	0	0	0	0	0	0	0	0	0	0	0	0	0	0
1248	NODE_5_length_235697_cov_93.443694	CACAGTATAC.ACATAGTTCA	A	T	NODE_5_length_235697_cov_93.443694_104	WP_000612657.1_TIGR02646_family_protein_[Vibrio_cholerae]	40	PASS	NA	GT	1	0	0	0	0	0	0	0	0	0	0	0	0	0	0	0	0	0	0	0	0	0	0	0	0	0	0	0	0	0	0	0	0	0	0	0	0	0	0
1249	NODE_5_length_235697_cov_93.443694	GTCTTTCGAC.AATCTTCTTG	A	C	NODE_5_length_235697_cov_93.443694_105	WP_001005173.1_AAA_family_ATPase_[Vibrio_cholerae]	40	LCB	NA	GT	1	0	0	0	0	0	0	0	0	0	0	0	0	0	0	0	0	0	0	0	0	0	0	0	0	0	0	0	0	0	0	0	0	0	0	0	0	0	0
1250	NODE_5_length_235697_cov_93.443694	GTCCTCTTTT.CACCAGAGAT	C	T	NODE_5_length_235697_cov_93.443694_105	WP_001005173.1_AAA_family_ATPase_[Vibrio_cholerae]	40	LCB	NA	GT	1	0	0	0	0	0	0	0	0	0	0	0	0	0	0	0	0	0	0	0	0	0	0	0	0	0	0	0	0	0	0	0	0	0	0	0	0	0	0
1251	NODE_5_length_235697_cov_93.443694	TTTCTTCACT.ATGAACTAAT	A	G	NODE_5_length_235697_cov_93.443694_105	WP_001005173.1_AAA_family_ATPase_[Vibrio_cholerae]	40	LCB	NA	GT	0	0	0	0	0	0	0	0	0	0	0	0	0	0	0	0	0	0	0	0	0	0	0	0	0	0	0	0	0	0	0	0	0	0	0	0	0	1	0
1252	NODE_5_length_235697_cov_93.443694	TAGAACTAGT.GGGCTATGCG	G	A	NODE_5_length_235697_cov_93.443694_105	WP_001005173.1_AAA_family_ATPase_[Vibrio_cholerae]	40	LCB	NA	GT	0	0	0	0	0	0	0	0	0	0	0	0	0	0	0	0	0	0	0	0	0	0	0	0	0	0	0	0	0	0	0	0	0	0	0	0	0	0	0
1253	NODE_5_length_235697_cov_93.443694	TAGTGGCGGG.AGTTGCGGGA	A	G	NODE_5_length_235697_cov_93.443694_107	WP_000423593.1:_TSUP_family_transporter_[Vibrio]	40	PASS	NA	GT	0	0	0	0	0	0	0	0	0	0	0	0	0	0	0	0	0	0	0	0	0	0	0	0	0	0	0	0	0	0	0	0	0	0	0	0	0	0	0
1254	NODE_5_length_235697_cov_93.443694	GAGTTGCGGG.ATTCATTGAT	A	G	NODE_5_length_235697_cov_93.443694_107	WP_000423593.1:_TSUP_family_transporter_[Vibrio]	40	PASS	NA	GT	0	0	0	0	0	0	0	0	0	0	0	0	0	0	0	0	0	0	0	0	0	0	0	0	0	0	0	0	0	0	0	0	0	0	0	0	0	0	0
1255	NODE_5_length_235697_cov_93.443694	TATTGGCGGG.ATTGGCTAAA	A	G	NODE_5_length_235697_cov_93.443694_108	WP_000923496.1:_LysR_family_transcriptional_regulator_[Vibrio]	40	PASS	NA	GT	0	0	0	0	0	0	0	0	0	0	0	0	0	0	0	0	0	0	0	0	0	0	0	0	0	0	0	0	0	0	0	1	0	0	0	0	0	0	0
1256	NODE_5_length_235697_cov_93.443694	CTCTAAATTC.ACAATGCGTT	A	G	NODE_5_length_235697_cov_93.443694_108	WP_000923496.1:_LysR_family_transcriptional_regulator_[Vibrio]	40	PASS	NA	GT	0	0	0	0	0	0	0	0	0	0	0	0	0	0	0	0	0	0	0	0	0	0	0	0	0	0	0	0	0	0	0	0	0	0	0	0	1	0	0
1257	NODE_5_length_235697_cov_93.443694	CTTGTGGCTT.GTCCTCTTTC	G	T	NODE_5_length_235697_cov_93.443694_111	WP_000447404.1_cobalamin_biosynthesis_family_protein_[Vibrio_cholerae]	40	PASS	NA	GT	0	0	0	0	0	0	0	0	0	0	0	0	0	0	0	0	0	0	0	0	0	0	0	0	0	0	0	0	0	0	0	0	0	0	0	0	0	0	0
1258	NODE_5_length_235697_cov_93.443694	TGTGGCTTGT.CCTCTTTCGC	C	T	NODE_5_length_235697_cov_93.443694_111	WP_000447404.1_cobalamin_biosynthesis_family_protein_[Vibrio_cholerae]	40	PASS	NA	GT	0	0	0	0	0	0	0	0	0	0	0	0	0	0	0	0	0	0	0	0	0	0	0	0	0	0	0	0	0	0	0	0	0	0	0	0	0	0	0
1259	NODE_5_length_235697_cov_93.443694	TGTCCTCTTT.CGCGAGAGCT	C	T	NODE_5_length_235697_cov_93.443694_111	WP_000447404.1_cobalamin_biosynthesis_family_protein_[Vibrio_cholerae]	40	PASS	NA	GT	0	0	0	0	0	0	0	0	0	0	0	0	0	0	0	0	0	0	0	0	0	0	0	0	0	0	0	0	0	0	0	0	0	0	0	0	0	0	0
1260	NODE_5_length_235697_cov_93.443694	GTCCTCTTTC.GCGAGAGCTT	G	T	NODE_5_length_235697_cov_93.443694_111	WP_000447404.1_cobalamin_biosynthesis_family_protein_[Vibrio_cholerae]	40	PASS	NA	GT	0	0	0	0	0	0	0	0	0	0	0	0	0	0	0	0	0	0	0	0	0	0	0	0	0	0	0	0	0	0	0	0	0	0	0	0	0	0	0
1261	NODE_5_length_235697_cov_93.443694	CGATTGCCCT.GCGGTACCAT	G	A	NODE_5_length_235697_cov_93.443694_115	WP_001240188.1_glutamate_synthase_large_subunit_[Vibrio_cholerae]	40	PASS	NA	GT	0	0	0	0	0	0	0	0	0	0	0	0	0	0	0	0	0	0	0	1	0	0	1	0	0	0	0	0	0	0	0	0	0	0	0	0	0	0	0
1262	NODE_5_length_235697_cov_93.443694	CTCCGCCGCG.GCCAGCCCCG	G	C	NODE_5_length_235697_cov_93.443694_116	WP_000513713.1:_glutamate_synthase_subunit_beta_[Vibrio]	40	PASS	NA	GT	0	0	0	0	0	0	0	0	0	0	0	0	0	0	0	0	0	0	0	0	0	0	0	0	0	0	0	0	0	0	0	0	0	0	0	0	0	0	0
1263	NODE_5_length_235697_cov_93.443694	GGGAGCAGAT.CCGCGTCCTT	C	T			40	PASS	NA	GT	0	0	0	0	0	0	0	0	0	0	0	0	0	0	0	0	0	0	1	0	0	0	0	0	0	0	0	1	1	0	0	0	1	0	0	0	0	0	0
1264	NODE_5_length_235697_cov_93.443694	CGTGAAAAAA.CCCAAGTGGA	C	A	NODE_5_length_235697_cov_93.443694_120	WP_000803836.1_aerobic_respiration_two-component_sensor_histidine_kinase_ArcB_[Vibrio_cholerae]	40	PASS	NA	GT	0	0	0	0	0	0	0	0	0	0	0	0	0	0	0	0	0	0	0	0	0	0	0	0	0	0	0	0	0	0	0	0	0	0	0	0	0	0	0
1265	NODE_5_length_235697_cov_93.443694	TATTGTCAGT.GAAGCCCATA	G	A	NODE_5_length_235697_cov_93.443694_120	WP_000803836.1_aerobic_respiration_two-component_sensor_histidine_kinase_ArcB_[Vibrio_cholerae]	40	PASS	NA	GT	0	0	0	0	0	0	0	0	0	0	0	0	0	0	0	0	0	0	0	0	0	0	0	0	0	0	0	0	0	0	0	0	0	0	0	0	0	0	0
1266	NODE_5_length_235697_cov_93.443694	ATTCGGCGGA.CACCACGGCT	C	T	NODE_5_length_235697_cov_93.443694_124	WP_001909678.1_hypothetical_protein_[Vibrio_cholerae]	40	PASS	NA	GT	1	1	1	1	0	1	0	0	0	0	1	1	0	0	0	1	1	1	0	1	1	1	1	1	1	0	1	0	0	0	1	0	0	1	0	1	1	1	1
1267	NODE_5_length_235697_cov_93.443694	TCAAGGCCTG.CTTTTTCCGG	C	T	NODE_5_length_235697_cov_93.443694_127	WP_000780992.1_threonine_synthase_[Vibrio_cholerae]	40	PASS	NA	GT	0	0	0	0	0	0	0	0	0	0	0	0	0	0	0	0	0	0	0	0	0	0	0	0	0	0	0	0	0	0	0	0	0	0	0	0	1	0	0
1268	NODE_5_length_235697_cov_93.443694	CTCATTGAGC.ACCGTTTTAG	A	C			40	PASS	NA	GT	0	0	0	0	0	0	0	0	0	0	0	0	0	0	0	0	0	0	0	0	0	0	0	0	0	0	0	0	0	0	0	1	0	0	0	0	0	0	0
1269	NODE_5_length_235697_cov_93.443694	AGAATTAATC.GGCAAACTTC	G	T			40	PASS	NA	GT	0	0	0	0	0	0	0	0	0	0	0	0	0	0	0	0	0	0	1	0	0	0	0	0	0	0	0	1	1	0	0	1	1	0	0	0	0	0	0
1270	NODE_5_length_235697_cov_93.443694	AAACAACAAA.GGCACGCGAA	G	A			40	PASS	NA	GT	0	0	0	0	0	0	0	0	0	0	0	0	0	0	0	0	0	0	0	0	0	0	0	0	0	0	0	0	0	0	0	0	0	0	0	0	0	0	0
1271	NODE_5_length_235697_cov_93.443694	AGTACGCGAA.ACCCTGCCGT	A	C	NODE_5_length_235697_cov_93.443694_143	WP_000339691.1_phosphoserine_phosphatase_[Vibrio_cholerae]	40	PASS	NA	GT	0	0	0	0	0	0	0	0	0	0	0	0	0	0	0	0	0	0	0	0	0	0	0	0	0	0	0	0	0	0	0	0	0	0	0	0	0	0	0
1272	NODE_5_length_235697_cov_93.443694	AAGTCGCTAG.GGCATATTTT	G	C			40	PASS	NA	GT	0	0	0	0	0	0	0	0	0	0	0	0	0	0	0	0	0	0	0	0	0	0	0	0	0	0	0	0	0	0	0	0	0	0	0	0	0	0	0
1273	NODE_5_length_235697_cov_93.443694	AGGGCGATGT.GCGGTCAGGG	G	A	NODE_5_length_235697_cov_93.443694_148	WP_001178408.1_HD-GYP_domain-containing_protein_[Vibrio_cholerae]	40	PASS	NA	GT	1	1	1	1	0	1	0	0	0	0	1	1	0	0	0	1	1	1	0	0	1	1	0	1	1	0	1	0	0	0	0	0	0	1	0	1	0	1	1
1274	NODE_5_length_235697_cov_93.443694	GGGAAGGGAG.CGATTTTGAT	C	T	NODE_5_length_235697_cov_93.443694_155	WP_001285013.1:_RimK_family_protein_[Vibrio]	40	PASS	NA	GT	1	1	1	1	0	1	0	0	0	0	1	1	0	0	0	1	1	1	0	1	1	1	1	1	1	0	1	0	0	0	0	0	0	1	0	1	0	1	1
1275	NODE_5_length_235697_cov_93.443694	ATTCACTTGC.TGCCTACCTG	T	C	NODE_5_length_235697_cov_93.443694_156	WP_001884104.1_ThiF_family_adenylyltransferase_[Vibrio_cholerae]	40	PASS	NA	GT	0	0	0	0	0	0	0	0	0	0	0	0	0	0	0	0	0	0	0	0	0	0	0	0	0	0	0	0	0	0	0	0	0	0	0	0	0	0	0
1276	NODE_5_length_235697_cov_93.443694	CCAGTGGCTT.GCCCCCTATA	G	T	NODE_5_length_235697_cov_93.443694_163	WP_000495624.1_exodeoxyribonuclease_V_subunit_gamma_[Vibrio_cholerae]	40	PASS	NA	GT	0	0	0	0	0	0	0	0	0	0	0	0	0	0	0	0	0	0	0	0	0	0	0	0	0	0	0	0	0	0	0	0	1	0	0	0	0	0	0
1277	NODE_5_length_235697_cov_93.443694	GCTTGCCCCC.TATAACCAAG	T	C	NODE_5_length_235697_cov_93.443694_163	WP_000495624.1_exodeoxyribonuclease_V_subunit_gamma_[Vibrio_cholerae]	40	PASS	NA	GT	0	0	0	0	0	0	0	0	0	0	0	0	0	0	0	0	0	0	0	0	0	0	0	0	0	0	0	0	0	0	0	0	1	0	0	0	0	0	0
1278	NODE_5_length_235697_cov_93.443694	AGATAGAAGG.ATTAAGGCTG	A	G			40	PASS	NA	GT	1	1	1	1	0	1	0	0	0	0	1	1	0	0	0	1	0	1	0	0	1	1	0	1	1	0	1	0	0	0	0	0	0	1	0	1	0	1	1
1279	NODE_5_length_235697_cov_93.443694	ATCGCCAGTG.TGTATCTTTC	T	C	NODE_5_length_235697_cov_93.443694_164	WP_001271602.1_exodeoxyribonuclease_V_subunit_beta_[Vibrio_cholerae]	40	PASS	NA	GT	0	0	0	0	0	0	0	0	0	0	0	0	0	0	0	0	0	0	0	0	0	0	0	0	0	0	0	0	0	0	0	0	0	0	0	0	0	0	0
1280	NODE_5_length_235697_cov_93.443694	TGTGTGATGC.ACAGGGTAAT	A	T	NODE_5_length_235697_cov_93.443694_165	WP_000971704.1_exodeoxyribonuclease_V_subunit_alpha_[Vibrio_cholerae]	40	PASS	NA	GT	0	0	0	0	0	0	0	0	0	0	0	0	0	0	0	0	0	0	0	0	0	0	0	0	0	0	0	0	0	0	0	0	0	0	0	0	0	0	0
1281	NODE_5_length_235697_cov_93.443694	TGTCGCTCTT.ACCCGCCGTT	A	C	NODE_5_length_235697_cov_93.443694_165	WP_000971704.1_exodeoxyribonuclease_V_subunit_alpha_[Vibrio_cholerae]	40	PASS	NA	GT	0	0	0	0	0	0	0	0	0	0	0	0	0	0	0	0	0	0	0	0	0	0	0	0	0	0	0	1	0	0	0	0	0	0	0	0	0	0	0
1282	NODE_5_length_235697_cov_93.443694	CTCAAATTGT.ATTGCGATAA	A	G	NODE_5_length_235697_cov_93.443694_165	WP_000971704.1_exodeoxyribonuclease_V_subunit_alpha_[Vibrio_cholerae]	40	PASS	NA	GT	1	1	1	1	0	1	0	0	0	0	1	1	0	0	0	1	1	1	0	0	1	1	0	1	1	0	1	0	0	0	0	0	0	1	0	1	0	1	1
1283	NODE_5_length_235697_cov_93.443694	AATCAAAAAT.ACCGCCGATA	A	C	NODE_5_length_235697_cov_93.443694_167	WP_000702691.1_amino-acid_N-acetyltransferase_[Vibrio_cholerae]	40	PASS	NA	GT	0	0	0	0	0	0	0	0	0	0	0	0	0	0	0	0	0	0	0	0	0	0	0	0	0	0	0	0	0	0	0	1	0	0	0	0	0	0	0
1284	NODE_5_length_235697_cov_93.443694	GGCTTACTGC.CGCAGCAACA	C	T	NODE_5_length_235697_cov_93.443694_170	WP_001208550.1_tRNA_cyclic_N6-threonylcarbamoyladenosine(37)_synthase_TcdA_[Vibrio_cholerae]	40	PASS	NA	GT	0	0	0	0	0	0	0	0	0	0	0	0	0	0	0	0	0	0	1	0	0	0	0	0	0	0	0	1	1	0	0	0	1	0	0	0	0	0	0
1285	NODE_5_length_235697_cov_93.443694	TCCATTTCCC.GCTCATCCCT	G	A	NODE_5_length_235697_cov_93.443694_171	WP_001918829.1_cysteine_desulfurase_sulfur_acceptor_subunit_CsdE_[Vibrio_cholerae]	40	PASS	NA	GT	0	0	0	0	0	0	0	0	0	0	0	0	0	0	0	0	0	0	0	0	0	0	0	0	0	0	0	0	0	0	0	0	0	0	0	0	0	0	0
1286	NODE_5_length_235697_cov_93.443694	GTACACTCCG.AAAGAAATTC	A	G	NODE_5_length_235697_cov_93.443694_172	WP_000933159.1:_cysteine_desulfurase_CsdA_[Vibrio]	40	PASS	NA	GT	0	0	0	0	0	0	0	0	0	0	0	0	0	0	0	0	0	0	0	0	0	0	0	0	0	0	0	0	0	0	0	0	0	0	0	0	0	0	0
1287	NODE_5_length_235697_cov_93.443694	GAGCAATGGC.ACCTGCCACA	A	C	NODE_5_length_235697_cov_93.443694_172	WP_000933159.1:_cysteine_desulfurase_CsdA_[Vibrio]	40	PASS	NA	GT	0	0	0	0	0	0	0	0	0	0	0	0	0	0	0	0	0	0	0	0	0	0	0	0	0	0	0	0	0	0	0	1	0	0	0	0	0	0	0
1288	NODE_5_length_235697_cov_93.443694	GAAGGCATCG.ACAGCCACAT	A	C	NODE_5_length_235697_cov_93.443694_179	WP_001911806.1:_MFS_transporter_[Vibrio]	40	PASS	NA	GT	0	0	0	0	0	0	0	0	0	0	0	0	0	0	0	0	0	0	0	0	0	0	0	0	0	0	0	0	0	0	0	0	0	0	0	0	0	0	0
1289	NODE_5_length_235697_cov_93.443694	TTTTAATGGT.TCAAGCCATT	T	A			40	PASS	NA	GT	0	0	0	0	0	0	0	0	0	0	0	0	0	0	0	0	0	0	0	0	0	0	0	0	0	0	0	0	0	0	0	0	0	0	0	0	0	0	0
1290	NODE_5_length_235697_cov_93.443694	TTTAATGGTT.CAAGCCATTA	C	A			40	PASS	NA	GT	0	0	0	0	0	0	0	0	0	0	0	0	0	0	0	0	0	0	0	0	0	0	0	0	0	0	0	0	0	0	0	0	0	0	0	0	0	0	0
1291	NODE_5_length_235697_cov_93.443694	AAGTGGCGGG.TGATGACCAA	T	G	NODE_5_length_235697_cov_93.443694_184	WP_001906078.1_Na(+)-translocating_NADH-quinone_reductase_subunit_A_[Vibrio_cholerae]	40	PASS	NA	GT	0	0	0	0	0	0	0	0	0	0	0	0	0	0	0	0	0	0	0	0	0	0	0	0	0	0	0	1	1	0	0	0	0	0	0	0	0	0	0
1292	NODE_5_length_235697_cov_93.443694	TTGTGGCGGG.TAACTGGCAC	T	G	NODE_5_length_235697_cov_93.443694_185	WP_000523294.1:_NADH:ubiquinone_reductase_(Na(+)-transporting)_subunit_B_[Vibrio]	40	PASS	NA	GT	0	0	0	0	0	0	0	0	0	0	0	0	0	0	0	0	0	0	0	0	0	0	0	0	0	0	0	0	0	0	0	1	0	0	0	0	0	0	0
1293	NODE_5_length_235697_cov_93.443694	TGCATCAAGC.CGGTCTTTAT	C	T	NODE_5_length_235697_cov_93.443694_192	WP_001153985.1_DNA_polymerase_IV_[Vibrio_cholerae]	40	PASS	NA	GT	0	0	0	0	0	0	0	0	0	0	0	0	0	0	0	0	0	0	0	0	0	0	0	0	0	0	0	0	0	0	0	0	0	0	0	0	0	0	0
1294	NODE_5_length_235697_cov_93.443694	CAAGGTAAGA.TAGTTTCGCT	T	G	NODE_5_length_235697_cov_93.443694_193	WP_001881981.1_YggN_family_protein_[Vibrio_cholerae]	40	PASS	NA	GT	1	1	1	1	0	1	0	0	0	0	1	1	0	0	0	1	1	1	0	1	1	1	1	1	1	0	1	0	0	0	1	0	0	1	0	1	1	1	1
1295	NODE_5_length_235697_cov_93.443694	CGCTTGGGAT.TAAATGGCAG	T	G			40	PASS	NA	GT	0	0	0	0	0	0	0	0	0	0	0	0	0	0	0	0	0	0	0	0	0	0	0	0	0	0	0	0	0	0	0	0	0	0	0	0	1	0	0
1296	NODE_5_length_235697_cov_93.443694	TGGGAAAGGG.TGTAACAAAG	T	G	NODE_5_length_235697_cov_93.443694_195	WP_001052610.1_diguanylate_cyclase_[Vibrio_cholerae]	40	PASS	NA	GT	0	0	0	0	0	0	0	0	0	0	0	0	0	0	0	0	0	0	0	0	0	0	0	0	0	0	0	0	0	0	0	0	1	0	0	0	0	0	0
1297	NODE_6_length_199293_cov_107.756066	AGGCGAGAAA.TGGCACGCCA	T	A	NODE_6_length_199293_cov_107.756066_4	WP_001883155.1_DNA_cytosine_methyltransferase_[Vibrio_cholerae]	40	PASS	NA	GT	0	0	0	0	0	0	0	0	0	0	0	0	0	0	0	0	0	0	0	0	0	0	0	0	0	0	0	0	0	0	0	0	0	0	0	0	0	0	0
1298	NODE_6_length_199293_cov_107.756066	CACCATCTGA.ACCTTTGTTC	A	C	NODE_6_length_199293_cov_107.756066_4	WP_001883155.1_DNA_cytosine_methyltransferase_[Vibrio_cholerae]	40	PASS	NA	GT	0	0	0	0	0	0	0	0	0	0	0	0	0	0	0	0	0	0	0	0	0	0	0	0	0	0	0	0	0	0	0	0	0	0	0	0	0	0	0
1299	NODE_6_length_199293_cov_107.756066	CTTTGTTCTT.ACCCGCCACA	A	C	NODE_6_length_199293_cov_107.756066_4	WP_001883155.1_DNA_cytosine_methyltransferase_[Vibrio_cholerae]	40	PASS	NA	GT	0	0	0	0	0	0	0	0	0	0	0	0	0	0	0	0	0	0	1	0	0	0	0	0	0	0	0	0	0	0	0	0	0	0	0	0	0	0	0
1300	NODE_6_length_199293_cov_107.756066	CAATCACAGG.TACGCCTGAC	T	G	NODE_6_length_199293_cov_107.756066_5	WP_001217709.1:_GMP_reductase_[Vibrio]	40	PASS	NA	GT	0	0	0	0	0	0	0	0	0	0	0	0	0	0	0	0	0	0	0	0	0	0	0	0	0	0	0	0	0	0	0	1	0	0	0	0	0	0	0
1301	NODE_6_length_199293_cov_107.756066	CTCTTTAGCC.ACCCCGCCAC	A	C	NODE_6_length_199293_cov_107.756066_8	WP_001903321.1:_Na+/H+_antiporter_NhaC_family_protein_[Vibrio]	40	PASS	NA	GT	0	0	0	0	0	0	0	0	0	0	0	0	0	0	0	0	0	0	0	0	0	0	0	0	0	0	0	0	1	0	0	0	1	0	0	0	0	0	0
1302	NODE_6_length_199293_cov_107.756066	GCTCAGCACG.ACCCCAGCCG	A	C	NODE_6_length_199293_cov_107.756066_8	WP_001903321.1:_Na+/H+_antiporter_NhaC_family_protein_[Vibrio]	40	PASS	NA	GT	0	0	0	0	0	0	0	0	0	0	0	0	0	0	0	0	0	0	0	0	0	0	0	0	0	0	0	0	0	0	0	0	0	0	0	0	0	0	0
1303	NODE_6_length_199293_cov_107.756066	AGAAGCGGTG.GCCGAACATA	G	A	NODE_6_length_199293_cov_107.756066_9	WP_000935709.1_2-hydroxyacid_dehydrogenase_[Vibrio_cholerae]	40	PASS	NA	GT	0	0	0	0	0	0	0	0	0	0	0	0	0	0	0	0	0	0	0	0	0	0	0	0	0	0	0	0	0	0	0	0	0	0	0	0	0	0	0
1304	NODE_6_length_199293_cov_107.756066	TCTGGCTAAT.ACCGCGACAA	A	C	NODE_6_length_199293_cov_107.756066_10	WP_001130886.1_bifunctional_ADP-dependent_NAD(P)H-hydrate_dehydratase/NAD(P)H-hydrate_epimerase_[Vibrio_cholerae]	40	PASS	NA	GT	0	0	0	0	0	0	0	0	0	0	0	0	0	0	0	0	0	0	0	0	0	0	0	0	0	0	0	0	0	0	0	0	0	0	0	0	0	0	0
1305	NODE_6_length_199293_cov_107.756066	TTTACAAAAG.CTCCGATAAG	C	A			40	PASS	NA	GT	1	1	1	1	0	1	0	0	0	0	1	1	0	0	0	1	1	1	0	0	1	1	0	1	1	0	1	0	0	0	0	0	0	1	0	1	0	1	1
1306	NODE_6_length_199293_cov_107.756066	CTACGGCTTA.ACCCGCCGCT	A	C			40	PASS	NA	GT	0	0	0	0	0	0	0	0	0	0	0	0	0	0	0	0	0	0	0	0	0	0	0	0	0	0	0	0	0	0	0	0	0	0	0	0	0	0	0
1307	NODE_6_length_199293_cov_107.756066	CCGATGCCAT.ACCGCCCGCC	A	C	NODE_6_length_199293_cov_107.756066_21	WP_000986003.1:_NupC/NupG_family_nucleoside_CNT_transporter_[Vibrio]	40	PASS	NA	GT	0	0	0	0	0	0	0	0	0	0	0	0	0	0	0	0	0	0	0	0	0	0	0	0	0	0	0	0	0	0	0	0	0	0	0	0	0	0	0
1308	NODE_6_length_199293_cov_107.756066	TCACGGCTGG.TTTGGGCAAC	T	G	NODE_6_length_199293_cov_107.756066_24	WP_000475390.1_methyl-accepting_chemotaxis_protein_[Vibrio_cholerae]	40	PASS	NA	GT	0	0	0	0	0	0	0	0	0	0	0	0	0	0	0	0	0	0	0	0	0	0	0	0	0	0	0	0	0	0	0	0	0	0	0	0	0	0	0
1309	NODE_6_length_199293_cov_107.756066	TATCTGATTG.ATCGGCATAG	A	C	NODE_6_length_199293_cov_107.756066_24	WP_000475390.1_methyl-accepting_chemotaxis_protein_[Vibrio_cholerae]	40	PASS	NA	GT	0	0	0	0	1	0	0	0	0	0	0	0	0	0	0	0	0	0	0	0	0	0	0	0	0	0	0	0	0	1	0	0	0	0	0	0	0	0	0
1310	NODE_6_length_199293_cov_107.756066	AAACCGAGTG.GTTTTTCTAT	G	T	NODE_6_length_199293_cov_107.756066_28	WP_000135746.1_VWA_domain-containing_protein_[Vibrio_cholerae]	40	PASS	NA	GT	0	0	0	0	1	0	0	0	0	0	0	0	0	0	0	0	0	0	0	0	0	0	0	0	0	0	0	0	0	1	0	0	0	0	0	0	0	0	0
1311	NODE_6_length_199293_cov_107.756066	AATTTAGACG.TGGTCAAAGC	T	G	NODE_6_length_199293_cov_107.756066_29	WP_000096383.1_VWA_domain-containing_protein_[Vibrio_cholerae]	40	PASS	NA	GT	0	0	0	0	1	0	0	0	0	0	0	0	0	0	0	0	0	0	0	0	0	0	0	0	0	0	0	0	0	0	0	0	0	0	0	0	0	0	0
1312	NODE_6_length_199293_cov_107.756066	TTACCATCAC.GCAAAATCAG	G	A	NODE_6_length_199293_cov_107.756066_33	WP_025984304.1_GGDEF_domain-containing_protein_[Vibrio_cholerae]	40	PASS	NA	GT	0	0	0	0	0	0	0	0	0	0	0	0	0	0	0	0	0	0	1	0	0	0	0	0	0	0	0	1	1	0	0	0	1	0	0	0	0	0	0
1313	NODE_6_length_199293_cov_107.756066	ATTGGCGGGG.TTGGACAACT	T	G	NODE_6_length_199293_cov_107.756066_33	WP_025984304.1_GGDEF_domain-containing_protein_[Vibrio_cholerae]	40	PASS	NA	GT	0	0	0	0	0	0	0	0	0	0	0	0	0	0	0	0	0	0	0	0	0	0	0	0	0	0	0	0	0	0	0	1	0	0	0	0	0	0	0
1314	NODE_6_length_199293_cov_107.756066	GTTGCCAACA.ACGCTGCAGC	A	C			40	PASS	NA	GT	0	0	0	0	0	0	0	0	0	0	0	0	0	0	0	0	0	0	0	0	0	0	0	0	0	0	0	0	0	0	0	0	0	0	0	0	0	0	0
1315	NODE_6_length_199293_cov_107.756066	TTTTGGCAAT.TTACCTCGTG	T	C	NODE_6_length_199293_cov_107.756066_38	WP_000043407.1_aromatic_amino_acid_permease_[Vibrio_cholerae]	40	PASS	NA	GT	0	0	0	0	0	0	0	0	0	0	0	0	0	0	0	0	0	0	0	0	0	0	0	0	0	0	0	0	0	0	0	0	0	0	0	0	0	0	0
1316	NODE_6_length_199293_cov_107.756066	TCGGTTACGC.AGGCGCAGCC	A	G	NODE_6_length_199293_cov_107.756066_38	WP_000043407.1_aromatic_amino_acid_permease_[Vibrio_cholerae]	40	PASS	NA	GT	0	0	0	0	0	0	0	0	0	0	0	0	0	0	0	0	0	0	0	0	0	0	0	0	0	0	0	0	0	0	0	0	0	0	0	0	0	0	0
1317	NODE_6_length_199293_cov_107.756066	ATCAGCCGCT.ACCTTTACCA	A	C	NODE_6_length_199293_cov_107.756066_41	WP_000500261.1_DUF4040_domain-containing_protein_[Vibrio_cholerae]	40	PASS	NA	GT	0	0	0	0	0	0	0	0	0	0	0	0	0	0	0	0	0	0	0	0	0	0	0	0	0	0	0	0	0	0	0	0	0	0	0	0	0	0	0
1318	NODE_6_length_199293_cov_107.756066	CGCTACCTTT.ACCAGCCACT	A	C	NODE_6_length_199293_cov_107.756066_41	WP_000500261.1_DUF4040_domain-containing_protein_[Vibrio_cholerae]	40	PASS	NA	GT	0	0	0	0	0	0	0	0	0	0	0	0	0	0	0	0	0	0	0	0	0	0	0	0	0	0	0	0	0	0	0	0	0	0	0	0	0	0	0
1319	NODE_6_length_199293_cov_107.756066	GCGATTTTTT.ATGTCATTCA	A	T	NODE_6_length_199293_cov_107.756066_43	WP_000125097.1_NADH_dehydrogenase_[Vibrio_cholerae]	40	PASS	NA	GT	0	0	0	0	0	0	0	0	0	0	0	0	0	0	0	0	0	0	0	0	0	0	0	0	0	0	0	0	0	0	0	0	0	0	0	0	0	0	0
1320	NODE_6_length_199293_cov_107.756066	GTATTGGCTT.GCCGCAATTG	G	T	NODE_6_length_199293_cov_107.756066_43	WP_000125097.1_NADH_dehydrogenase_[Vibrio_cholerae]	40	PASS	NA	GT	0	0	0	0	0	0	0	0	0	0	0	0	0	0	0	0	0	0	0	0	0	0	0	0	0	0	0	0	0	0	0	0	0	0	0	0	0	0	0
1321	NODE_6_length_199293_cov_107.756066	ATCACGTTAA.TCACCAAGCC	T	C	NODE_6_length_199293_cov_107.756066_51	WP_000072017.1_TRAP_transporter_permease_[Vibrio_cholerae]	40	PASS	NA	GT	0	0	0	0	0	0	0	0	0	0	0	0	0	0	0	0	0	0	0	0	0	0	0	0	0	0	0	0	0	0	0	1	1	0	0	0	0	0	0
1322	NODE_6_length_199293_cov_107.756066	CGTTAATCAC.CAAGCCGATA	C	A	NODE_6_length_199293_cov_107.756066_51	WP_000072017.1_TRAP_transporter_permease_[Vibrio_cholerae]	40	PASS	NA	GT	0	0	0	0	0	0	0	0	0	0	0	0	0	0	0	0	0	0	0	0	0	0	0	0	0	0	0	0	0	0	0	0	1	0	0	0	0	0	0
1323	NODE_6_length_199293_cov_107.756066	GGCGTGGTAG.TGCCGCCAAA	T	C	NODE_6_length_199293_cov_107.756066_55	WP_000873599.1_lytic_polysaccharide_monooxygenase_[Vibrio_cholerae]	40	PASS	NA	GT	0	0	0	0	0	0	0	0	0	0	0	0	0	0	0	0	0	0	0	0	0	0	0	0	0	0	0	0	0	0	0	1	0	0	0	0	0	0	0
1324	NODE_6_length_199293_cov_107.756066	TCACCACTGA.ATAAGCGGTA	A	G	NODE_6_length_199293_cov_107.756066_60	WP_000027380.1_nucleoside_phosphorylase_[Vibrio_cholerae]	40	ALN	NA	GT	0	0	0	0	0	0	0	0	0	0	0	0	0	0	0	0	0	0	0	0	0	0	0	0	0	0	0	0	0	0	0	0	0	0	0	0	0	0	0
1325	NODE_6_length_199293_cov_107.756066	CACCACTGAA.TAAGCGGTAT	T	C	NODE_6_length_199293_cov_107.756066_60	WP_000027380.1_nucleoside_phosphorylase_[Vibrio_cholerae]	40	ALN	NA	GT	0	0	0	0	0	0	0	0	0	0	0	0	0	0	0	0	0	0	0	0	0	0	0	0	0	0	0	0	0	0	0	0	0	0	0	0	0	0	0
1326	NODE_6_length_199293_cov_107.756066	CTGAATAAGC.GGTATTCGCG	G	A	NODE_6_length_199293_cov_107.756066_60	WP_000027380.1_nucleoside_phosphorylase_[Vibrio_cholerae]	40	CID:ALN	NA	GT	0	0	0	0	0	0	0	0	0	0	0	0	0	0	0	0	0	0	0	0	0	0	0	0	0	0	0	0	0	0	0	0	0	0	0	0	0	0	0
1327	NODE_6_length_199293_cov_107.756066	TGAATAAGCG.GTATTCGCGG	G	C	NODE_6_length_199293_cov_107.756066_60	WP_000027380.1_nucleoside_phosphorylase_[Vibrio_cholerae]	40	CID:ALN	NA	GT	0	0	0	0	0	0	0	0	0	0	0	0	0	0	0	0	0	0	0	0	0	0	0	0	0	0	0	0	0	0	0	0	0	0	0	0	0	0	0
1328	NODE_6_length_199293_cov_107.756066	AATAAGCGGT.ATTCGCGGTT	A	G	NODE_6_length_199293_cov_107.756066_60	WP_000027380.1_nucleoside_phosphorylase_[Vibrio_cholerae]	40	CID:ALN	NA	GT	0	0	0	0	0	0	0	0	0	0	0	0	0	0	0	0	0	0	0	0	0	0	0	0	0	0	0	0	0	0	0	0	0	0	0	0	0	0	0
1329	NODE_6_length_199293_cov_107.756066	GGTATTCGCG.GTTTTCCGCC	G	A	NODE_6_length_199293_cov_107.756066_60	WP_000027380.1_nucleoside_phosphorylase_[Vibrio_cholerae]	40	ALN	NA	GT	0	0	0	0	0	0	0	0	0	0	0	0	0	0	0	0	0	0	0	0	0	0	0	0	0	0	0	0	0	0	0	0	0	0	0	0	0	0	0
1330	NODE_6_length_199293_cov_107.756066	GTATTCGCGG.TTTTCCGCCA	T	A	NODE_6_length_199293_cov_107.756066_60	WP_000027380.1_nucleoside_phosphorylase_[Vibrio_cholerae]	40	ALN	NA	GT	0	0	0	0	0	0	0	0	0	0	0	0	0	0	0	0	0	0	0	0	0	0	0	0	0	0	0	0	0	0	0	0	0	0	0	0	0	0	0
1331	NODE_6_length_199293_cov_107.756066	TATTCGCGGT.TTTCCGCCAC	T	C	NODE_6_length_199293_cov_107.756066_60	WP_000027380.1_nucleoside_phosphorylase_[Vibrio_cholerae]	40	ALN	NA	GT	0	0	0	0	0	0	0	0	0	0	0	0	0	0	0	0	0	0	0	0	0	0	0	0	0	0	0	0	0	0	0	0	0	0	0	0	0	0	0
1332	NODE_6_length_199293_cov_107.756066	TTCGCGGTTT.TCCGCCACAA	T	G	NODE_6_length_199293_cov_107.756066_60	WP_000027380.1_nucleoside_phosphorylase_[Vibrio_cholerae]	40	ALN	NA	GT	0	0	0	0	0	0	0	0	0	0	0	0	0	0	0	0	0	0	0	0	0	0	0	0	0	0	0	0	0	0	0	0	0	0	0	0	0	0	0
1333	NODE_6_length_199293_cov_107.756066	CGCGGTTTTC.CGCCACAAGC	C	A	NODE_6_length_199293_cov_107.756066_60	WP_000027380.1_nucleoside_phosphorylase_[Vibrio_cholerae]	40	ALN	NA	GT	0	0	0	0	0	0	0	0	0	0	0	0	0	0	0	0	0	0	0	0	0	0	0	0	0	0	0	0	0	0	0	0	0	0	0	0	0	0	0
1334	NODE_6_length_199293_cov_107.756066	GCGGTTTTCC.GCCACAAGCT	G	T	NODE_6_length_199293_cov_107.756066_60	WP_000027380.1_nucleoside_phosphorylase_[Vibrio_cholerae]	40	ALN	NA	GT	0	0	0	0	0	0	0	0	0	0	0	0	0	0	0	0	0	0	0	0	0	0	0	0	0	0	0	0	0	0	0	0	0	0	0	0	0	0	0
1335	NODE_6_length_199293_cov_107.756066	TTTTCCGCCA.CAAGCTCTGC	C	A	NODE_6_length_199293_cov_107.756066_60	WP_000027380.1_nucleoside_phosphorylase_[Vibrio_cholerae]	40	ALN	NA	GT	0	0	0	0	0	0	0	0	0	0	0	0	0	0	0	0	0	0	0	0	0	0	0	0	0	0	0	0	0	0	0	0	0	0	0	0	0	0	0
1336	NODE_6_length_199293_cov_107.756066	GTCCACGCAT.ACCAGCCATA	A	C	NODE_6_length_199293_cov_107.756066_61	WP_161780237.1_nicotinamide_riboside_transporter_PnuC_[Vibrio_cholerae]	40	PASS	NA	GT	0	0	0	0	0	0	0	0	0	0	0	0	0	0	0	0	0	0	1	0	0	0	0	0	0	0	0	0	0	0	0	0	1	0	0	0	0	0	0
1337	NODE_6_length_199293_cov_107.756066	TTCCCTCCTC.ATGTGAGGAG	A	C			40	PASS	NA	GT	0	0	0	0	0	0	0	0	0	0	0	0	0	0	0	0	0	0	0	0	0	0	0	0	0	0	0	0	0	0	0	0	0	0	0	0	0	0	0
1338	NODE_6_length_199293_cov_107.756066	TCTACCGCTG.CGATGCCATC	C	T	NODE_6_length_199293_cov_107.756066_64	WP_000737186.1_ribose_ABC_transporter_substrate-binding_protein_RbsB_[Vibrio_cholerae]	40	PASS	NA	GT	0	0	0	0	0	0	0	0	0	0	0	0	0	0	0	0	0	0	0	0	0	0	0	0	0	0	0	0	0	0	0	0	0	0	0	0	0	0	0
1339	NODE_6_length_199293_cov_107.756066	GAGACGACAA.CCACTAAAAA	C	T	NODE_6_length_199293_cov_107.756066_65	WP_001997313.1_ribose_ABC_transporter_permease_[Vibrio_cholerae]	40	PASS	NA	GT	1	1	1	1	0	1	0	0	0	0	1	1	0	0	0	1	1	1	0	1	1	1	1	1	1	0	1	0	0	0	1	0	0	1	0	1	0	1	1
1340	NODE_6_length_199293_cov_107.756066	ACCGAAAGAC.CGAGTACCAA	C	A	NODE_6_length_199293_cov_107.756066_66	WP_000189455.1:_ribose_ABC_transporter_ATP-binding_protein_RbsA_[Vibrio]	40	PASS	NA	GT	0	0	0	0	0	0	0	0	0	0	0	0	0	0	0	0	0	0	0	0	0	0	0	0	0	0	0	0	0	0	0	0	0	0	0	0	0	0	0
1341	NODE_6_length_199293_cov_107.756066	AAATCTCTTT.ACCCGCCTCG	A	C	NODE_6_length_199293_cov_107.756066_70	WP_000113295.1_type_VI_secretion_system_tip_protein_VgrG_[Vibrio_cholerae]	40	PASS	NA	GT	0	0	0	0	0	0	0	0	0	0	0	0	0	0	0	0	0	0	0	0	0	0	0	0	0	0	0	0	0	0	0	0	0	0	0	0	0	0	0
1342	NODE_6_length_199293_cov_107.756066	CTGTGGCGCG.GCATAAGGCG	G	A	NODE_6_length_199293_cov_107.756066_71	WP_000073077.1_ImpA_family_type_VI_secretion_system_protein_[Vibrio_cholerae]	40	PASS	NA	GT	0	0	0	0	0	0	0	0	0	0	0	0	0	0	0	0	0	0	0	0	0	0	0	0	0	0	0	0	0	0	0	0	0	0	0	0	0	0	0
1343	NODE_6_length_199293_cov_107.756066	AAACTCGCTC.TGGCAACCTA	T	G			40	PASS	NA	GT	0	0	0	0	0	0	0	0	0	0	0	0	0	0	0	0	0	0	0	0	0	0	0	0	0	0	0	0	0	0	0	0	0	0	0	0	0	0	0
1344	NODE_6_length_199293_cov_107.756066	TCAATCAGGA.CAGATTCATC	C	N	NODE_6_length_199293_cov_107.756066_72	WP_000225015.1:_type_VI_secretion_system_membrane_subunit_TssM_[Vibrio]	40	N	NA	GT	0	0	0	0	0	0	0	0	0	0	0	0	0	0	0	0	0	0	0	0	0	0	0	0	0	0	0	0	0	0	0	0	0	0	0	0	0	0	0
1345	NODE_6_length_199293_cov_107.756066	CAGGACAGAT.TCATCACCAA	T	N	NODE_6_length_199293_cov_107.756066_72	WP_000225015.1:_type_VI_secretion_system_membrane_subunit_TssM_[Vibrio]	40	N	NA	GT	0	0	0	0	0	0	0	0	0	0	0	0	0	0	0	0	0	0	0	0	0	0	0	0	0	0	0	0	0	0	0	0	0	0	0	0	0	0	0
1346	NODE_6_length_199293_cov_107.756066	GATTCATCAC.CAATCCACCA	C	N	NODE_6_length_199293_cov_107.756066_72	WP_000225015.1:_type_VI_secretion_system_membrane_subunit_TssM_[Vibrio]	40	N	NA	GT	0	0	0	0	0	0	0	0	0	0	0	0	0	0	0	0	0	0	0	0	0	0	0	0	0	0	0	0	0	0	0	0	0	0	0	0	0	0	0
1347	NODE_6_length_199293_cov_107.756066	AATCCACCAA.TCAAACGAGT	T	N	NODE_6_length_199293_cov_107.756066_72	WP_000225015.1:_type_VI_secretion_system_membrane_subunit_TssM_[Vibrio]	40	N	NA	GT	0	0	0	0	0	0	0	0	0	0	0	0	0	0	0	0	0	0	0	0	0	0	0	0	0	0	0	0	0	0	0	0	0	0	0	0	0	0	0
1348	NODE_6_length_199293_cov_107.756066	CCAATCAAAC.GAGTATGGGT	G	N	NODE_6_length_199293_cov_107.756066_72	WP_000225015.1:_type_VI_secretion_system_membrane_subunit_TssM_[Vibrio]	40	N	NA	GT	0	0	0	0	0	0	0	0	0	0	0	0	0	0	0	0	0	0	0	0	0	0	0	0	0	0	0	0	0	0	0	0	0	0	0	0	0	0	0
1349	NODE_6_length_199293_cov_107.756066	TCAAACGAGT.ATGGGTTTTC	A	N	NODE_6_length_199293_cov_107.756066_72	WP_000225015.1:_type_VI_secretion_system_membrane_subunit_TssM_[Vibrio]	40	N	NA	GT	0	0	0	0	0	0	0	0	0	0	0	0	0	0	0	0	0	0	0	0	0	0	0	0	0	0	0	0	0	0	0	0	0	0	0	0	0	0	0
1350	NODE_6_length_199293_cov_107.756066	AACGAGTATG.GGTTTTCGCT	G	N	NODE_6_length_199293_cov_107.756066_72	WP_000225015.1:_type_VI_secretion_system_membrane_subunit_TssM_[Vibrio]	40	N	NA	GT	0	0	0	0	0	0	0	0	0	0	0	0	0	0	0	0	0	0	0	0	0	0	0	0	0	0	0	0	0	0	0	0	0	0	0	0	0	0	0
1351	NODE_6_length_199293_cov_107.756066	AGTATGGGTT.TTCGCTTTTT	T	N	NODE_6_length_199293_cov_107.756066_72	WP_000225015.1:_type_VI_secretion_system_membrane_subunit_TssM_[Vibrio]	40	N	NA	GT	0	0	0	0	0	0	0	0	0	0	0	0	0	0	0	0	0	0	0	0	0	0	0	0	0	0	0	0	0	0	0	0	0	0	0	0	0	0	0
1352	NODE_6_length_199293_cov_107.756066	TTTCGCTTTT.TTGTCCCGAA	T	N	NODE_6_length_199293_cov_107.756066_72	WP_000225015.1:_type_VI_secretion_system_membrane_subunit_TssM_[Vibrio]	40	N	NA	GT	0	0	0	0	0	0	0	0	0	0	0	0	0	0	0	0	0	0	0	0	0	0	0	0	0	0	0	0	0	0	0	0	0	0	0	0	0	0	0
1353	NODE_6_length_199293_cov_107.756066	TTTTTGTCCC.GAAGCTCGCA	G	N	NODE_6_length_199293_cov_107.756066_72	WP_000225015.1:_type_VI_secretion_system_membrane_subunit_TssM_[Vibrio]	40	N	NA	GT	0	0	0	0	0	0	0	0	0	0	0	0	0	0	0	0	0	0	0	0	0	0	0	0	0	0	0	0	0	0	0	0	0	0	0	0	0	0	0
1354	NODE_6_length_199293_cov_107.756066	CTCTGACGTT.GTATATCTTT	G	T	NODE_6_length_199293_cov_107.756066_73	WP_000426093.1_TssA_family_type_VI_secretion_system_protein_VasJ_[Vibrio_cholerae]	40	PASS	NA	GT	0	0	0	0	0	0	0	0	0	0	0	0	0	0	0	0	0	0	0	1	0	0	1	0	0	0	0	0	0	0	0	0	0	0	0	0	0	0	0
1355	NODE_6_length_199293_cov_107.756066	GCCCCGCAGC.ACCTTGGCTC	A	C	NODE_6_length_199293_cov_107.756066_73	WP_000426093.1_TssA_family_type_VI_secretion_system_protein_VasJ_[Vibrio_cholerae]	40	PASS	NA	GT	0	0	0	0	0	0	0	0	0	0	0	0	0	0	0	0	0	0	0	0	0	0	0	0	0	0	0	0	0	0	0	0	0	0	0	0	0	0	0
1356	NODE_6_length_199293_cov_107.756066	CTTGGCTCTG.ACCTACGCTC	A	C	NODE_6_length_199293_cov_107.756066_73	WP_000426093.1_TssA_family_type_VI_secretion_system_protein_VasJ_[Vibrio_cholerae]	40	PASS	NA	GT	0	0	0	0	0	0	0	0	0	0	0	0	0	0	0	0	0	0	1	0	0	0	0	0	0	0	0	0	0	0	0	0	0	0	0	0	0	0	0
1357	NODE_6_length_199293_cov_107.756066	GCTCTGACCT.ACGCTCGCCA	A	C	NODE_6_length_199293_cov_107.756066_73	WP_000426093.1_TssA_family_type_VI_secretion_system_protein_VasJ_[Vibrio_cholerae]	40	PASS	NA	GT	0	0	0	0	0	0	0	0	0	0	0	0	0	0	0	0	0	0	1	0	0	0	0	0	0	0	0	0	0	0	0	0	0	0	0	0	0	0	0
1358	NODE_6_length_199293_cov_107.756066	GCTCAGCATG.ATCAATCGCA	A	C	NODE_6_length_199293_cov_107.756066_76	WP_041051703.1_type_VI_secretion_system_ATPase_TssH_[Vibrio_cholerae]	40	PASS	NA	GT	0	0	0	0	0	0	0	0	0	0	0	0	0	0	0	0	0	0	0	0	0	0	0	0	0	0	0	0	0	0	0	0	0	0	0	0	0	0	0
1359	NODE_6_length_199293_cov_107.756066	TTTTACCAAC.ACCTGCTTCA	A	C	NODE_6_length_199293_cov_107.756066_76	WP_041051703.1_type_VI_secretion_system_ATPase_TssH_[Vibrio_cholerae]	40	PASS	NA	GT	0	0	0	0	0	0	0	0	0	0	0	0	0	0	0	0	0	0	0	0	0	0	0	0	0	0	0	0	0	0	0	0	0	0	0	0	0	0	0
1360	NODE_6_length_199293_cov_107.756066	CACCTGCTTC.ACCCACCACA	A	C	NODE_6_length_199293_cov_107.756066_76	WP_041051703.1_type_VI_secretion_system_ATPase_TssH_[Vibrio_cholerae]	40	PASS	NA	GT	0	0	0	0	0	0	0	0	0	0	0	0	0	0	0	0	0	0	0	0	0	0	0	0	0	0	0	0	0	0	0	0	0	0	0	0	0	0	0
1361	NODE_6_length_199293_cov_107.756066	AGTGGCTGGG.TGAATCATGG	T	G	NODE_6_length_199293_cov_107.756066_78	WP_000458007.1:_type_VI_secretion_system_baseplate_subunit_TssK_[Vibrio]	40	PASS	NA	GT	0	0	0	0	0	0	0	0	0	0	0	0	1	0	0	0	0	0	0	0	0	0	0	0	0	0	0	1	1	0	0	0	0	0	0	0	0	0	0
1362	NODE_6_length_199293_cov_107.756066	CCGCGTATTT.CAAATATTCG	C	A	NODE_6_length_199293_cov_107.756066_86	WP_001901866.1_sel1_repeat_family_protein_[Vibrio_cholerae]	40	PASS	NA	GT	0	0	0	0	0	0	0	0	0	0	0	0	0	0	0	0	0	0	0	0	0	0	0	0	0	0	0	0	0	0	0	0	0	0	0	0	0	0	0
1363	NODE_6_length_199293_cov_107.756066	CAAATATTCG.CGAGCCGCTA	C	G	NODE_6_length_199293_cov_107.756066_86	WP_001901866.1_sel1_repeat_family_protein_[Vibrio_cholerae]	40	PASS	NA	GT	0	0	0	0	0	0	0	0	0	0	0	0	0	0	0	0	0	0	0	0	0	0	0	0	0	0	0	0	0	0	0	0	0	0	0	0	0	0	0
1364	NODE_6_length_199293_cov_107.756066	AGGTCAGCGG.TGAATTGAAA	T	A	NODE_6_length_199293_cov_107.756066_89	WP_001006513.1_SulP_family_inorganic_anion_transporter_[Vibrio_cholerae]	40	PASS	NA	GT	0	0	0	0	1	0	0	0	0	0	0	0	0	0	0	0	0	0	0	0	0	0	0	0	0	0	0	0	0	1	0	0	0	0	0	0	0	0	0
1365	NODE_6_length_199293_cov_107.756066	AACCCTCTTC.ACCCCCGCCA	A	C			40	PASS	NA	GT	0	0	0	0	0	0	0	0	0	0	0	0	0	0	0	0	0	0	0	0	0	0	0	0	0	0	0	0	0	0	0	0	0	0	0	0	0	0	0
1366	NODE_6_length_199293_cov_107.756066	TAAAAAAATC.GCCCCACACA	G	C			40	PASS	NA	GT	0	0	0	0	0	0	0	0	0	0	0	0	0	0	0	0	0	0	0	0	0	0	0	0	0	0	0	0	0	0	0	0	0	0	0	0	0	0	0
1367	NODE_6_length_199293_cov_107.756066	AGAAAGCGCA.GAAACCGCCC	G	A	NODE_6_length_199293_cov_107.756066_107	WP_000993857.1_multidrug_effflux_MFS_transporter_[Vibrio_cholerae]	40	PASS	NA	GT	0	0	0	0	0	0	0	0	0	0	0	0	0	0	0	0	0	0	0	0	0	0	0	0	0	0	0	0	0	0	0	0	0	0	0	0	0	0	0
1368	NODE_6_length_199293_cov_107.756066	CCTGAAGAGG.GAATAATAAG	G	A	NODE_6_length_199293_cov_107.756066_107	WP_000993857.1_multidrug_effflux_MFS_transporter_[Vibrio_cholerae]	40	PASS	NA	GT	0	0	0	0	0	0	0	0	0	0	0	0	0	0	0	0	0	0	0	0	0	0	0	0	0	0	0	0	0	0	0	0	1	0	0	0	0	0	0
1369	NODE_6_length_199293_cov_107.756066	GGGAATAATA.AGGGTCGAGC	A	G	NODE_6_length_199293_cov_107.756066_107	WP_000993857.1_multidrug_effflux_MFS_transporter_[Vibrio_cholerae]	40	PASS	NA	GT	0	0	0	0	0	0	0	0	0	0	0	0	0	0	0	0	0	0	0	0	0	0	0	0	0	0	0	0	0	0	0	0	1	0	0	0	0	0	0
1370	NODE_6_length_199293_cov_107.756066	TAATAAGGGT.CGAGCCGTAA	C	G	NODE_6_length_199293_cov_107.756066_107	WP_000993857.1_multidrug_effflux_MFS_transporter_[Vibrio_cholerae]	40	PASS	NA	GT	0	0	0	0	0	0	0	0	0	0	0	0	0	0	0	0	0	0	0	0	0	0	0	0	0	0	0	0	0	0	0	0	1	0	0	0	0	0	0
1371	NODE_6_length_199293_cov_107.756066	GCTAAAGCCA.TCTAGATAAC	T	C			40	PASS	NA	GT	0	0	0	0	0	0	0	0	0	0	0	0	0	0	0	0	0	0	0	0	0	0	0	0	0	0	0	0	0	0	0	0	0	0	0	0	0	0	0
1372	NODE_6_length_199293_cov_107.756066	CAAAATCAGT.GTCAGTATTG	G	A	NODE_6_length_199293_cov_107.756066_110	WP_000169386.1_GGDEF_domain-containing_protein_[Vibrio_cholerae]	40	PASS	NA	GT	0	0	0	0	0	0	0	1	0	1	0	0	0	0	0	0	0	0	0	0	0	0	0	0	0	0	0	0	0	0	0	0	0	0	0	0	0	0	0
1373	NODE_6_length_199293_cov_107.756066	TGGGGATCAT.TGACCCACTC	T	C	NODE_6_length_199293_cov_107.756066_112	WP_000608713.1:_isoamylase_early_set_domain-containing_protein_[Gammaproteobacteria]	40	PASS	NA	GT	0	0	0	0	0	0	0	0	0	0	0	0	0	0	0	1	0	0	0	0	0	0	0	0	0	0	0	0	0	0	0	0	0	0	0	0	0	0	0
1374	NODE_6_length_199293_cov_107.756066	ATCGAAGGGA.TCCCCGCCAG	T	C	NODE_6_length_199293_cov_107.756066_118	WP_001902608.1_phosphate_ABC_transporter_permease_PstA_[Vibrio_cholerae]	40	PASS	NA	GT	0	0	0	0	0	0	0	0	0	0	0	0	0	0	0	0	0	0	0	0	0	0	0	0	0	0	0	0	0	0	0	0	0	0	0	0	0	0	0
1375	NODE_6_length_199293_cov_107.756066	GAAGTGATCC.GTAGTATTTC	G	C	NODE_6_length_199293_cov_107.756066_121	WP_001249514.1_methyl-accepting_chemotaxis_protein_[Vibrio_cholerae]	40	PASS	NA	GT	0	0	0	0	0	0	0	0	0	0	0	0	0	0	0	0	0	0	0	0	0	0	0	0	0	0	0	0	0	0	0	0	0	0	0	0	0	0	0
1376	NODE_6_length_199293_cov_107.756066	TCAGTGGGTT.ACCCGCCGCA	A	C	NODE_6_length_199293_cov_107.756066_123	WP_000873771.1_DUF1566_domain-containing_protein_[Vibrio_cholerae]	40	PASS	NA	GT	0	0	0	0	0	0	0	0	0	0	0	0	0	0	0	0	0	0	0	0	0	0	0	0	0	0	0	0	0	0	0	1	0	0	0	0	0	0	0
1377	NODE_6_length_199293_cov_107.756066	CTTCGGTGTA.ACCAGCCACC	A	C	NODE_6_length_199293_cov_107.756066_123	WP_000873771.1_DUF1566_domain-containing_protein_[Vibrio_cholerae]	40	PASS	NA	GT	0	0	0	0	0	0	0	0	0	0	0	0	0	0	0	0	0	0	0	0	0	0	0	0	0	0	0	0	0	0	0	0	0	0	0	0	0	0	0
1378	NODE_6_length_199293_cov_107.756066	CACAGCATCT.TCACCGCCAC	T	C	NODE_6_length_199293_cov_107.756066_123	WP_000873771.1_DUF1566_domain-containing_protein_[Vibrio_cholerae]	40	PASS	NA	GT	0	0	0	0	0	0	0	0	0	0	0	0	0	0	0	0	0	0	0	0	0	0	0	0	0	0	0	0	0	0	0	0	0	0	0	0	0	0	0
1379	NODE_6_length_199293_cov_107.756066	ACGACAGGTA.ACTCCGCCTG	A	C	NODE_6_length_199293_cov_107.756066_124	WP_000843249.1_proprotein_convertase_P-domain-containing_protein_[Vibrio_cholerae]	40	PASS	NA	GT	0	0	0	0	0	0	0	0	0	0	0	0	0	0	0	0	0	0	0	0	0	0	0	0	0	0	0	0	0	0	0	0	0	0	0	0	0	0	0
1380	NODE_6_length_199293_cov_107.756066	GACAGGTAAC.TCCGCCTGCC	T	C	NODE_6_length_199293_cov_107.756066_124	WP_000843249.1_proprotein_convertase_P-domain-containing_protein_[Vibrio_cholerae]	40	PASS	NA	GT	0	0	0	0	0	0	0	0	0	0	0	0	0	0	0	0	0	0	0	0	0	0	0	0	0	0	0	0	0	0	0	0	0	0	0	0	0	0	0
1381	NODE_6_length_199293_cov_107.756066	AGGTAACTCC.GCCTGCCAAG	G	C	NODE_6_length_199293_cov_107.756066_124	WP_000843249.1_proprotein_convertase_P-domain-containing_protein_[Vibrio_cholerae]	40	PASS	NA	GT	0	0	0	0	0	0	0	0	0	0	0	0	0	0	0	0	0	0	0	0	0	0	0	0	0	0	0	0	0	0	0	0	0	0	0	0	0	0	0
1382	NODE_6_length_199293_cov_107.756066	TTTACGGCTT.GTAACTCAGC	G	T	NODE_6_length_199293_cov_107.756066_124	WP_000843249.1_proprotein_convertase_P-domain-containing_protein_[Vibrio_cholerae]	40	PASS	NA	GT	0	0	0	0	0	0	0	0	0	0	0	0	0	0	0	0	0	0	0	0	0	0	0	0	0	0	0	0	0	0	0	0	0	0	0	0	0	0	0
1383	NODE_6_length_199293_cov_107.756066	GACGATGCAT.TACCGACATT	T	A	NODE_6_length_199293_cov_107.756066_125	WP_000777824.1_TonB-dependent_hemoglobin/transferrin/lactoferrin_family_receptor_[Vibrio_cholerae]	40	PASS	NA	GT	0	0	0	0	0	0	0	0	0	0	0	0	0	0	0	0	0	0	0	0	0	0	0	0	0	0	0	0	0	0	0	0	0	0	0	0	0	0	0
1384	NODE_6_length_199293_cov_107.756066	GCTTGGCAGG.TGCAAACCAA	T	G	NODE_6_length_199293_cov_107.756066_126	WP_017686337.1_S9_family_peptidase_[Vibrio_cholerae]	40	PASS	NA	GT	0	0	0	0	0	0	0	0	0	0	0	0	0	0	0	0	0	0	0	0	0	0	0	0	0	0	0	0	0	0	0	1	0	0	0	0	0	0	0
1385	NODE_6_length_199293_cov_107.756066	AGACCGAGTC.ACCCACCGCC	A	C	NODE_6_length_199293_cov_107.756066_127	WP_001159700.1_DEAD/DEAH_box_helicase_[Vibrio_cholerae]	40	PASS	NA	GT	0	0	0	0	0	0	0	0	0	0	0	0	0	0	0	0	0	0	0	0	0	0	0	0	0	0	0	0	0	0	0	0	0	0	0	0	0	0	0
1386	NODE_6_length_199293_cov_107.756066	CTGGCCTTTG.CTGAGAGCCA	C	G			40	PASS	NA	GT	0	0	0	0	0	0	0	0	0	0	0	0	0	0	0	0	0	0	0	0	0	0	0	0	0	0	0	0	0	0	0	0	0	0	0	0	0	0	0
1387	NODE_6_length_199293_cov_107.756066	TAGACAAACT.CTGTGATTGG	C	A			40	PASS	NA	GT	0	0	0	0	0	0	0	0	0	0	0	0	0	0	0	0	0	0	0	0	0	0	0	0	0	0	0	0	0	0	0	0	0	0	0	0	0	0	0
1388	NODE_6_length_199293_cov_107.756066	GCGCCCTAAC.ACGCGATACG	A	G	NODE_6_length_199293_cov_107.756066_132	WP_001195137.1:_DUF523_and_DUF1722_domain-containing_protein_[Vibrio]	40	PASS	NA	GT	0	0	0	0	0	0	0	0	0	0	0	0	0	0	0	0	0	0	0	0	0	0	0	0	0	0	0	0	0	0	0	0	0	0	0	0	1	0	0
1389	NODE_6_length_199293_cov_107.756066	GAGTCTCCAA.CACTTATCTA	C	T			40	PASS	NA	GT	0	0	0	0	0	0	0	0	0	0	0	0	0	0	0	0	0	0	0	0	0	0	0	0	0	0	0	0	0	0	0	0	0	0	0	0	0	0	0
1390	NODE_6_length_199293_cov_107.756066	AAGCTCAACT.TCCAAGAATC	T	C	NODE_6_length_199293_cov_107.756066_134	WP_001132384.1_hypothetical_protein_[Vibrio_cholerae]	40	PASS	NA	GT	0	0	0	0	0	0	0	0	0	0	0	0	0	0	0	0	0	0	0	0	0	0	0	0	0	0	0	0	0	0	0	0	0	0	0	0	0	0	0
1391	NODE_6_length_199293_cov_107.756066	ACTACCCCTC.AAAAGGCGCA	A	G	NODE_6_length_199293_cov_107.756066_134	WP_001132384.1_hypothetical_protein_[Vibrio_cholerae]	40	PASS	NA	GT	0	0	0	0	0	0	0	0	0	0	0	0	0	0	0	0	0	0	0	0	0	0	0	0	0	0	0	0	0	0	0	0	0	0	0	0	0	0	0
1392	NODE_6_length_199293_cov_107.756066	TGAAGATGCT.GAAGAAGCCA	G	A	NODE_6_length_199293_cov_107.756066_135	WP_000361580.1_hypothetical_protein_[Vibrio_cholerae]	40	PASS	NA	GT	0	0	0	0	0	0	0	0	0	0	0	0	0	0	0	0	0	0	0	0	0	0	0	0	0	0	0	0	0	0	0	0	0	0	0	0	0	0	0
1393	NODE_6_length_199293_cov_107.756066	AAATGGCGAC.CCTCAGGCGG	C	T	NODE_6_length_199293_cov_107.756066_135	WP_000361580.1_hypothetical_protein_[Vibrio_cholerae]	40	PASS	NA	GT	0	0	0	0	0	0	0	0	0	0	0	0	0	0	0	0	0	0	0	0	0	0	0	0	0	0	0	0	0	0	0	0	0	0	0	0	0	0	0
1394	NODE_6_length_199293_cov_107.756066	GTGAAACCAA.ACCAGCCACT	A	C	NODE_6_length_199293_cov_107.756066_138	WP_000364999.1_HlyD_family_secretion_protein_[Vibrio_cholerae]	40	PASS	NA	GT	0	0	0	0	0	0	0	0	0	0	0	0	0	0	0	0	0	0	0	0	0	0	0	0	0	0	0	0	0	0	0	0	0	0	0	0	0	0	0
1395	NODE_6_length_199293_cov_107.756066	CACTCGCCAA.ACTTACAAAG	A	G	NODE_6_length_199293_cov_107.756066_138	WP_000364999.1_HlyD_family_secretion_protein_[Vibrio_cholerae]	40	PASS	NA	GT	0	0	0	0	0	0	0	0	0	0	0	0	0	0	0	0	0	0	0	1	0	0	1	0	0	0	0	0	0	0	0	0	0	0	0	0	0	0	0
1396	NODE_6_length_199293_cov_107.756066	TCGCATCATC.AGAAGCCATC	A	G	NODE_6_length_199293_cov_107.756066_139	WP_000550579.1_PD40_domain-containing_protein_[Vibrio_cholerae]	40	PASS	NA	GT	0	0	0	0	0	0	0	0	0	0	0	0	0	0	0	0	0	0	0	0	0	0	0	0	0	0	0	0	0	0	0	0	0	0	0	0	0	0	0
1397	NODE_6_length_199293_cov_107.756066	GTTGGCTAGG.TGACCCTCGG	T	G			40	PASS	NA	GT	0	0	0	0	0	0	0	0	0	0	0	0	0	0	0	0	0	0	0	0	0	0	0	0	0	0	0	0	0	0	0	0	0	0	0	0	0	0	0
1398	NODE_6_length_199293_cov_107.756066	ACATGGCAGG.CGCAGCAATT	C	G	NODE_6_length_199293_cov_107.756066_147	WP_001180737.1_serine/threonine_transporter_SstT_[Vibrio_cholerae]	40	PASS	NA	GT	0	0	0	0	0	0	0	0	0	0	0	0	0	0	0	0	0	0	0	0	0	0	0	0	0	0	0	0	1	0	0	1	0	0	0	0	0	0	0
1399	NODE_6_length_199293_cov_107.756066	TAGCCACACA.GATGATGGCG	G	T	NODE_6_length_199293_cov_107.756066_149	WP_000240501.1:_HDOD_domain-containing_protein_[Vibrio]	40	PASS	NA	GT	1	1	1	1	0	1	0	0	0	0	1	1	0	0	0	1	1	1	0	1	1	1	1	1	1	0	1	0	0	0	1	0	0	1	0	1	0	1	1
1400	NODE_6_length_199293_cov_107.756066	TTACCGGCTT.GATAGCGATG	G	T	NODE_6_length_199293_cov_107.756066_150	WP_000265858.1_PhoX_family_phosphatase_[Vibrio_cholerae]	40	PASS	NA	GT	0	0	0	0	0	0	0	0	0	0	0	0	0	0	0	0	0	0	0	0	0	0	0	0	0	0	0	0	0	0	0	0	0	0	0	0	0	0	0
1401	NODE_6_length_199293_cov_107.756066	TCTCAGGCGG.CTTTTTTGAC	C	T	NODE_6_length_199293_cov_107.756066_157	WP_000803889.1_DUF2057_domain-containing_protein_[Vibrio_cholerae]	40	PASS	NA	GT	0	0	0	0	0	0	0	0	0	0	0	0	0	0	0	0	0	0	0	0	0	0	0	0	0	0	0	0	0	0	0	0	0	0	0	0	0	0	0
1402	NODE_6_length_199293_cov_107.756066	CCGAAGAAAT.GCTGCACTTT	G	A	NODE_6_length_199293_cov_107.756066_157	WP_000803889.1_DUF2057_domain-containing_protein_[Vibrio_cholerae]	40	PASS	NA	GT	0	0	0	0	0	0	0	0	0	0	0	0	0	0	0	0	0	0	0	0	0	0	0	0	0	0	0	0	0	0	0	0	0	0	0	0	0	0	0
1403	NODE_6_length_199293_cov_107.756066	GCTGTGGCGG.TATTACTGAT	T	G	NODE_6_length_199293_cov_107.756066_158	WP_001081268.1_DASS_family_sodium-coupled_anion_symporter_[Vibrio_cholerae]	40	PASS	NA	GT	0	0	0	0	0	0	0	0	0	0	0	0	1	0	0	0	0	0	0	0	0	0	0	0	0	0	0	0	0	0	0	0	0	0	0	0	0	0	0
1404	NODE_6_length_199293_cov_107.756066	GTATTACTGA.TCCACATCGA	T	C	NODE_6_length_199293_cov_107.756066_158	WP_001081268.1_DASS_family_sodium-coupled_anion_symporter_[Vibrio_cholerae]	40	PASS	NA	GT	1	0	0	0	0	0	0	0	0	0	0	0	0	0	0	0	0	0	0	0	0	0	0	0	0	0	0	0	0	0	0	0	0	0	0	0	0	0	0
1405	NODE_6_length_199293_cov_107.756066	GACAAGAATC.ACGGTGACCG	A	G	NODE_6_length_199293_cov_107.756066_158	WP_001081268.1_DASS_family_sodium-coupled_anion_symporter_[Vibrio_cholerae]	40	PASS	NA	GT	0	0	0	0	0	0	0	0	0	0	0	0	0	0	0	0	0	0	0	0	0	0	0	0	0	0	0	0	0	0	0	0	0	0	0	0	1	0	0
1406	NODE_6_length_199293_cov_107.756066	TGAACGAGCG.AAGCCAACAC	A	T			40	PASS	NA	GT	0	0	0	0	0	0	0	0	0	0	0	0	0	0	0	0	0	0	0	1	0	0	1	0	0	0	0	0	0	0	0	0	0	0	0	0	0	0	0
1407	NODE_6_length_199293_cov_107.756066	GGCTTGATTT.GCCTGCAGGG	G	T	NODE_6_length_199293_cov_107.756066_163	WP_000070352.1_hypothetical_protein_[Vibrio_cholerae]	40	PASS	NA	GT	0	0	0	0	0	0	0	0	0	0	0	0	0	0	0	0	0	0	0	0	0	0	0	0	0	0	0	0	0	0	0	1	0	0	0	0	0	0	0
1408	NODE_6_length_199293_cov_107.756066	ATGCCGCTCG.ACCGTTTCTA	A	G	NODE_6_length_199293_cov_107.756066_164	WP_001257973.1_DUF4123_domain-containing_protein_[Vibrio_cholerae]	40	CID:ALN	NA	GT	0	0	0	0	0	0	0	0	0	0	0	0	0	0	0	0	0	0	0	0	0	0	0	0	0	0	0	0	0	0	0	0	0	0	0	0	0	0	0
1409	NODE_6_length_199293_cov_107.756066	GCCGCTCGAC.CGTTTCTAAG	C	T	NODE_6_length_199293_cov_107.756066_164	WP_001257973.1_DUF4123_domain-containing_protein_[Vibrio_cholerae]	40	CID:ALN	NA	GT	0	0	0	0	0	0	0	0	0	0	0	0	0	0	0	0	0	0	0	0	0	0	0	0	0	0	0	0	0	0	0	0	0	0	0	0	0	0	0
1410	NODE_6_length_199293_cov_107.756066	GCACCATCAA.CCAAAAGGTA	C	G	NODE_6_length_199293_cov_107.756066_164	WP_001257973.1_DUF4123_domain-containing_protein_[Vibrio_cholerae]	40	PASS	NA	GT	0	0	0	0	0	0	0	0	0	0	0	0	0	0	0	0	0	0	0	0	0	0	0	0	0	0	0	0	0	0	0	0	0	0	0	0	0	0	0
1411	NODE_7_length_198550_cov_106.523464	CAGTCGCGCT.GCCACCCGCC	G	C	NODE_7_length_198550_cov_106.523464_1	WP_041048483.1_choice-of-anchor_K_domain-containing_protein_[Vibrio_cholerae]	40	PASS	NA	GT	0	0	0	0	0	0	0	0	0	0	0	0	0	0	0	0	0	0	0	0	0	0	0	0	0	0	0	0	0	0	0	1	0	0	0	0	0	0	0
1412	NODE_7_length_198550_cov_106.523464	TCGCGCTGCC.ACCCGCCAAT	A	C	NODE_7_length_198550_cov_106.523464_1	WP_041048483.1_choice-of-anchor_K_domain-containing_protein_[Vibrio_cholerae]	40	PASS	NA	GT	0	0	0	0	0	0	0	0	0	0	0	0	0	0	0	0	0	0	0	0	0	0	0	0	0	0	0	0	0	0	0	1	0	0	0	0	0	0	0
1413	NODE_7_length_198550_cov_106.523464	CCGTGGTTTT.GGTAATGATC	G	A	NODE_7_length_198550_cov_106.523464_4	WP_000910117.1:_carboxynorspermidine_decarboxylase_[Vibrio]	40	PASS	NA	GT	0	0	0	0	0	0	0	0	0	0	0	0	0	0	0	0	0	0	0	0	0	0	0	0	0	0	0	0	0	0	0	0	0	0	0	0	0	0	0
1414	NODE_7_length_198550_cov_106.523464	AACCGATCAA.TAAGAAAAAC	T	A	NODE_7_length_198550_cov_106.523464_7	WP_001281946.1:_Na+/H+_antiporter_NhaA_[Vibrio]	40	PASS	NA	GT	0	0	0	0	0	0	0	0	0	0	0	0	0	0	0	0	0	0	0	0	0	0	0	0	0	0	0	0	0	0	0	0	0	0	0	0	0	0	0
1415	NODE_7_length_198550_cov_106.523464	CGATCAATAA.GAAAAACACC	G	A	NODE_7_length_198550_cov_106.523464_7	WP_001281946.1:_Na+/H+_antiporter_NhaA_[Vibrio]	40	PASS	NA	GT	0	0	0	0	0	0	0	0	0	0	0	0	0	0	0	0	0	0	0	0	0	0	0	0	0	0	0	0	0	0	0	0	0	0	0	0	0	0	0
1416	NODE_7_length_198550_cov_106.523464	TAAGAAAAAC.ACCGCCATTA	A	C	NODE_7_length_198550_cov_106.523464_7	WP_001281946.1:_Na+/H+_antiporter_NhaA_[Vibrio]	40	PASS	NA	GT	0	0	0	0	0	0	0	0	0	0	0	0	0	0	0	0	0	0	0	0	0	0	0	0	0	0	0	0	0	0	0	0	0	0	0	0	0	0	0
1417	NODE_7_length_198550_cov_106.523464	AGTTCCATTG.CACACTAAGC	C	T	NODE_7_length_198550_cov_106.523464_8	WP_001252425.1_hydroxyneurosporene_synthase_[Vibrio_cholerae]	40	PASS	NA	GT	0	0	0	0	0	0	0	1	0	1	0	0	0	0	0	0	0	0	0	0	0	0	0	0	0	0	0	0	0	0	0	0	0	0	0	0	0	0	0
1418	NODE_7_length_198550_cov_106.523464	GCGATCAAAA.ACCCGCATCG	A	C	NODE_7_length_198550_cov_106.523464_9	WP_000964610.1_ABC_transporter_permease_[Vibrio_cholerae]	40	PASS	NA	GT	0	0	0	0	0	0	0	0	0	0	0	0	0	0	0	0	0	0	0	0	0	0	0	0	0	0	0	0	0	0	0	0	0	0	0	0	0	0	0
1419	NODE_7_length_198550_cov_106.523464	AAACCAGATT.TCCCCCGAGT	T	C	NODE_7_length_198550_cov_106.523464_10	WP_000939696.1:_ABC_transporter_ATP-binding_protein_[Vibrio]	40	PASS	NA	GT	0	0	0	0	0	0	0	0	0	0	0	0	0	0	0	0	0	0	0	0	0	0	0	0	0	0	0	0	0	0	0	0	0	0	0	0	0	0	0
1420	NODE_7_length_198550_cov_106.523464	CGATGTCTTG.GCCGAGACAG	G	A	NODE_7_length_198550_cov_106.523464_11	WP_000117911.1:_MATE_family_efflux_transporter_[Vibrio]	40	PASS	NA	GT	0	0	0	0	0	0	0	0	0	0	0	0	0	0	0	0	0	0	0	0	0	0	0	0	0	0	0	0	0	0	0	0	0	0	0	0	0	0	0
1421	NODE_7_length_198550_cov_106.523464	GGGATACCAT.ACCACGGCCG	A	C	NODE_7_length_198550_cov_106.523464_12	WP_000757250.1_DUF2867_domain-containing_protein_[Vibrio_cholerae]	40	PASS	NA	GT	0	0	0	0	0	0	0	0	0	0	0	0	0	0	0	0	0	0	0	0	0	0	0	0	0	0	0	0	0	0	0	0	0	0	0	0	0	0	0
1422	NODE_7_length_198550_cov_106.523464	CATAAAAAAA.TCCCGCCGAG	T	C			40	PASS	NA	GT	0	0	0	0	0	0	0	0	0	0	0	0	0	0	0	0	0	0	0	0	0	0	0	0	0	0	0	0	0	0	0	1	0	0	0	0	0	0	0
1423	NODE_7_length_198550_cov_106.523464	GTATGGCGGG.TTCCGCCAAT	T	G	NODE_7_length_198550_cov_106.523464_19	WP_001121900.1_sensor_histidine_kinase_[Vibrio_cholerae]	40	PASS	NA	GT	0	0	0	0	0	0	0	0	0	0	0	0	0	0	0	0	0	0	0	0	0	0	0	0	0	0	0	0	0	0	0	0	0	0	0	0	0	0	0
1424	NODE_7_length_198550_cov_106.523464	AGAACCTTAG.CAAGCCGCAC	C	A	NODE_7_length_198550_cov_106.523464_23	WP_001908182.1_methyl-accepting_chemotaxis_protein_[Vibrio_cholerae]	40	PASS	NA	GT	0	0	0	0	0	0	0	0	0	0	0	0	0	0	0	0	0	0	0	0	0	0	0	0	0	0	0	0	0	0	0	0	0	0	0	0	0	0	0
1425	NODE_7_length_198550_cov_106.523464	CGACGACGTA.ACCAGCCACA	A	C	NODE_7_length_198550_cov_106.523464_28	WP_001043985.1_GlyGly-anchored_extracellular_serine_protease_VesC_[Vibrio_cholerae]	40	PASS	NA	GT	0	0	0	0	0	0	0	0	0	0	0	0	0	0	0	0	0	0	0	0	0	0	0	0	0	0	0	0	0	0	0	0	0	0	0	0	0	0	0
1426	NODE_7_length_198550_cov_106.523464	CACCTAGGCT.ACCGCCGCCA	A	C	NODE_7_length_198550_cov_106.523464_28	WP_001043985.1_GlyGly-anchored_extracellular_serine_protease_VesC_[Vibrio_cholerae]	40	PASS	NA	GT	0	0	0	0	0	0	0	0	0	0	0	0	0	0	0	0	0	0	0	0	0	0	0	0	0	0	0	0	0	0	0	0	0	0	0	0	0	0	0
1427	NODE_7_length_198550_cov_106.523464	AAAAAGATAG.GGCCACCGCT	G	A	NODE_7_length_198550_cov_106.523464_28	WP_001043985.1_GlyGly-anchored_extracellular_serine_protease_VesC_[Vibrio_cholerae]	40	PASS	NA	GT	0	0	0	0	0	0	0	0	0	0	0	0	0	0	0	0	0	0	0	0	0	0	0	0	0	0	0	0	0	0	0	0	0	0	0	0	0	0	0
1428	NODE_7_length_198550_cov_106.523464	TGGGAACGGT.ACCATATCAT	A	G			40	PASS	NA	GT	0	0	0	0	0	0	0	1	0	1	0	0	0	0	0	0	0	0	0	0	0	0	0	0	0	0	0	0	0	0	0	0	0	0	0	0	0	0	0
1429	NODE_7_length_198550_cov_106.523464	TATGAACGGA.TTTCACACTA	T	A			40	PASS	NA	GT	0	0	0	0	0	0	0	0	0	0	0	0	0	0	0	0	0	0	0	0	0	0	0	0	0	0	0	0	0	0	0	0	0	0	0	0	0	0	0
1430	NODE_7_length_198550_cov_106.523464	ATGCTCGCCG.CTTCCACCCG	C	T	NODE_7_length_198550_cov_106.523464_30	WP_000290511.1_response_regulator_[Vibrio_cholerae]	40	ALN	NA	GT	0	0	0	0	0	0	0	0	0	0	0	0	0	0	0	0	0	0	0	0	0	0	0	0	0	0	0	0	0	0	0	0	0	0	0	0	0	0	0
1431	NODE_7_length_198550_cov_106.523464	CTCGCCGCTT.CCACCCGAGC	C	T	NODE_7_length_198550_cov_106.523464_30	WP_000290511.1_response_regulator_[Vibrio_cholerae]	40	ALN	NA	GT	0	0	0	0	0	0	0	0	0	0	0	0	0	0	0	0	0	0	0	0	0	0	0	0	0	0	0	0	0	0	0	0	0	0	0	0	0	0	0
1432	NODE_7_length_198550_cov_106.523464	TCGCCGCTTC.CACCCGAGCT	C	A	NODE_7_length_198550_cov_106.523464_30	WP_000290511.1_response_regulator_[Vibrio_cholerae]	40	ALN	NA	GT	0	0	0	0	0	0	0	0	0	0	0	0	0	0	0	0	0	0	0	0	0	0	0	0	0	0	0	0	0	0	0	0	0	0	0	0	0	0	0
1433	NODE_7_length_198550_cov_106.523464	CGCCGCTTCC.ACCCGAGCTC	A	C	NODE_7_length_198550_cov_106.523464_30	WP_000290511.1_response_regulator_[Vibrio_cholerae]	40	ALN	NA	GT	0	0	0	0	0	0	0	0	0	0	0	0	0	0	0	0	0	0	0	0	0	0	0	0	0	0	0	0	0	0	0	0	0	0	0	0	0	0	0
1434	NODE_7_length_198550_cov_106.523464	CGCTTCCACC.CGAGCTCGCA	C	T	NODE_7_length_198550_cov_106.523464_30	WP_000290511.1_response_regulator_[Vibrio_cholerae]	40	ALN	NA	GT	0	0	0	0	0	0	0	0	0	0	0	0	0	0	0	0	0	0	0	0	0	0	0	0	0	0	0	0	0	0	0	0	0	0	0	0	0	0	0
1435	NODE_7_length_198550_cov_106.523464	CTTCCACCCG.AGCTCGCACA	A	C	NODE_7_length_198550_cov_106.523464_30	WP_000290511.1_response_regulator_[Vibrio_cholerae]	40	ALN	NA	GT	0	0	0	0	0	0	0	0	0	0	0	0	0	0	0	0	0	0	0	0	0	0	0	0	0	0	0	0	0	0	0	0	0	0	0	0	0	0	0
1436	NODE_7_length_198550_cov_106.523464	ACCCGAGCTC.GCACATTATT	G	A	NODE_7_length_198550_cov_106.523464_30	WP_000290511.1_response_regulator_[Vibrio_cholerae]	40	ALN	NA	GT	0	0	0	0	0	0	0	0	0	0	0	0	0	0	0	0	0	0	0	0	0	0	0	0	0	0	0	0	0	0	0	0	0	0	0	0	0	0	0
1437	NODE_7_length_198550_cov_106.523464	CGAGCTCGCA.CATTATTGGG	C	T	NODE_7_length_198550_cov_106.523464_30	WP_000290511.1_response_regulator_[Vibrio_cholerae]	40	ALN	NA	GT	0	0	0	0	0	0	0	0	0	0	0	0	0	0	0	0	0	0	0	0	0	0	0	0	0	0	0	0	0	0	0	0	0	0	0	0	0	0	0
1438	NODE_7_length_198550_cov_106.523464	GAGCTCGCAC.ATTATTGGGA	A	G	NODE_7_length_198550_cov_106.523464_30	WP_000290511.1_response_regulator_[Vibrio_cholerae]	40	ALN	NA	GT	0	0	0	0	0	0	0	0	0	0	0	0	0	0	0	0	0	0	0	0	0	0	0	0	0	0	0	0	0	0	0	0	0	0	0	0	0	0	0
1439	NODE_7_length_198550_cov_106.523464	AGCTCGCACA.TTATTGGGAG	T	C	NODE_7_length_198550_cov_106.523464_30	WP_000290511.1_response_regulator_[Vibrio_cholerae]	40	ALN	NA	GT	0	0	0	0	0	0	0	0	0	0	0	0	0	0	0	0	0	0	0	0	0	0	0	0	0	0	0	0	0	0	0	0	0	0	0	0	0	0	0
1440	NODE_7_length_198550_cov_106.523464	ACAGCGCTGA.GTATCACCAC	G	A	NODE_7_length_198550_cov_106.523464_31	WP_001889583.1_two-component_system_response_regulator_VieA_[Vibrio_cholerae]	40	PASS	NA	GT	1	1	1	1	0	1	0	0	0	0	1	1	0	0	0	1	1	1	0	1	1	1	1	1	1	0	1	0	0	0	1	0	0	1	0	1	0	1	1
1441	NODE_7_length_198550_cov_106.523464	ATATCGGCTC.GAAGATCTTG	G	C	NODE_7_length_198550_cov_106.523464_32	WP_001894251.1_transporter_substrate-binding_domain-containing_protein_[Vibrio_cholerae]	40	PASS	NA	GT	0	0	0	0	0	0	0	0	0	0	0	0	0	0	0	0	0	0	0	0	0	0	0	0	0	0	0	0	0	0	0	0	0	0	0	0	0	0	0
1442	NODE_7_length_198550_cov_106.523464	TGCCCCTCGG.TCAATGGGGA	T	G	NODE_7_length_198550_cov_106.523464_32	WP_001894251.1_transporter_substrate-binding_domain-containing_protein_[Vibrio_cholerae]	40	PASS	NA	GT	0	0	0	0	0	0	0	0	0	0	0	0	0	0	0	0	0	0	0	0	0	0	0	0	0	0	0	0	0	0	0	0	0	0	0	0	0	0	0
1443	NODE_7_length_198550_cov_106.523464	GTCAATGGGG.AGAGTTTGAA	A	G	NODE_7_length_198550_cov_106.523464_32	WP_001894251.1_transporter_substrate-binding_domain-containing_protein_[Vibrio_cholerae]	40	PASS	NA	GT	0	0	0	0	0	0	0	0	0	0	0	0	0	0	0	0	0	0	0	0	0	0	0	0	0	0	0	0	0	0	0	0	0	0	0	0	0	0	0
1444	NODE_7_length_198550_cov_106.523464	GCTGTAGTTA.CGAGCCATAA	C	G	NODE_7_length_198550_cov_106.523464_32	WP_001894251.1_transporter_substrate-binding_domain-containing_protein_[Vibrio_cholerae]	40	PASS	NA	GT	0	0	0	0	0	0	0	0	0	0	0	0	0	0	0	0	0	0	0	0	0	0	0	0	0	0	0	0	0	0	0	0	1	0	0	0	0	0	0
1445	NODE_7_length_198550_cov_106.523464	CAAACCCTAT.AGCCATATCC	A	C	NODE_7_length_198550_cov_106.523464_32	WP_001894251.1_transporter_substrate-binding_domain-containing_protein_[Vibrio_cholerae]	40	PASS	NA	GT	0	0	0	0	0	0	0	0	0	0	0	0	0	0	0	0	0	0	0	0	0	0	0	0	0	0	0	0	0	0	0	0	0	0	0	0	1	0	0
1446	NODE_7_length_198550_cov_106.523464	TCCTACAGAA.GAAAATTAGT	G	C			40	PASS	NA	GT	0	0	0	0	0	0	0	0	0	0	0	0	0	0	0	0	0	0	0	0	0	0	0	0	0	0	0	0	0	0	0	0	0	0	0	0	0	0	0
1447	NODE_7_length_198550_cov_106.523464	CTACTTGGGG.CGATTGATCC	C	T	NODE_7_length_198550_cov_106.523464_33	WP_001102029.1_magnesium_transporter_[Vibrio_cholerae]	40	PASS	NA	GT	0	0	0	0	0	0	0	0	0	0	0	0	0	0	0	0	0	0	1	0	0	0	0	0	0	0	0	1	1	0	0	0	1	0	0	0	0	0	0
1448	NODE_7_length_198550_cov_106.523464	CTGACGCTGA.AGAACGATGT	A	C	NODE_7_length_198550_cov_106.523464_42	WP_000778133.1:_META_domain-containing_protein_[Vibrio]	40	PASS	NA	GT	0	0	0	0	0	0	0	0	0	0	0	0	0	0	0	0	0	0	1	0	0	0	0	0	0	0	0	1	1	0	0	0	1	0	0	0	0	0	0
1449	NODE_7_length_198550_cov_106.523464	AGGTAAAAAG.ACCCGCCTCG	A	C	NODE_7_length_198550_cov_106.523464_50	WP_001288985.1_cystathionine_beta-lyase_[Vibrio_cholerae]	40	PASS	NA	GT	0	0	0	0	0	0	0	0	0	0	0	0	0	0	0	0	0	0	0	0	0	0	0	0	0	0	0	0	0	0	0	0	0	0	0	0	0	0	0
1450	NODE_7_length_198550_cov_106.523464	GCAATGGCTT.GTTCTCTTTT	G	T	NODE_7_length_198550_cov_106.523464_50	WP_001288985.1_cystathionine_beta-lyase_[Vibrio_cholerae]	40	PASS	NA	GT	0	0	0	0	0	0	0	0	0	0	0	0	0	0	0	0	0	0	0	0	0	0	0	0	0	0	0	0	0	0	0	0	0	0	0	0	0	0	0
1451	NODE_7_length_198550_cov_106.523464	ATGGCTTGTT.CTCTTTTGTG	C	T	NODE_7_length_198550_cov_106.523464_50	WP_001288985.1_cystathionine_beta-lyase_[Vibrio_cholerae]	40	PASS	NA	GT	0	0	0	0	0	0	0	0	0	0	0	0	0	0	0	0	0	0	0	0	0	0	0	0	0	0	0	0	0	0	0	0	0	0	0	0	0	0	0
1452	NODE_7_length_198550_cov_106.523464	GTTCTCTTTT.GTGTTGAAAA	G	T	NODE_7_length_198550_cov_106.523464_50	WP_001288985.1_cystathionine_beta-lyase_[Vibrio_cholerae]	40	PASS	NA	GT	0	0	0	0	0	0	0	0	0	0	0	0	0	0	0	0	0	0	0	0	0	0	0	0	0	0	0	0	0	0	0	0	0	0	0	0	0	0	0
1453	NODE_7_length_198550_cov_106.523464	TTGAGGCGGG.TACATCGCTC	T	G	NODE_7_length_198550_cov_106.523464_51	WP_001881458.1_DNA-3-methyladenine_glycosylase_I_[Vibrio_cholerae]	40	PASS	NA	GT	0	0	0	0	0	0	0	0	0	0	0	0	1	0	0	0	0	0	0	0	0	0	0	0	0	0	0	0	0	0	0	0	0	0	0	0	0	0	0
1454	NODE_7_length_198550_cov_106.523464	ATGGGATCAT.ACCGAGTATG	A	C	NODE_7_length_198550_cov_106.523464_52	WP_000003251.1_efflux_RND_transporter_permease_subunit_VexK_[Vibrio_cholerae]	40	PASS	NA	GT	0	0	0	0	0	0	0	0	0	0	0	0	0	0	0	0	0	0	0	0	0	0	0	0	0	0	0	0	0	0	0	0	0	0	0	0	0	0	0
1455	NODE_7_length_198550_cov_106.523464	CCGAGTATGG.TGGTGACCGC	T	G	NODE_7_length_198550_cov_106.523464_52	WP_000003251.1_efflux_RND_transporter_permease_subunit_VexK_[Vibrio_cholerae]	40	PASS	NA	GT	0	0	0	0	0	0	0	0	0	0	0	0	0	0	0	0	0	0	0	0	0	0	0	0	0	0	0	0	0	0	0	0	0	0	0	0	0	0	0
1456	NODE_7_length_198550_cov_106.523464	TATGGTGGTG.ACCGCCGCCA	A	C	NODE_7_length_198550_cov_106.523464_52	WP_000003251.1_efflux_RND_transporter_permease_subunit_VexK_[Vibrio_cholerae]	40	PASS	NA	GT	0	0	0	0	0	0	0	0	0	0	0	0	0	0	0	0	0	0	0	0	0	0	0	0	0	0	0	0	0	0	0	1	0	0	0	0	0	0	0
1457	NODE_7_length_198550_cov_106.523464	CCGCCATCAC.TGTCAGCATG	T	C	NODE_7_length_198550_cov_106.523464_52	WP_000003251.1_efflux_RND_transporter_permease_subunit_VexK_[Vibrio_cholerae]	40	PASS	NA	GT	1	1	1	1	1	1	0	1	1	1	1	1	1	1	1	1	1	1	1	1	1	1	1	1	1	1	1	1	1	1	1	1	1	1	0	1	1	1	1
1458	NODE_7_length_198550_cov_106.523464	TGAAGTAAGC.GGCAACACCT	G	A	NODE_7_length_198550_cov_106.523464_52	WP_000003251.1_efflux_RND_transporter_permease_subunit_VexK_[Vibrio_cholerae]	40	PASS	NA	GT	1	1	1	1	0	1	0	0	0	0	1	1	0	0	0	1	1	1	0	1	1	1	1	1	1	0	1	0	0	0	1	0	0	1	0	1	0	1	1
1459	NODE_7_length_198550_cov_106.523464	CGTCTGCATT.CAAAATCGCC	C	A	NODE_7_length_198550_cov_106.523464_53	WP_000691879.1_efflux_RND_transporter_periplasmic_adaptor_subunit_[Vibrio_cholerae]	40	PASS	NA	GT	0	0	0	0	0	0	0	0	0	0	0	0	0	0	0	0	0	0	0	0	0	0	0	0	0	0	0	0	0	0	0	0	0	0	0	0	1	0	0
1460	NODE_7_length_198550_cov_106.523464	TGTCGCATAC.AGGCGATCAG	A	G	NODE_7_length_198550_cov_106.523464_53	WP_000691879.1_efflux_RND_transporter_periplasmic_adaptor_subunit_[Vibrio_cholerae]	40	PASS	NA	GT	0	0	0	0	0	0	0	0	0	0	0	0	0	0	0	0	0	0	0	0	0	0	0	0	0	0	0	0	0	0	0	0	0	0	0	0	0	0	0
1461	NODE_7_length_198550_cov_106.523464	TACTGATTTC.ACCTGCCACT	A	C	NODE_7_length_198550_cov_106.523464_53	WP_000691879.1_efflux_RND_transporter_periplasmic_adaptor_subunit_[Vibrio_cholerae]	40	PASS	NA	GT	0	0	0	0	0	0	0	0	0	0	0	0	0	0	0	0	0	0	0	0	0	0	0	0	0	0	0	0	0	0	0	0	0	0	0	0	0	0	0
1462	NODE_7_length_198550_cov_106.523464	TGAGGCTTAC.ACGCCCCGCC	A	C	NODE_7_length_198550_cov_106.523464_54	WP_001044382.1_efflux_RND_transporter_periplasmic_adaptor_subunit_[Vibrio_cholerae]	40	PASS	NA	GT	0	0	0	0	0	0	0	0	0	0	0	0	0	0	0	0	0	0	0	0	0	0	0	0	0	0	0	0	0	0	0	0	0	0	0	0	0	0	0
1463	NODE_7_length_198550_cov_106.523464	AGGCTTACAC.GCCCCGCCAT	G	C	NODE_7_length_198550_cov_106.523464_54	WP_001044382.1_efflux_RND_transporter_periplasmic_adaptor_subunit_[Vibrio_cholerae]	40	PASS	NA	GT	0	0	0	0	0	0	0	0	0	0	0	0	0	0	0	0	0	0	0	0	0	0	0	0	0	0	0	0	0	0	0	0	0	0	0	0	0	0	0
1464	NODE_7_length_198550_cov_106.523464	GAAAGCGAGC.ACCGCGCGAT	A	C	NODE_7_length_198550_cov_106.523464_54	WP_001044382.1_efflux_RND_transporter_periplasmic_adaptor_subunit_[Vibrio_cholerae]	40	PASS	NA	GT	0	0	0	0	0	0	0	0	0	0	0	0	0	0	0	0	0	0	0	0	0	0	0	0	0	0	0	0	0	0	0	0	0	0	0	0	0	0	0
1465	NODE_7_length_198550_cov_106.523464	GGTATTTCCT.GTGGCGGGAC	G	A	NODE_7_length_198550_cov_106.523464_60	WP_000498491.1_ABC_transporter_permease_subunit_[Vibrio_cholerae]	40	PASS	NA	GT	0	0	0	0	0	0	0	0	0	0	0	0	1	0	0	0	0	0	0	0	0	0	0	0	0	0	0	0	0	0	0	0	0	0	0	0	0	0	0
1466	NODE_7_length_198550_cov_106.523464	CTGTGGCGGG.ACGCTATGAC	A	G	NODE_7_length_198550_cov_106.523464_60	WP_000498491.1_ABC_transporter_permease_subunit_[Vibrio_cholerae]	40	PASS	NA	GT	0	0	0	0	0	0	0	0	0	0	0	0	0	0	0	0	0	0	0	0	0	0	0	0	0	0	0	0	0	0	0	0	0	0	0	0	0	0	0
1467	NODE_7_length_198550_cov_106.523464	TCAGGTGGTG.ACCAGCCGCA	A	C	NODE_7_length_198550_cov_106.523464_64	WP_000977696.1_DUF2927_domain-containing_protein_[Vibrio_cholerae]	40	PASS	NA	GT	0	0	0	0	0	0	0	0	0	0	0	0	0	0	0	0	0	0	0	0	0	0	0	0	0	0	0	0	0	0	0	0	0	0	0	0	0	0	0
1468	NODE_7_length_198550_cov_106.523464	ACCGCCTACA.ATCAGAGATA	A	G			40	PASS	NA	GT	0	0	0	0	0	0	0	0	0	0	0	0	0	0	0	0	0	0	0	0	0	0	0	0	0	0	0	0	0	0	0	0	0	0	0	0	0	0	0
1469	NODE_7_length_198550_cov_106.523464	ATAGTCATAC.TATTGCACCG	T	C			40	PASS	NA	GT	0	0	0	0	0	0	0	0	0	0	0	0	0	0	0	0	0	0	0	0	0	0	0	0	0	0	0	0	0	0	0	0	0	0	0	0	1	0	0
1470	NODE_7_length_198550_cov_106.523464	GGAGTACAAC.GCCAACCGCC	G	C	NODE_7_length_198550_cov_106.523464_69	WP_041048542.1_alpha-galactosidase_[Vibrio_cholerae]	40	PASS	NA	GT	0	0	0	0	0	0	0	0	0	0	0	0	0	0	0	0	0	0	0	0	0	0	0	0	0	0	0	0	0	0	0	0	0	0	0	0	0	0	0
1471	NODE_7_length_198550_cov_106.523464	AAAGCCAGCG.TTGAACGCTG	T	G			40	PASS	NA	GT	0	0	0	0	0	0	0	0	0	0	0	0	0	0	0	0	0	0	0	0	0	0	0	0	0	0	0	0	0	0	0	0	0	0	0	0	0	0	0
1472	NODE_7_length_198550_cov_106.523464	GAGATGACTA.GATGACTAGA	G	A			40	PASS	NA	GT	0	0	0	0	0	0	0	0	0	0	0	0	0	0	0	0	0	0	0	0	0	0	0	0	0	0	0	0	0	0	0	1	0	0	0	0	0	0	0
1473	NODE_7_length_198550_cov_106.523464	GTCACTCAGC.ACCGCTCCCG	A	C	NODE_7_length_198550_cov_106.523464_70	WP_041048544.1_trimethylamine-N-oxide_reductase_TorA_[Vibrio_cholerae]	40	PASS	NA	GT	0	0	0	0	0	0	0	0	0	0	0	0	0	0	0	0	0	0	0	0	0	0	0	0	0	0	0	0	0	0	0	0	0	0	0	0	0	0	0
1474	NODE_7_length_198550_cov_106.523464	GGCCTTCAGC.GAAATCTGAA	G	A	NODE_7_length_198550_cov_106.523464_71	WP_000838511.1_pentaheme_c-type_cytochrome_TorC_[Vibrio_cholerae]	40	PASS	NA	GT	1	1	1	1	0	1	0	0	0	0	1	1	0	0	0	1	1	1	0	1	1	1	1	1	1	0	1	0	0	0	1	0	0	1	0	1	0	1	1
1475	NODE_7_length_198550_cov_106.523464	ACAAATTAAT.ATTGTTTTTA	A	G			40	PASS	NA	GT	0	0	0	0	0	0	0	0	0	0	0	0	0	0	0	0	0	0	0	0	0	0	0	0	0	0	0	0	0	0	0	0	0	0	0	0	0	0	0
1476	NODE_7_length_198550_cov_106.523464	GAATTTAAAA.CAAAATAAAA	C	A			40	PASS	NA	GT	0	0	0	0	0	0	0	0	0	0	0	0	0	0	0	0	0	0	0	0	0	0	0	0	0	0	0	0	0	0	0	1	0	0	0	0	0	0	0
1477	NODE_7_length_198550_cov_106.523464	TAAAACAAAA.TAAAAACAAA	T	A			40	PASS	NA	GT	0	0	0	0	0	0	0	0	0	0	0	0	0	0	0	0	0	0	0	0	0	0	0	0	0	0	0	0	0	0	0	1	0	0	0	0	0	0	0
1478	NODE_7_length_198550_cov_106.523464	ATGCGACACG.CACTACCCCA	C	T	NODE_7_length_198550_cov_106.523464_75	WP_000832742.1_NAD(P)H-binding_protein_[Vibrio_cholerae]	40	PASS	NA	GT	0	0	0	0	0	0	0	0	0	0	0	0	0	0	0	0	0	0	0	0	0	0	0	0	0	0	0	0	0	0	0	0	0	0	0	0	0	0	0
1479	NODE_7_length_198550_cov_106.523464	ATTTCTCTCA.CACCTTAGAG	C	T	NODE_7_length_198550_cov_106.523464_75	WP_000832742.1_NAD(P)H-binding_protein_[Vibrio_cholerae]	40	PASS	NA	GT	0	0	0	0	0	0	0	0	0	0	0	0	0	0	0	0	0	0	0	0	0	0	0	0	0	0	0	0	0	0	0	0	0	0	0	0	0	0	0
1480	NODE_7_length_198550_cov_106.523464	GTGGGTTAAG.CCGGTCAAAG	C	T	NODE_7_length_198550_cov_106.523464_79	WP_001077272.1:_acyl-CoA_thioester_hydrolase_YciA_[Vibrio]	40	PASS	NA	GT	0	0	0	0	0	0	0	0	0	0	0	0	0	0	0	0	0	0	1	0	0	0	0	0	0	0	0	1	1	0	0	1	1	0	0	0	0	0	0
1481	NODE_7_length_198550_cov_106.523464	TCGCGGCGGG.TGTTTATGCC	T	G	NODE_7_length_198550_cov_106.523464_81 NODE_7_length_198550_cov_106.523464_80	WP_000725069.1:_GspS/AspS_pilotin_family_protein_[Vibrio]	40	PASS	NA	GT	0	0	0	0	0	0	0	0	0	0	0	0	0	0	0	0	0	0	0	0	0	0	0	0	0	0	0	0	0	0	0	0	1	0	0	0	0	0	0
1482	NODE_7_length_198550_cov_106.523464	GACGCGCGCT.ACCCGCCGAA	A	C	NODE_7_length_198550_cov_106.523464_82	WP_001895197.1_5-methyltetrahydropteroyltriglutamate--homocysteine_S-methyltransferase_[Vibrio_cholerae]	40	PASS	NA	GT	0	0	0	0	0	0	0	0	0	0	0	0	0	0	0	0	0	0	0	0	0	0	0	0	0	0	0	0	0	0	0	0	0	0	0	0	0	0	0
1483	NODE_7_length_198550_cov_106.523464	GGCCAAGCAG.TACAGGTTTT	T	C	NODE_7_length_198550_cov_106.523464_82	WP_001895197.1_5-methyltetrahydropteroyltriglutamate--homocysteine_S-methyltransferase_[Vibrio_cholerae]	40	PASS	NA	GT	1	1	1	1	1	1	0	0	0	0	1	1	1	0	0	1	1	1	1	1	1	1	1	1	1	0	1	1	1	1	1	1	1	1	0	1	1	1	1
1484	NODE_7_length_198550_cov_106.523464	ACACCGCTGC.GGCTTCAAGC	G	A			40	PASS	NA	GT	0	0	0	0	0	0	0	0	0	0	0	0	0	0	0	0	0	0	0	0	0	0	0	0	0	0	0	0	0	0	0	0	0	0	0	0	0	0	0
1485	NODE_7_length_198550_cov_106.523464	AGCTTTTTTT.GCGTAAAACA	G	T			40	PASS	NA	GT	0	0	0	0	0	0	0	0	0	0	0	0	0	0	0	0	0	0	0	0	0	0	0	0	0	0	0	0	0	0	0	0	0	0	0	0	0	0	0
1486	NODE_7_length_198550_cov_106.523464	ACCAACCATC.CATTGGCTGA	C	T	NODE_7_length_198550_cov_106.523464_83	WP_000571239.1_HTH-type_transcriptional_regulator_MetR_[Vibrio_cholerae]	40	PASS	NA	GT	0	0	0	0	0	0	0	0	0	0	0	0	0	0	0	0	0	0	1	0	0	0	0	0	0	0	0	1	1	0	0	0	1	0	0	0	0	0	0
1487	NODE_7_length_198550_cov_106.523464	GTTTAACGGA.ACCCGCCATT	A	C	NODE_7_length_198550_cov_106.523464_86	WP_001895199.1_insulinase_family_protein_[Vibrio_cholerae]	40	PASS	NA	GT	0	0	0	0	0	0	0	0	0	0	0	0	0	0	0	0	0	0	0	0	0	0	0	0	0	0	0	0	0	0	0	0	0	0	0	0	0	0	0
1488	NODE_7_length_198550_cov_106.523464	AAAGTATTCC.ACCGCCAACG	A	C	NODE_7_length_198550_cov_106.523464_87	WP_000115817.1_EAL_domain-containing_protein_[Vibrio_cholerae]	40	PASS	NA	GT	0	0	0	0	0	0	0	0	0	0	0	0	0	0	0	0	0	0	0	0	0	0	0	0	0	0	0	0	0	0	0	0	0	0	0	0	0	0	0
1489	NODE_7_length_198550_cov_106.523464	AGTGGATCTC.CGGGGTCGAG	C	G	NODE_7_length_198550_cov_106.523464_87	WP_000115817.1_EAL_domain-containing_protein_[Vibrio_cholerae]	40	PASS	NA	GT	0	0	0	0	0	0	0	0	0	0	0	0	0	0	0	0	0	0	0	0	0	0	0	0	0	0	0	0	0	0	0	1	0	0	0	0	0	0	0
1490	NODE_7_length_198550_cov_106.523464	GGCAAACCGA.ACCTGTTTTT	A	C	NODE_7_length_198550_cov_106.523464_88	WP_000555517.1_YgiQ_family_radical_SAM_protein_[Vibrio_cholerae]	40	PASS	NA	GT	0	0	0	0	0	0	0	0	0	0	0	0	0	0	0	0	0	0	0	0	0	0	0	0	0	0	0	0	0	0	0	0	0	0	0	0	0	0	0
1491	NODE_7_length_198550_cov_106.523464	AAACGCATGG.TTGAACTGCT	T	C	NODE_7_length_198550_cov_106.523464_91	WP_000572788.1_chromosome_partition_protein_MukB_[Vibrio_cholerae]	40	PASS	NA	GT	0	0	0	0	0	0	0	0	0	0	0	0	0	0	0	0	0	0	0	0	0	0	0	0	0	0	0	0	0	0	0	0	0	0	0	0	0	0	0
1492	NODE_7_length_198550_cov_106.523464	CCAACACTTG.CGAACGCGCA	C	T	NODE_7_length_198550_cov_106.523464_102	WP_000097999.1:_alpha/beta_hydrolase_[Vibrio]	40	PASS	NA	GT	0	0	0	0	0	0	0	0	0	0	0	0	0	0	0	0	0	0	0	0	0	0	0	0	0	0	0	0	0	0	0	0	0	0	0	0	0	0	0
1493	NODE_7_length_198550_cov_106.523464	CCCCTTGGAT.GCTGTTTTTA	G	A	NODE_7_length_198550_cov_106.523464_107	WP_041048567.1_3-phosphoshikimate_1-carboxyvinyltransferase_[Vibrio_cholerae]	40	PASS	NA	GT	0	0	0	0	0	0	0	0	0	0	0	0	0	0	0	0	0	0	0	0	0	0	0	0	0	0	0	0	0	0	0	0	0	0	0	0	0	0	0
1494	NODE_7_length_198550_cov_106.523464	CAGCAAGAAC.ACCCGCCTCT	A	C	NODE_7_length_198550_cov_106.523464_111	WP_000584512.1:_trans-2-enoyl-CoA_reductase_family_protein_[Vibrio]	40	PASS	NA	GT	0	0	0	0	0	0	0	0	0	0	0	0	0	0	0	0	0	0	0	0	0	0	0	0	0	0	0	0	0	0	0	0	0	0	0	0	0	0	0
1495	NODE_7_length_198550_cov_106.523464	ACAGGGTAGT.TACGATACGC	T	C	NODE_7_length_198550_cov_106.523464_112	WP_017686483.1_acyl-CoA_dehydrogenase_[Vibrio_cholerae]	40	PASS	NA	GT	0	0	0	0	0	0	0	0	0	0	0	0	0	0	0	0	0	0	0	0	0	0	0	0	0	0	0	0	0	0	0	0	0	0	0	0	0	0	0
1496	NODE_7_length_198550_cov_106.523464	CAGGGTAGTT.ACGATACGCT	A	T	NODE_7_length_198550_cov_106.523464_112	WP_017686483.1_acyl-CoA_dehydrogenase_[Vibrio_cholerae]	40	PASS	NA	GT	0	0	0	0	0	0	0	0	0	0	0	0	0	0	0	0	0	0	0	0	0	0	0	0	0	0	0	0	0	0	0	0	0	0	0	0	0	0	0
1497	NODE_7_length_198550_cov_106.523464	ACGATACGCT.TGGTTAAGCG	T	C	NODE_7_length_198550_cov_106.523464_112	WP_017686483.1_acyl-CoA_dehydrogenase_[Vibrio_cholerae]	40	PASS	NA	GT	0	0	0	0	0	0	0	0	0	0	0	0	0	0	0	0	0	0	0	0	0	0	0	0	0	0	0	0	0	0	0	0	0	0	0	0	0	0	0
1498	NODE_7_length_198550_cov_106.523464	GCTTGGTTAA.GCGATTTCGC	G	A	NODE_7_length_198550_cov_106.523464_112	WP_017686483.1_acyl-CoA_dehydrogenase_[Vibrio_cholerae]	40	PASS	NA	GT	0	0	0	0	0	0	0	0	0	0	0	0	0	0	0	0	0	0	0	0	0	0	0	0	0	0	0	0	0	0	0	0	0	0	0	0	0	0	0
1499	NODE_7_length_198550_cov_106.523464	TGGTTAAGCG.ATTTCGCTGC	A	C	NODE_7_length_198550_cov_106.523464_112	WP_017686483.1_acyl-CoA_dehydrogenase_[Vibrio_cholerae]	40	PASS	NA	GT	0	0	0	0	0	0	0	0	0	0	0	0	0	0	0	0	0	0	0	0	0	0	0	0	0	0	0	0	0	0	0	0	0	0	0	0	0	0	0
1500	NODE_7_length_198550_cov_106.523464	GTTAAGCGAT.TTCGCTGCGT	T	C	NODE_7_length_198550_cov_106.523464_112	WP_017686483.1_acyl-CoA_dehydrogenase_[Vibrio_cholerae]	40	PASS	NA	GT	0	0	0	0	0	0	0	0	0	0	0	0	0	0	0	0	0	0	0	0	0	0	0	0	0	0	0	0	0	0	0	0	0	0	0	0	0	0	0
1501	NODE_7_length_198550_cov_106.523464	TTAAGCGATT.TCGCTGCGTG	T	C	NODE_7_length_198550_cov_106.523464_112	WP_017686483.1_acyl-CoA_dehydrogenase_[Vibrio_cholerae]	40	PASS	NA	GT	0	0	0	0	0	0	0	0	0	0	0	0	0	0	0	0	0	0	0	0	0	0	0	0	0	0	0	0	0	0	0	0	0	0	0	0	0	0	0
1502	NODE_7_length_198550_cov_106.523464	TAAGCGATTT.CGCTGCGTGA	C	A	NODE_7_length_198550_cov_106.523464_112	WP_017686483.1_acyl-CoA_dehydrogenase_[Vibrio_cholerae]	40	PASS	NA	GT	0	0	0	0	0	0	0	0	0	0	0	0	0	0	0	0	0	0	0	0	0	0	0	0	0	0	0	0	0	0	0	0	0	0	0	0	0	0	0
1503	NODE_7_length_198550_cov_106.523464	AAGCGATTTC.GCTGCGTGAT	G	A	NODE_7_length_198550_cov_106.523464_112	WP_017686483.1_acyl-CoA_dehydrogenase_[Vibrio_cholerae]	40	PASS	NA	GT	0	0	0	0	0	0	0	0	0	0	0	0	0	0	0	0	0	0	0	0	0	0	0	0	0	0	0	0	0	0	0	0	0	0	0	0	0	0	0
1504	NODE_7_length_198550_cov_106.523464	AGCGATTTCG.CTGCGTGATG	C	G	NODE_7_length_198550_cov_106.523464_112	WP_017686483.1_acyl-CoA_dehydrogenase_[Vibrio_cholerae]	40	PASS	NA	GT	0	0	0	0	0	0	0	0	0	0	0	0	0	0	0	0	0	0	0	0	0	0	0	0	0	0	0	0	0	0	0	0	0	0	0	0	0	0	0
1505	NODE_7_length_198550_cov_106.523464	CGATTTCGCT.GCGTGATGCA	G	T	NODE_7_length_198550_cov_106.523464_112	WP_017686483.1_acyl-CoA_dehydrogenase_[Vibrio_cholerae]	40	PASS	NA	GT	0	0	0	0	0	0	0	0	0	0	0	0	0	0	0	0	0	0	0	0	0	0	0	0	0	0	0	0	0	0	0	0	0	0	0	0	0	0	0
1506	NODE_7_length_198550_cov_106.523464	ATTTCGCTGC.GTGATGCAAA	G	A	NODE_7_length_198550_cov_106.523464_112	WP_017686483.1_acyl-CoA_dehydrogenase_[Vibrio_cholerae]	40	PASS	NA	GT	0	0	0	0	0	0	0	0	0	0	0	0	0	0	0	0	0	0	0	0	0	0	0	0	0	0	0	0	0	0	0	0	0	0	0	0	0	0	0
1507	NODE_7_length_198550_cov_106.523464	TTCGCTGCGT.GATGCAAACA	G	A	NODE_7_length_198550_cov_106.523464_112	WP_017686483.1_acyl-CoA_dehydrogenase_[Vibrio_cholerae]	40	PASS	NA	GT	0	0	0	0	0	0	0	0	0	0	0	0	0	0	0	0	0	0	0	0	0	0	0	0	0	0	0	0	0	0	0	0	0	0	0	0	0	0	0
1508	NODE_7_length_198550_cov_106.523464	TCGCTGCGTG.ATGCAAACAG	A	T	NODE_7_length_198550_cov_106.523464_112	WP_017686483.1_acyl-CoA_dehydrogenase_[Vibrio_cholerae]	40	PASS	NA	GT	0	0	0	0	0	0	0	0	0	0	0	0	0	0	0	0	0	0	0	0	0	0	0	0	0	0	0	0	0	0	0	0	0	0	0	0	0	0	0
1509	NODE_7_length_198550_cov_106.523464	GCTGCGTGAT.GCAAACAGTA	G	T	NODE_7_length_198550_cov_106.523464_112	WP_017686483.1_acyl-CoA_dehydrogenase_[Vibrio_cholerae]	40	PASS	NA	GT	0	0	0	0	0	0	0	0	0	0	0	0	0	0	0	0	0	0	0	0	0	0	0	0	0	0	0	0	0	0	0	0	0	0	0	0	0	0	0
1510	NODE_7_length_198550_cov_106.523464	TGCGTGATGC.AAACAGTACT	A	N	NODE_7_length_198550_cov_106.523464_112	WP_017686483.1_acyl-CoA_dehydrogenase_[Vibrio_cholerae]	40	N	NA	GT	0	0	0	0	0	0	0	0	0	0	0	0	0	0	0	0	0	0	0	0	0	0	0	0	0	0	0	0	0	0	0	0	0	0	0	0	0	0	0
1511	NODE_7_length_198550_cov_106.523464	GCGTGATGCA.AACAGTACTG	A	N	NODE_7_length_198550_cov_106.523464_112	WP_017686483.1_acyl-CoA_dehydrogenase_[Vibrio_cholerae]	40	N	NA	GT	0	0	0	0	0	0	0	0	0	0	0	0	0	0	0	0	0	0	0	0	0	0	0	0	0	0	0	0	0	0	0	0	0	0	0	0	0	0	0
1512	NODE_7_length_198550_cov_106.523464	CGTGATGCAA.ACAGTACTGC	A	N	NODE_7_length_198550_cov_106.523464_112	WP_017686483.1_acyl-CoA_dehydrogenase_[Vibrio_cholerae]	40	N	NA	GT	0	0	0	0	0	0	0	0	0	0	0	0	0	0	0	0	0	0	0	0	0	0	0	0	0	0	0	0	0	0	0	0	0	0	0	0	0	0	0
1513	NODE_7_length_198550_cov_106.523464	GTGATGCAAA.CAGTACTGCA	C	N	NODE_7_length_198550_cov_106.523464_112	WP_017686483.1_acyl-CoA_dehydrogenase_[Vibrio_cholerae]	40	N	NA	GT	0	0	0	0	0	0	0	0	0	0	0	0	0	0	0	0	0	0	0	0	0	0	0	0	0	0	0	0	0	0	0	0	0	0	0	0	0	0	0
1514	NODE_7_length_198550_cov_106.523464	TGATGCAAAC.AGTACTGCAT	A	N	NODE_7_length_198550_cov_106.523464_112	WP_017686483.1_acyl-CoA_dehydrogenase_[Vibrio_cholerae]	40	N	NA	GT	0	0	0	0	0	0	0	0	0	0	0	0	0	0	0	0	0	0	0	0	0	0	0	0	0	0	0	0	0	0	0	0	0	0	0	0	0	0	0
1515	NODE_7_length_198550_cov_106.523464	GATGCAAACA.GTACTGCATC	G	N	NODE_7_length_198550_cov_106.523464_112	WP_017686483.1_acyl-CoA_dehydrogenase_[Vibrio_cholerae]	40	N	NA	GT	0	0	0	0	0	0	0	0	0	0	0	0	0	0	0	0	0	0	0	0	0	0	0	0	0	0	0	0	0	0	0	0	0	0	0	0	0	0	0
1516	NODE_7_length_198550_cov_106.523464	ATGCAAACAG.TACTGCATCG	T	N	NODE_7_length_198550_cov_106.523464_112	WP_017686483.1_acyl-CoA_dehydrogenase_[Vibrio_cholerae]	40	N	NA	GT	0	0	0	0	0	0	0	0	0	0	0	0	0	0	0	0	0	0	0	0	0	0	0	0	0	0	0	0	0	0	0	0	0	0	0	0	0	0	0
1517	NODE_7_length_198550_cov_106.523464	TGCAAACAGT.ACTGCATCGC	A	N	NODE_7_length_198550_cov_106.523464_112	WP_017686483.1_acyl-CoA_dehydrogenase_[Vibrio_cholerae]	40	N	NA	GT	0	0	0	0	0	0	0	0	0	0	0	0	0	0	0	0	0	0	0	0	0	0	0	0	0	0	0	0	0	0	0	0	0	0	0	0	0	0	0
1518	NODE_7_length_198550_cov_106.523464	GCAAACAGTA.CTGCATCGCA	C	N	NODE_7_length_198550_cov_106.523464_112	WP_017686483.1_acyl-CoA_dehydrogenase_[Vibrio_cholerae]	40	N	NA	GT	0	0	0	0	0	0	0	0	0	0	0	0	0	0	0	0	0	0	0	0	0	0	0	0	0	0	0	0	0	0	0	0	0	0	0	0	0	0	0
1519	NODE_7_length_198550_cov_106.523464	AAACGGCTGG.TGCCATTGGG	T	G	NODE_7_length_198550_cov_106.523464_113	WP_001208101.1:_TetR_family_transcriptional_regulator_[Vibrio]	40	PASS	NA	GT	0	0	0	0	0	0	0	0	0	0	0	0	0	0	0	0	0	0	0	0	0	0	0	0	0	0	0	0	0	0	0	0	0	0	0	0	0	0	0
1520	NODE_7_length_198550_cov_106.523464	GTGTACGCCC.AAAGCCAGAT	A	C			40	PASS	NA	GT	0	0	0	0	0	0	0	0	0	0	0	0	0	0	0	0	0	0	0	0	0	0	0	0	0	0	0	0	0	0	0	1	0	0	0	0	0	0	0
1521	NODE_7_length_198550_cov_106.523464	TTTAATCTCA.GTTACATGAC	G	A	NODE_7_length_198550_cov_106.523464_118	WP_000603461.1_hypothetical_protein_[Vibrio_cholerae]	40	PASS	NA	GT	1	1	1	1	0	1	0	0	0	0	1	1	0	0	0	1	1	1	0	0	1	1	0	1	1	0	1	0	0	0	0	0	0	1	0	1	0	1	1
1522	NODE_7_length_198550_cov_106.523464	GTAGTGGCAG.CACAGCTTCA	C	G	NODE_7_length_198550_cov_106.523464_119	WP_000856384.1_BamA/TamA_family_outer_membrane_protein_[Vibrio_cholerae]	40	PASS	NA	GT	0	0	0	0	0	0	0	0	0	0	0	0	0	0	0	0	0	0	0	0	0	0	0	0	0	0	0	0	0	0	0	0	0	0	0	0	0	0	0
1523	NODE_7_length_198550_cov_106.523464	GAATAAAAAG.CCCAACACAA	C	T			40	PASS	NA	GT	0	0	0	0	0	0	0	0	0	0	0	0	1	0	0	0	0	0	0	0	0	0	0	0	0	0	0	0	0	0	0	0	0	0	0	0	0	0	0
1524	NODE_7_length_198550_cov_106.523464	TTGCCGACAA.ACCAGCCGAT	A	C	NODE_7_length_198550_cov_106.523464_125	WP_001069849.1_multidrug_efflux_RND_transporter_periplasmic_adaptor_subunit_VexC_[Vibrio_cholerae]	40	PASS	NA	GT	0	0	0	0	0	0	0	0	0	0	0	0	0	0	0	0	0	0	0	0	0	0	0	0	0	0	0	0	0	0	0	0	0	0	0	0	0	0	0
1525	NODE_7_length_198550_cov_106.523464	GTATTGCAAG.TGCTACAAAA	T	C	NODE_7_length_198550_cov_106.523464_126	WP_017686482.1_efflux_RND_transporter_permease_subunit_VexD_[Vibrio_cholerae]	40	PASS	NA	GT	0	0	0	0	0	0	0	0	0	0	0	0	0	0	0	0	0	0	0	0	0	0	0	0	0	0	0	0	0	0	0	0	0	0	0	0	0	0	0
1526	NODE_7_length_198550_cov_106.523464	CAAAGCAGGC.TGTAACTTAA	T	A			40	PASS	NA	GT	0	0	0	0	0	0	0	0	0	0	0	0	0	0	0	0	0	0	0	1	0	0	1	0	0	0	0	0	0	0	0	0	0	0	0	0	0	0	0
1527	NODE_7_length_198550_cov_106.523464	AAAGCAGGCT.GTAACTTAAT	G	T			40	PASS	NA	GT	0	0	0	0	0	0	0	0	0	0	0	0	0	0	0	0	0	0	0	1	0	0	1	0	0	0	0	0	0	0	0	0	0	0	0	0	0	0	0
1528	NODE_7_length_198550_cov_106.523464	TCGGATAGAG.ACCCGAAAAA	A	C	NODE_7_length_198550_cov_106.523464_128	WP_001881542.1_tyrosine-type_recombinase/integrase_[Vibrio_cholerae]	40	PASS	NA	GT	0	0	0	0	0	0	0	0	0	0	0	0	0	0	0	0	0	0	0	0	0	0	0	0	0	0	0	0	0	0	0	0	0	0	0	0	0	0	0
1529	NODE_7_length_198550_cov_106.523464	AAAAGCCCTG.TAACAGCCAA	T	C	NODE_7_length_198550_cov_106.523464_128	WP_001881542.1_tyrosine-type_recombinase/integrase_[Vibrio_cholerae]	40	PASS	NA	GT	0	0	0	0	0	0	0	0	0	0	0	0	0	0	0	0	0	0	0	0	0	0	0	0	0	0	0	0	0	0	0	0	0	0	0	0	0	0	0
1530	NODE_7_length_198550_cov_106.523464	GCCAAACGGC.TAACATGGCA	T	A	NODE_7_length_198550_cov_106.523464_128	WP_001881542.1_tyrosine-type_recombinase/integrase_[Vibrio_cholerae]	40	PASS	NA	GT	0	0	0	0	0	0	0	0	0	0	0	0	0	0	0	0	0	0	0	0	0	0	0	0	0	0	0	0	0	0	0	0	0	0	0	0	0	0	0
1531	NODE_7_length_198550_cov_106.523464	AAACGGCTAA.CATGGCATTG	C	T	NODE_7_length_198550_cov_106.523464_128	WP_001881542.1_tyrosine-type_recombinase/integrase_[Vibrio_cholerae]	40	PASS	NA	GT	0	0	0	0	0	0	0	0	0	0	0	0	0	0	0	0	0	0	0	0	0	0	0	0	0	0	0	0	0	0	0	0	0	0	0	0	0	0	0
1532	NODE_7_length_198550_cov_106.523464	CTGGAAGGCT.AGTTAGTCAC	A	G	NODE_7_length_198550_cov_106.523464_128	WP_001881542.1_tyrosine-type_recombinase/integrase_[Vibrio_cholerae]	40	PASS	NA	GT	0	0	0	0	0	0	0	0	0	0	0	0	0	0	0	0	0	0	0	0	0	0	0	0	0	0	0	0	0	0	0	0	0	0	0	0	0	0	0
1533	NODE_7_length_198550_cov_106.523464	GTCACGGTTT.ACGCTCGCTA	A	G	NODE_7_length_198550_cov_106.523464_128	WP_001881542.1_tyrosine-type_recombinase/integrase_[Vibrio_cholerae]	40	PASS	NA	GT	0	0	0	0	0	0	0	0	0	0	0	0	0	0	0	0	0	0	0	0	0	0	0	0	0	0	0	0	0	0	0	0	0	0	0	0	0	0	0
1534	NODE_7_length_198550_cov_106.523464	GTTTACGCTC.GCTAGCGAGT	G	T	NODE_7_length_198550_cov_106.523464_128	WP_001881542.1_tyrosine-type_recombinase/integrase_[Vibrio_cholerae]	40	PASS	NA	GT	0	0	0	0	0	0	0	0	0	0	0	0	0	0	0	0	0	0	0	0	0	0	0	0	0	0	0	0	0	0	0	0	0	0	0	0	0	0	0
1535	NODE_7_length_198550_cov_106.523464	AGAGGCCGCC.AAAGGCAGCC	A	C	NODE_7_length_198550_cov_106.523464_128	WP_001881542.1_tyrosine-type_recombinase/integrase_[Vibrio_cholerae]	40	PASS	NA	GT	0	0	0	0	0	0	0	0	0	0	0	0	0	0	0	0	0	0	0	0	0	0	0	0	0	0	0	0	0	0	0	1	0	0	0	0	0	0	0
1536	NODE_7_length_198550_cov_106.523464	AATAGCCCTT.TCCGCAAGCC	T	C	NODE_7_length_198550_cov_106.523464_130	WP_000055826.1_transcriptional_regulator_[Vibrio_cholerae]	40	PASS	NA	GT	0	0	0	0	0	0	0	0	0	0	0	0	0	0	0	0	0	0	0	0	0	0	0	0	0	0	0	0	0	0	0	0	0	0	0	0	0	0	0
1537	NODE_7_length_198550_cov_106.523464	AGCAGCCATC.AAAACGCTCA	A	G	NODE_7_length_198550_cov_106.523464_132	WP_000132365.1_anti-phage_defense_ZorAB_system_ZorA_[Vibrio_cholerae]	40	PASS	NA	GT	1	1	1	1	0	1	0	0	0	0	1	1	0	0	0	1	1	1	0	1	1	1	1	1	1	0	1	0	0	0	1	0	0	1	0	1	1	1	1
1538	NODE_7_length_198550_cov_106.523464	CGACACGTTG.CTGTTCGCCT	C	T	NODE_7_length_198550_cov_106.523464_132	WP_000132365.1_anti-phage_defense_ZorAB_system_ZorA_[Vibrio_cholerae]	40	PASS	NA	GT	1	1	1	1	0	1	0	0	0	0	1	1	0	0	0	1	1	1	0	1	1	1	1	1	1	0	1	0	0	0	1	0	0	1	0	1	1	1	1
1539	NODE_7_length_198550_cov_106.523464	CACTCAATTG.CTCAGGAGTT	C	A	NODE_7_length_198550_cov_106.523464_132	WP_000132365.1_anti-phage_defense_ZorAB_system_ZorA_[Vibrio_cholerae]	40	PASS	NA	GT	1	1	1	1	0	1	0	0	0	0	1	1	0	0	0	1	1	1	0	1	1	1	1	1	1	0	1	0	0	0	1	0	0	1	0	1	0	1	1
1540	NODE_7_length_198550_cov_106.523464	TTCTGGTGTT.GCGCTCCAGC	G	A	NODE_7_length_198550_cov_106.523464_133	WP_000253901.1_type_I_restriction_endonuclease_subunit_R_[Vibrio_cholerae]	40	PASS	NA	GT	0	0	0	0	0	0	0	0	0	0	0	0	1	0	0	0	0	0	0	0	0	0	0	0	0	0	0	0	0	0	0	0	0	0	0	0	0	0	0
1541	NODE_7_length_198550_cov_106.523464	CGAATCAATT.CTTCAAATAC	C	A	NODE_7_length_198550_cov_106.523464_137	WP_000350101.1_SAM-dependent_DNA_methyltransferase_[Vibrio_cholerae]	40	PASS	NA	GT	0	0	0	0	0	0	0	0	0	0	0	0	0	0	0	0	0	0	1	0	0	0	0	0	0	0	0	0	1	0	0	0	1	0	0	0	0	0	0
1542	NODE_7_length_198550_cov_106.523464	GTAGTTTGTT.ACCCTCAGGA	A	G	NODE_7_length_198550_cov_106.523464_137	WP_000350101.1_SAM-dependent_DNA_methyltransferase_[Vibrio_cholerae]	40	PASS	NA	GT	1	0	0	0	0	0	0	0	0	0	0	0	0	0	0	0	0	0	0	0	1	0	0	0	0	0	0	0	0	0	0	0	0	0	0	0	0	0	0
1543	NODE_7_length_198550_cov_106.523464	TAAAAGGCCG.TGTTTTTCGA	T	C	NODE_7_length_198550_cov_106.523464_139	WP_000251914.1_hypothetical_protein_[Vibrio_cholerae]	40	PASS	NA	GT	0	0	0	0	0	0	0	0	0	0	0	0	0	0	0	0	0	0	0	1	0	0	1	0	0	0	0	0	0	0	0	0	0	0	0	0	0	0	0
1544	NODE_7_length_198550_cov_106.523464	AAGGAAGTTA.TTAAAAGTAT	T	G	NODE_7_length_198550_cov_106.523464_141	WP_001008007.1_YjhT_family_mutarotase_[Vibrio_cholerae]	40	PASS	NA	GT	0	0	0	0	1	0	0	0	0	0	0	0	0	0	0	0	0	0	0	0	0	0	0	0	0	0	0	0	0	0	0	0	0	0	0	0	0	0	0
1545	NODE_7_length_198550_cov_106.523464	CAACTTGTGC.ACCAACCCCA	A	G	NODE_7_length_198550_cov_106.523464_142	WP_001056548.1_N-acetylneuraminate_epimerase_[Vibrio_cholerae]	40	PASS	NA	GT	0	0	0	0	0	0	0	0	0	0	0	0	0	0	0	0	0	0	0	0	0	0	0	0	0	0	0	0	0	0	0	0	0	0	0	0	0	0	0
1546	NODE_7_length_198550_cov_106.523464	TGGCAACTTT.ACCTGCCGCA	A	C	NODE_7_length_198550_cov_106.523464_144	WP_000736956.1:_dihydrodipicolinate_synthase_family_protein_[Vibrio]	40	PASS	NA	GT	0	0	0	0	0	0	0	0	0	0	0	0	0	0	0	0	0	0	0	0	0	0	0	0	0	0	0	0	0	0	0	0	0	0	0	0	0	0	0
1547	NODE_7_length_198550_cov_106.523464	TTTGCCAAGT.CAAAACAGCA	C	A	NODE_7_length_198550_cov_106.523464_146	WP_001889698.1:_sialic_acid_TRAP_transporter_small_permease_SiaQ_[Vibrio]	40	PASS	NA	GT	0	0	0	0	0	0	0	0	0	0	0	0	0	0	0	0	0	0	0	0	0	0	0	0	0	0	0	0	0	0	0	0	0	0	0	0	0	0	0
1548	NODE_7_length_198550_cov_106.523464	TCTTATTAAT.GGTTTTCATA	G	A			40	PASS	NA	GT	0	0	0	0	0	0	0	0	0	0	0	0	0	0	0	0	0	0	0	0	0	0	0	0	0	0	0	0	0	0	0	0	0	0	0	0	0	0	0
1549	NODE_8_length_171955_cov_105.747376	TTTTGTCTTT.CTCTTTTTAC	C	G			40	PASS	NA	GT	0	0	0	0	0	0	0	0	0	0	0	0	0	0	0	0	0	0	0	0	0	0	0	0	0	0	0	0	0	0	0	0	0	0	0	0	0	0	0
1550	NODE_8_length_171955_cov_105.747376	TTCTCTTTTT.ACGTTTATCC	A	G			40	PASS	NA	GT	0	0	0	0	0	0	0	0	0	0	0	0	0	0	0	0	0	0	0	0	0	0	0	0	0	0	0	0	0	0	0	0	0	0	0	0	0	0	0
1551	NODE_8_length_171955_cov_105.747376	CAACCACCAT.GCCGCCGTGT	G	A	NODE_8_length_171955_cov_105.747376_6	WP_000357696.1_excinuclease_ABC_subunit_UvrA_[Vibrio_cholerae]	40	PASS	NA	GT	0	0	0	0	0	0	0	0	0	0	0	0	1	0	0	0	0	0	0	0	0	0	0	0	0	0	0	0	0	0	0	0	0	0	0	0	0	0	0
1552	NODE_8_length_171955_cov_105.747376	GATGCGCCAG.TTTGTAAACA	T	C	NODE_8_length_171955_cov_105.747376_8	WP_001188316.1_helix-turn-helix_transcriptional_regulator_[Vibrio_cholerae]	40	PASS	NA	GT	0	0	0	0	0	0	0	0	0	0	0	0	0	1	0	0	0	0	0	0	0	0	0	0	0	0	0	0	0	0	0	0	0	0	0	0	0	0	0
1553	NODE_8_length_171955_cov_105.747376	AAGTGGCTGG.TGAATATTTG	T	G	NODE_8_length_171955_cov_105.747376_9	WP_000168289.1:_single-stranded_DNA-binding_protein_[Vibrio]	40	PASS	NA	GT	0	0	0	0	0	0	0	0	0	0	0	0	1	0	0	0	0	0	1	0	0	0	0	0	0	0	0	0	0	0	0	0	1	0	0	0	0	0	0
1554	NODE_8_length_171955_cov_105.747376	GCCCAGTTAA.AGGGCGGCTC	A	G	NODE_8_length_171955_cov_105.747376_11	WP_000743253.1_MSHA_biogenesis_protein_MshI_[Vibrio_cholerae]	40	PASS	NA	GT	0	0	0	0	0	0	0	0	0	0	0	0	0	0	0	0	0	0	0	0	0	0	0	0	0	0	0	0	0	0	0	0	0	0	0	0	0	0	0
1555	NODE_8_length_171955_cov_105.747376	CTTTGATCAC.CGGACTCAAT	C	T	NODE_8_length_171955_cov_105.747376_11	WP_000743253.1_MSHA_biogenesis_protein_MshI_[Vibrio_cholerae]	40	PASS	NA	GT	0	0	0	0	0	0	0	0	0	0	0	0	0	0	0	0	0	0	0	0	0	0	0	0	0	0	0	0	0	0	0	0	0	0	0	0	0	0	0
1556	NODE_8_length_171955_cov_105.747376	TATTGGCGTC.GCTTTCATTA	G	A	NODE_8_length_171955_cov_105.747376_12	WP_000835144.1_type_4a_pilus_biogenesis_protein_PilO_[Vibrio_cholerae]	40	PASS	NA	GT	0	0	0	0	0	0	0	0	0	0	0	0	0	0	0	0	0	0	0	0	0	0	0	0	0	0	0	0	0	0	0	0	0	0	0	0	1	0	0
1557	NODE_8_length_171955_cov_105.747376	CAGGCGGGAG.TATTAACCCT	T	G	NODE_8_length_171955_cov_105.747376_14	WP_001227124.1_pilus_(MSHA_type)_biogenesis_protein_MshL_[Vibrio_cholerae]	40	PASS	NA	GT	0	0	0	0	0	0	0	0	0	0	0	0	0	0	0	0	0	0	0	0	0	0	0	0	0	0	0	0	0	0	0	0	0	0	0	0	0	0	0
1558	NODE_8_length_171955_cov_105.747376	CTGCGTTATA.CCCCGCATGA	C	T	NODE_8_length_171955_cov_105.747376_16	WP_000117841.1_tetratricopeptide_repeat_protein_[Vibrio_cholerae]	40	PASS	NA	GT	0	0	0	0	0	0	0	0	0	0	0	0	0	0	0	0	0	0	0	0	0	0	0	0	0	0	0	0	0	0	0	1	0	0	0	0	0	0	0
1559	NODE_8_length_171955_cov_105.747376	CGGCTCGGGG.AAAACCACCA	A	G	NODE_8_length_171955_cov_105.747376_17	WP_001122154.1_GspE/PulE_family_protein_[Vibrio_cholerae]	40	PASS	NA	GT	0	0	0	0	0	0	0	0	0	0	0	0	0	0	0	0	0	0	0	0	0	0	0	0	0	0	0	0	0	0	0	0	0	0	0	0	0	0	0
1560	NODE_8_length_171955_cov_105.747376	GGGGCGCCCG.ATTATCTGGT	A	G	NODE_8_length_171955_cov_105.747376_17	WP_001122154.1_GspE/PulE_family_protein_[Vibrio_cholerae]	40	PASS	NA	GT	0	0	0	0	0	0	0	0	0	0	0	0	0	0	0	0	0	0	0	0	0	0	0	0	0	0	0	0	0	0	0	0	0	0	0	0	1	0	0
1561	NODE_8_length_171955_cov_105.747376	TTACTGGCTG.TCGCCGCTTT	T	G	NODE_8_length_171955_cov_105.747376_20	WP_000738708.1_prepilin-type_N-terminal_cleavage/methylation_domain-containing_protein_[Vibrio_cholerae]	40	PASS	NA	GT	0	0	0	0	0	0	0	0	0	0	0	0	0	0	0	0	0	0	0	0	0	0	0	0	0	0	0	0	0	0	0	0	0	0	0	0	0	0	0
1562	NODE_8_length_171955_cov_105.747376	AATATGGCTC.GTGCATGTAA	G	C			40	PASS	NA	GT	0	0	0	0	0	0	0	0	0	0	0	0	0	0	0	0	0	0	0	0	0	0	0	0	0	0	0	0	0	0	0	0	0	0	0	0	0	0	0
1563	NODE_8_length_171955_cov_105.747376	ATATGGCTCG.TGCATGTAAC	T	C			40	PASS	NA	GT	0	0	0	0	0	0	0	0	0	0	0	0	0	0	0	0	0	0	0	0	0	0	0	0	0	0	0	0	0	0	0	0	0	0	0	0	0	0	0
1564	NODE_8_length_171955_cov_105.747376	CCTTGGCGGG.TTCGGGTGGG	T	G	NODE_8_length_171955_cov_105.747376_22	WP_000691266.1_type_II_secretion_system_protein_[Vibrio_cholerae]	40	PASS	NA	GT	0	0	0	0	0	0	0	0	0	0	0	0	0	0	0	0	0	0	0	0	0	0	0	0	0	0	0	0	0	0	0	0	0	0	0	0	0	0	0
1565	NODE_8_length_171955_cov_105.747376	CGGGTTCGGG.TGGGGCTTCT	T	G	NODE_8_length_171955_cov_105.747376_22	WP_000691266.1_type_II_secretion_system_protein_[Vibrio_cholerae]	40	PASS	NA	GT	0	0	0	0	0	0	0	0	0	0	0	0	0	0	0	0	0	0	0	0	0	0	0	0	0	0	0	0	0	0	0	0	0	0	0	0	0	0	0
1566	NODE_8_length_171955_cov_105.747376	GGCAGTCGGG.TGTGTTAGGC	T	G	NODE_8_length_171955_cov_105.747376_26	WP_001045819.1_hypothetical_protein_[Vibrio_cholerae]	40	PASS	NA	GT	0	0	0	0	0	0	0	0	0	0	0	0	0	0	0	0	0	0	0	0	0	0	0	0	0	0	0	1	0	0	0	0	0	0	0	0	0	0	0
1567	NODE_8_length_171955_cov_105.747376	GGCCGCCATC.GGTGCTGGTT	G	A	NODE_8_length_171955_cov_105.747376_27	WP_000473772.1:_rod_shape-determining_protein_[Vibrio]	40	PASS	NA	GT	0	0	0	0	0	0	0	0	0	0	0	0	0	0	0	0	0	0	0	0	0	0	0	0	0	0	0	0	0	0	0	0	0	0	0	0	0	0	0
1568	NODE_8_length_171955_cov_105.747376	TATTAGAGGA.AGAAGCCAAT	A	G	NODE_8_length_171955_cov_105.747376_28	WP_000802448.1_rod_shape-determining_protein_MreC_[Vibrio_cholerae]	40	PASS	NA	GT	0	0	0	0	1	0	0	0	0	0	0	0	0	0	0	0	0	0	0	0	0	0	0	0	0	0	0	0	0	1	0	0	0	0	0	0	0	0	0
1569	NODE_8_length_171955_cov_105.747376	GCATGGCGGG.TTCATTATCC	T	G	NODE_8_length_171955_cov_105.747376_31	WP_001271880.1:_ribonuclease_G_[Vibrio]	40	PASS	NA	GT	0	0	0	0	0	0	0	0	0	0	0	0	0	0	0	0	0	0	0	0	0	0	0	0	0	0	0	0	0	0	0	0	0	0	0	0	0	0	0
1570	NODE_8_length_171955_cov_105.747376	AACACAATCA.GCCGAAAGAT	G	A	NODE_8_length_171955_cov_105.747376_32	WP_001895547.1_TIGR02099_family_protein_[Vibrio_cholerae]	40	PASS	NA	GT	0	0	0	0	0	0	0	0	0	0	0	0	0	0	0	0	0	0	0	0	0	0	0	0	0	0	0	0	0	0	0	0	0	0	0	0	0	0	0
1571	NODE_8_length_171955_cov_105.747376	TTAAAGCCAG.CATGGTGGAT	C	T	NODE_8_length_171955_cov_105.747376_32	WP_001895547.1_TIGR02099_family_protein_[Vibrio_cholerae]	40	PASS	NA	GT	0	0	0	0	0	0	0	0	0	0	0	0	0	0	0	0	0	0	0	1	0	0	1	0	0	0	0	0	0	0	0	0	0	0	0	0	0	0	0
1572	NODE_8_length_171955_cov_105.747376	ACGACACAAA.ACCACCGCCA	A	C			40	PASS	NA	GT	0	0	0	0	0	0	0	0	0	0	0	0	0	0	0	0	0	0	0	0	0	0	0	0	0	0	0	0	0	0	0	1	0	0	0	0	0	0	0
1573	NODE_8_length_171955_cov_105.747376	ACACAAAACC.ACCGCCATTC	A	C			40	PASS	NA	GT	0	0	0	0	0	0	0	0	0	0	0	0	0	0	0	0	0	0	0	0	0	0	0	0	0	0	0	0	0	0	0	0	0	0	0	0	0	0	0
1574	NODE_8_length_171955_cov_105.747376	GAGTGGCTGG.CGCATTTTCG	C	G	NODE_8_length_171955_cov_105.747376_35	WP_001081182.1_arginine_deiminase_[Vibrio_cholerae]	40	PASS	NA	GT	0	0	0	0	0	0	0	0	0	0	0	0	0	0	0	0	0	0	0	0	0	0	0	0	0	0	0	0	0	0	0	0	0	0	0	0	0	0	0
1575	NODE_8_length_171955_cov_105.747376	CACCCCAGTC.GCAGTGTTTA	G	A			40	PASS	NA	GT	0	0	0	0	0	0	0	0	0	0	0	0	0	0	0	0	0	0	0	0	0	0	0	0	0	0	0	0	0	0	0	0	0	0	0	0	0	0	0
1576	NODE_8_length_171955_cov_105.747376	CATGGGGATG.TACTCTCTTG	T	A			40	PASS	NA	GT	0	0	0	0	0	0	0	0	0	0	0	0	0	0	0	0	0	0	0	0	0	0	1	0	0	0	0	0	0	0	0	0	0	0	0	0	0	0	0
1577	NODE_8_length_171955_cov_105.747376	CTTGCTGCCT.ACCTGCCACT	A	C			40	PASS	NA	GT	0	0	0	0	0	0	0	0	0	0	0	0	0	0	0	0	0	0	0	0	0	0	0	0	0	0	0	0	0	0	0	0	0	0	0	0	0	0	0
1578	NODE_8_length_171955_cov_105.747376	GCCTACCTGC.CACTCCAAGT	C	A			40	PASS	NA	GT	0	0	0	0	0	0	0	0	0	0	0	0	0	0	0	0	0	0	0	0	0	0	0	0	0	0	0	0	0	0	0	0	0	0	0	0	0	0	0
1579	NODE_8_length_171955_cov_105.747376	AGTGCTTGAA.GGGAAGGGTG	G	T			40	PASS	NA	GT	0	0	0	0	0	0	0	0	0	0	0	0	0	1	0	0	0	0	0	0	0	0	0	0	0	0	0	0	0	0	0	0	0	0	0	0	0	0	0
1580	NODE_8_length_171955_cov_105.747376	AGTCTAAGAT.ACCAGCCACA	A	C			40	PASS	NA	GT	0	0	0	0	0	0	0	0	0	0	0	0	0	0	0	0	0	0	0	0	0	0	0	0	0	0	0	0	0	0	0	0	0	0	0	0	0	0	0
1581	NODE_8_length_171955_cov_105.747376	ATCGCTATCG.ACCACCACTG	A	C	NODE_8_length_171955_cov_105.747376_40	WP_000195227.1_TRAP_transporter_permease_[Vibrio_cholerae]	40	PASS	NA	GT	0	0	0	0	0	0	0	0	0	0	0	0	0	0	0	0	0	0	0	0	0	0	0	0	0	0	0	0	0	0	0	0	0	0	0	0	0	0	0
1582	NODE_8_length_171955_cov_105.747376	TTCTTCTTTT.AGTAAGGCTT	A	T	NODE_8_length_171955_cov_105.747376_42	WP_001246635.1:_transcriptional_regulator_ArgR_[Vibrio]	40	PASS	NA	GT	0	0	0	0	0	0	0	0	0	0	0	0	0	0	0	0	0	0	0	0	0	0	0	0	0	0	0	0	0	0	0	0	0	0	0	0	0	0	0
1583	NODE_8_length_171955_cov_105.747376	ATTGGAAAAT.ACCGCTCTTG	A	C			40	PASS	NA	GT	0	0	0	0	0	0	0	0	0	0	0	0	0	0	0	0	0	0	0	0	0	0	0	0	0	0	0	0	0	0	0	0	0	0	0	0	0	0	0
1584	NODE_8_length_171955_cov_105.747376	TGTTGACTAC.ACTCGTTCAC	A	G			40	PASS	NA	GT	0	0	0	0	0	0	0	0	0	0	0	0	0	0	0	0	0	0	0	0	0	0	0	0	0	0	0	0	0	0	0	0	0	0	0	0	0	0	0
1585	NODE_8_length_171955_cov_105.747376	GCTCGGCGTG.AGGCTACTGG	A	G			40	PASS	NA	GT	0	0	0	0	0	0	0	0	0	0	0	0	0	0	0	0	0	0	0	0	0	0	0	0	0	0	0	0	0	0	0	0	0	0	0	0	1	0	0
1586	NODE_8_length_171955_cov_105.747376	TTAAAGTAGG.AGCTCCTCTG	A	T	NODE_8_length_171955_cov_105.747376_47	WP_000271393.1:_50S_ribosomal_protein_L21_[Vibrio]	40	PASS	NA	GT	0	0	0	0	0	0	0	0	0	0	0	0	0	0	0	0	0	0	0	0	0	0	0	0	0	0	0	0	0	0	0	0	0	0	0	0	1	0	0
1587	NODE_8_length_171955_cov_105.747376	GCGGTGGCGG.TAACTGTACA	T	G	NODE_8_length_171955_cov_105.747376_49	WP_017686263.1_Obg_family_GTPase_CgtA_[Vibrio_cholerae]	40	PASS	NA	GT	0	0	0	0	0	0	0	0	0	0	0	0	0	0	0	0	0	0	0	0	0	0	0	0	0	0	0	0	0	0	0	0	0	0	0	0	0	0	0
1588	NODE_8_length_171955_cov_105.747376	TATCGGCTGG.TAAAGGACCA	T	G	NODE_8_length_171955_cov_105.747376_56	WP_000095773.1_4-hydroxythreonine-4-phosphate_dehydrogenase_PdxA_[Vibrio_cholerae]	40	PASS	NA	GT	0	0	0	0	0	0	0	0	0	0	0	0	0	0	0	0	0	0	1	0	0	0	0	0	0	0	0	0	1	0	0	0	0	0	0	0	0	0	0
1589	NODE_8_length_171955_cov_105.747376	ATTGAGGCGC.TCTTTATAGT	T	C	NODE_8_length_171955_cov_105.747376_58	WP_001277601.1_LPS_assembly_protein_LptD_[Vibrio_cholerae]	40	PASS	NA	GT	0	0	0	0	0	0	0	0	0	0	0	0	0	0	0	0	0	0	0	0	0	0	0	0	0	0	0	0	0	0	0	0	0	0	0	0	0	0	0
1590	NODE_8_length_171955_cov_105.747376	GAACCTCTTT.CAAATAGCGA	C	T	NODE_8_length_171955_cov_105.747376_61	WP_001230182.1_membrane-bound_lytic_murein_transglycosylase_MltC_[Vibrio_cholerae]	40	PASS	NA	GT	0	0	0	0	0	0	0	0	0	0	0	0	0	0	0	0	0	0	0	0	0	0	0	0	0	0	0	0	0	0	0	0	0	0	0	0	0	0	0
1591	NODE_8_length_171955_cov_105.747376	CTTCAAACAG.GAAGTTCACC	G	A	NODE_8_length_171955_cov_105.747376_62	WP_000124738.1:_oxidative_damage_protection_protein_[Vibrio]	40	PASS	NA	GT	0	0	0	0	0	0	0	0	0	0	0	0	0	0	0	0	0	0	0	0	0	0	0	0	0	0	0	0	0	0	0	0	0	0	0	0	0	0	0
1592	NODE_8_length_171955_cov_105.747376	AGCGGATTGG.TCGCTCAATT	T	G	NODE_8_length_171955_cov_105.747376_65	WP_000805051.1_glutaminase_B_[Vibrio_cholerae]	40	PASS	NA	GT	1	1	1	1	0	1	0	0	0	0	1	1	0	0	0	1	1	1	0	0	1	1	0	1	1	0	1	0	0	0	0	0	0	1	0	1	0	1	1
1593	NODE_8_length_171955_cov_105.747376	ACCTGCAACT.GCAAGTAGTC	G	C			40	PASS	NA	GT	0	0	0	0	0	0	0	0	0	0	0	0	0	0	0	0	0	0	0	0	0	0	0	0	0	0	0	0	0	0	0	0	0	0	0	0	0	0	0
1594	NODE_8_length_171955_cov_105.747376	GGCTCGGTGT.GCCACCGCCA	G	C	NODE_8_length_171955_cov_105.747376_66	WP_000957334.1_radical_SAM_family_heme_chaperone_HemW_[Vibrio_cholerae]	40	PASS	NA	GT	0	0	0	0	0	0	0	0	0	0	0	0	0	0	0	0	0	0	0	0	0	0	0	0	0	0	0	0	0	0	0	0	0	0	0	0	0	0	0
1595	NODE_8_length_171955_cov_105.747376	TCGGTGTGCC.ACCGCCAATA	A	C	NODE_8_length_171955_cov_105.747376_66	WP_000957334.1_radical_SAM_family_heme_chaperone_HemW_[Vibrio_cholerae]	40	PASS	NA	GT	0	0	0	0	0	0	0	0	0	0	0	0	0	0	0	0	0	0	0	0	0	0	0	0	0	0	0	0	0	0	0	0	0	0	0	0	0	0	0
1596	NODE_8_length_171955_cov_105.747376	CTCATTGAGT.CTTTTGACTG	C	T	NODE_8_length_171955_cov_105.747376_71	WP_000437958.1_pyrroline-5-carboxylate_reductase_[Vibrio_cholerae]	40	PASS	NA	GT	0	0	0	0	0	0	0	0	0	0	0	0	0	0	0	0	0	0	0	0	0	0	0	0	0	0	0	1	0	0	0	0	0	0	0	0	0	0	0
1597	NODE_8_length_171955_cov_105.747376	TTTGACTGAC.ACACCCGCCG	A	C	NODE_8_length_171955_cov_105.747376_71	WP_000437958.1_pyrroline-5-carboxylate_reductase_[Vibrio_cholerae]	40	PASS	NA	GT	0	0	0	0	0	0	0	0	0	0	0	0	0	0	0	0	0	0	0	0	0	0	0	0	0	0	0	1	0	0	0	0	0	0	0	0	0	0	0
1598	NODE_8_length_171955_cov_105.747376	TGACTGACAC.ACCCGCCGCA	A	C	NODE_8_length_171955_cov_105.747376_71	WP_000437958.1_pyrroline-5-carboxylate_reductase_[Vibrio_cholerae]	40	PASS	NA	GT	0	0	0	0	0	0	0	0	0	0	0	0	0	0	0	0	0	0	0	0	0	0	0	0	0	0	0	1	0	0	0	0	0	0	0	0	0	0	0
1599	NODE_8_length_171955_cov_105.747376	CGGGTAAGTC.AACGACCTTG	A	G	NODE_8_length_171955_cov_105.747376_73	WP_000350196.1_type_IV_pilus_twitching_motility_protein_PilT_[Vibrio_cholerae]	40	PASS	NA	GT	1	1	1	1	1	1	0	0	0	0	1	1	1	0	0	1	1	1	1	1	1	1	1	1	1	0	1	1	1	1	1	1	1	1	0	1	1	1	1
[truncated: 1,546 more rows]
[truncated: 79 more columns]
