# Supplementary material for: Three transmission events of Vibrio cholerae O1 into Lusaka, Zambia
Source: BMC Infect Dis. 2021 Jun 14;21:570. doi: 10.1186/s12879-021-06259-5 (PMC8200794; doi:10.1186/s12879-021-06259-5)
Supplement: Supplementary file 5 — Additional file 5 Supplemental Table 4: List of Clusters of Single Nucleotide Variants in Identified Supplemental Table 3 [file 12879_2021_6259_MOESM5_ESM.xlsx]

## Sheet: Sheet1
Supplemental Table 4. List of Clusters of Single Nucleotide Variants in Identified Supplemental Table 3
Line number in S3	Number of SNVs	Distance in Nuceotides	In gene
20	17	35	YES
42	15	25	YES
132	8	27	YES
147	5	5	YES
159	16	18	YES
180	12	16	YES
219	11	67	YES
241	17	25	YES
273	6	9	YES
281	27	58	YES
341	27	38	YES
381	6	12	YES
394	18	34	YES
421	9	13	YES
453	38	186	TWO
622	28	46	YES
672	14	32	YES
692	31	51	YES
725	14	132	NO
787	25	57	YES
813	13	87	NO
838	16	23	YES
893	29	35	YES
924	9	14	NO
1002	17	57	YES
1064	10	22	YES
1152	7	13	YES
1208	8	16	YES
1223	20	43	YES
1324	12	27	YES
1344	10	56	YES
1430	10	21	YES
1495	24	46	YES
1635	27	48	YES
1666	20	45	NO
1686	29	61	YES
1718	10	19	YES
1735	21	89	YES
1779	5	7	YES
1802	7	13	YES
1829	16	32	YES
1848	10	12	YES
1859	13	24	YES
1876	16	36	YES
1906	18	45	YES
1953	16	29	YES
2024	5	42	YES
2045	18	113	YES
2098	14	23	YES
2144	7	40	NO
2196	19	34	YES
2217	10	36	YES
2246	14	15	YES
2287	21	29	YES
2339	14	26	PARTIALLY
2364	17	22	YES
2396	17	27	YES
2426	9	15	YES
2439	5	7	NO
2448	5	8	YES
2463	5	13	YES
2476	9	27	YES
2537	5	7	YES
2545	26	38	YES
2577	9	17	YES
2593	12	20	YES
2610	25	62	YES
2642	11	19	NO
2662	14	30	YES
2676	23	41	YES
2699	12	25	YES
2716	14	24	YES
2765	37	94	YES
2822	34	78	NO
2864	9	22	YES
2883	13	23	YES
2896	7	14	YES
2903	7	14	YES
2910	23	46	YES
2934	24	34	NO
2963	7	21	YES
2975	16	65	YES
3025	11	25	YES
3037	18	55	YES
3068	26	38	YES
3102	8	17	YES
3120	17	44	YES
average	15.3333	36.2759
